# Supplementary material for: Comprehensive Transcriptomic Analysis for Developing Seeds of a Synthetic Brassica Hexaploid
Source: Plants (Basel). 2020 Sep 3;9(9):1141. doi: 10.3390/plants9091141 (PMC7570109; doi:10.3390/plants9091141)
Supplement: Supplementary file 1 [file plants-09-01141-s001.zip]

Archive with 9 entries (8 files):
- Supplementary File/
- Supplementary File/Figure S1.docx
- Supplementary File/Table S1.xlsx
- Supplementary File/Table S2.xlsx
- Supplementary File/Table S3.xlsx
- Supplementary File/Table S4.docx
- Supplementary File/Table S5.xlsx
- Supplementary File/Table S6.xlsx
- Supplementary File/Table S7.docx
