# Supplementary material for: Comprehensive Transcriptomic Analysis for Developing Seeds of a Synthetic Brassica Hexaploid
Source: Plants (Basel). 2020 Sep 3;9(9):1141. doi: 10.3390/plants9091141 (PMC7570109; doi:10.3390/plants9091141)
Supplement: Supplementary file 1 [file plants-09-01141-s001.zip › Supplementary File/Table S1.xlsx]

## Sheet: Sheet1
Table S1 A list of 3,166 differentially expressed genes between Brassica hexaploid and its parents at full-size stage. The length, FPKM and expression patterns of DEGs in three species are presented in this table. RS, B. rapa at full-size stage; HS, Brassica hexaploid at full-size stage; CS, B.carinata at full-size stage.
GeneID	Length	FPKM (RS)	FPKM(HS)	FPKM (CS)	Expression pattern
BGI_novel_G000007	838	80.1745	1.00096	1.02729	4
BGI_novel_G000023	823	9.1092	0.653703	0.0001	6
BGI_novel_G000030	1259	1976.95	784.367	11.8498	6
BGI_novel_G000031	831	239.787	0.793306	0.981998	4
BGI_novel_G000032	1822	27.877	2.08907	4.09813	4
BGI_novel_G000043	824	53.1398	12.0772	0.820457	6
BGI_novel_G000045	671	17.7316	10.0613	1.42985	6
BGI_novel_G000046	1719	3.14224	56.8396	77.45	5
BGI_novel_G000047	1127	2.4168	34.3601	39.0604	5
BGI_novel_G000051	524	1.8812	9.80871	12.3854	5
BGI_novel_G000058	807	19.9921	3.06121	0.742276	6
BGI_novel_G000065	744	7.69356	9.50917	1.72099	2
BGI_novel_G000071	594	5.22391	42.3494	95.626	5
BGI_novel_G000076	623	0.825563	18.6363	5.67414	1
BGI_novel_G000084	404	0.495064	7.60999	5.29669	1
BGI_novel_G000085	710	12.1564	60.9987	31.1554	1
BGI_novel_G000097	743	38.8947	3.21142	1.21831	6
BGI_novel_G000108	4308	540.363	97.2329	13.2169	6
BGI_novel_G000112	438	4.97349	30.8086	41.4178	5
BGI_novel_G000113	831	19.7373	0.577818	0.0001	6
BGI_novel_G000119	203	44.7988	111.435	5.60769	2
BGI_novel_G000123	1708	85.2443	5.86944	6.26144	4
BGI_novel_G000125	1490	692.505	515.548	32.3751	6
BGI_novel_G000127	1196	3.36628	19.8348	1.19977	2
BGI_novel_G000128	1314	4.38875	25.0709	0.783935	2
BGI_novel_G000138	1243	91.8939	4.5372	1.73502	6
BGI_novel_G000139	2762	3.28321	41.2913	64.2264	5
BGI_novel_G000142	2101	54.5556	55.8376	5.68841	2
BGI_novel_G000144	3174	0.680301	1.53211	126.346	5
BGI_novel_G000145	1963	0.352189	1.83956	25.3011	5
BGI_novel_G000148	3041	102.117	43.8455	2.0829	6
BGI_novel_G000149	3164	64.1403	41.2062	0.880868	6
BGI_novel_G000154	1429	622.482	98.67	100.125	4
BGI_novel_G000155	715	0.480093	6.58363	6.9607	5
BGI_novel_G000156	800	1.09295	30.8789	1.13232	1
BGI_novel_G000159	726	13.4915	1.76956	0.832609	6
BGI_novel_G000160	806	17.6668	0.990014	0.954966	6
BGI_novel_G000166	2971	470.959	92.8742	244.899	4
BGI_novel_G000169	922	5.28924	292.159	346.291	5
BGI_novel_G000182	1480	39.6751	5.91355	47.1918	3
BGI_novel_G000187	955	14.0349	1.18225	1.18287	4
BGI_novel_G000194	403	1.94779	52.277	90.018	5
BGI_novel_G000199	930	16.528	0.911527	0.703611	6
BGI_novel_G000211	706	0.49285	21.7793	17.0633	1
BGI_novel_G000212	527	0.418592	4.6492	4.97575	5
BGI_novel_G000216	1692	118.633	50.1737	5.19294	6
BGI_novel_G000218	788	140.563	10.1138	0.921033	6
BGI_novel_G000219	1448	28.2362	22.3482	0.836154	6
BGI_novel_G000224	1862	0.873222	1.27565	9.62491	5
BGI_novel_G000231	414	1.07997	9.85992	7.60212	1
BGI_novel_G000232	397	6.82235	45.9696	71.9731	5
BGI_novel_G000244	1406	22.519	0.965624	0.745369	6
BGI_novel_G000248	936	30.0343	0.987008	0.969573	6
BGI_novel_G000254	1407	407.289	33.4434	67.5901	4
BGI_novel_G000258	847	0.522029	15.7987	7.99472	1
BGI_novel_G000263	1433	2.63386	45.2115	18.5883	1
BGI_novel_G000264	2124	0.595769	35.0851	37.1147	5
BGI_novel_G000266	333	0.473184	8.82697	16.3251	5
BGI_novel_G000271	325	7.71543	8.67261	0.826423	2
BGI_novel_G000275	1518	53.469	39.8281	2.13134	6
BGI_novel_G000280	1017	1.42684	17.176	22.9739	5
BGI_novel_G000281	504	0.471366	6.77	14.9628	5
BGI_novel_G000282	1326	51.1304	4.44306	1.53729	6
BGI_novel_G000291	2916	0.608275	55.0512	29.8314	1
BGI_novel_G000297	663	19.7357	12.1557	0.900769	6
BGI_novel_G000307	896	995.212	51.4685	30.9875	6
BGI_novel_G000308	5230	110.258	7.86577	2.68047	6
BGI_novel_G000312	1680	0.507521	28.9777	31.8608	5
BGI_novel_G000313	2056	1.16304	78.0329	8.77775	1
BGI_novel_G000316	630	0.912748	33.5435	40.4416	5
BGI_novel_G000332	4423	66.1753	2.46326	1.17006	6
BGI_novel_G000333	7660	120.456	3.71207	1.51035	6
BGI_novel_G000334	2340	48.8905	9.6587	11.8169	4
BGI_novel_G000338	2737	1.12991	40.658	80.2488	5
BGI_novel_G000344	739	12.9229	0.585114	0.0001	6
BGI_novel_G000346	751	0.918618	2.93454	21.2054	5
BGI_novel_G000347	585	75.5983	66.2329	406.452	3
BGI_novel_G000355	1500	20.8242	0.674354	1.96615	4
BGI_novel_G000358	1121	11.6964	1.70952	1.02711	6
BGI_novel_G000362	872	24.8904	170.628	40.4319	1
BGI_novel_G000364	804	2.25542	1.67267	74.4796	3
BGI_novel_G000366	2090	110.324	27.5157	0.911375	6
BGI_novel_G000369	932	48.306	4.35511	14.297	4
BGI_novel_G000372	441	9.60538	0.559501	0.0001	6
BGI_novel_G000379	1660	29.5968	2.70132	1.12603	6
BGI_novel_G000395	1777	0.897039	4.66161	55.5313	5
BGI_novel_G000398	934	45.5759	5.4889	1.0306	6
BGI_novel_G000399	908	24.8209	3.14841	4.45603	4
BGI_novel_G000400	1401	20.6817	3.11368	1.71478	6
BGI_novel_G000404	608	32.1283	5.35001	1.09549	6
BGI_novel_G000413	3333	4.84659	131.952	103.756	1
BGI_novel_G000418	949	1.34349	16.6115	22.0849	5
BGI_novel_G000421	645	6827.05	129.767	27.3189	6
BGI_novel_G000422	924	4.16277	61.6966	46.5576	1
BGI_novel_G000424	1136	17.2451	26.066	4.76796	2
BGI_novel_G000431	943	7.80051	16.5319	1.25718	2
BGI_novel_G000433	1022	11.7358	0.572869	1.13568	4
BGI_novel_G000434	1058	13.8201	20.813	0.779675	2
BGI_novel_G000443	1193	166.204	30.3146	15.0873	6
BGI_novel_G000445	1741	35.661	3.8437	1.4865	6
BGI_novel_G000448	621	372.923	46.701	1.2447	6
BGI_novel_G000449	1778	1900.16	249.514	145.537	6
BGI_novel_G000455	692	2.58211	21.1882	1.07034	2
BGI_novel_G000458	514	3.43637	5.22171	0.672414	2
BGI_novel_G000459	1446	158.855	25.6028	13.0268	6
BGI_novel_G000464	1988	357.203	312.749	40.9412	6
BGI_novel_G000466	572	0.808504	4.94191	0.695811	2
BGI_novel_G000467	1201	63.7673	327.72	386.492	5
BGI_novel_G000480	797	181.343	167.616	2.05335	6
BGI_novel_G000491	235	0.56248	8.28229	9.18322	5
BGI_novel_G000492	1339	9.33496	18.1422	1.2061	2
BGI_novel_G000506	1367	4253.74	703.861	45.6315	6
BGI_novel_G000507	588	69.8934	16.2926	1.18574	6
BGI_novel_G000521	536	80.4441	2.07232	1.23957	6
BGI_novel_G000522	715	26.1818	1.92206	1.21713	6
BGI_novel_G000527	908	11.157	1.97782	0.822608	6
BGI_novel_G000530	1505	3.78009	29.6127	55.389	5
BGI_novel_G000536	4257	78.5816	7.21253	2.99375	6
BGI_novel_G000539	1736	3.4871	676.765	1551.65	5
BGI_novel_G000540	566	1.43245	75.7754	183.206	5
BGI_novel_G000547	1161	22.4277	13.7083	1.3172	6
BGI_novel_G000548	863	2743.58	70.5494	98.5116	4
BGI_novel_G000558	875	20.422	12.6507	1.51388	6
BGI_novel_G000566	1136	0.620922	133.488	142.535	5
BGI_novel_G000568	332	5.36522	1.61734	16.8101	3
BGI_novel_G000571	1506	1.17872	85.2713	0.921414	2
BGI_novel_G000573	757	4.78773	45.3767	25.088	1
BGI_novel_G000578	847	4.95534	12.2051	0.778785	2
BGI_novel_G000579	781	224.37	86.8726	1.5759	6
BGI_novel_G000580	593	56.5533	20.7678	0.795321	6
BGI_novel_G000585	2499	15698.3	575.993	502.386	6
BGI_novel_G000590	1296	18.3132	0.658624	0.0001	6
BGI_novel_G000592	1417	447.659	9.67445	7.41105	6
BGI_novel_G000608	653	0.54462	10.8945	1.57449	1
BGI_novel_G000609	561	0.511279	5.98205	6.54198	5
BGI_novel_G000610	1024	0.483124	13.2525	13.3655	5
BGI_novel_G000612	578	0.502298	9.48127	9.31561	1
BGI_novel_G000613	510	0.441353	6.33148	0.666693	1
BGI_novel_G000616	1538	22.5488	0.626296	0.0001	6
BGI_novel_G000619	1085	18.5499	24.6394	0.782026	2
BGI_novel_G000621	213	3.02467	4.56496	0.655016	2
BGI_novel_G000628	633	10.0423	0.582777	0.0001	6
BGI_novel_G000632	212	4.18056	0.462773	0.0001	6
BGI_novel_G000633	1319	58.8235	28.9181	2.96772	6
BGI_novel_G000635	1318	0.95434	2.94009	92.1829	5
BGI_novel_G000639	1684	20.5359	0.908097	0.931978	4
BGI_novel_G000641	1064	338.138	71.4776	4.13349	6
BGI_novel_G000643	1897	39.5545	1.30268	0.899151	6
BGI_novel_G000647	392	0.0001	0.58863	3.70945	5
BGI_novel_G000648	1127	5.36882	43.2509	120.675	5
BGI_novel_G000655	1269	27.6181	1.22964	1.00267	6
BGI_novel_G000666	729	0.732595	7.49489	0.688699	2
BGI_novel_G000669	1294	22.0632	0.603451	0.0001	6
BGI_novel_G000671	420	0.445608	6.83125	4.24085	1
BGI_novel_G000672	682	13.2068	0.543106	0.0001	6
BGI_novel_G000673	751	116.904	5.51626	2.84937	6
BGI_novel_G000674	879	1.89479	9.53419	0.721243	2
BGI_novel_G000675	1396	3.05583	435.976	15.8476	1
BGI_novel_G000680	897	1.12759	9.79696	0.713372	2
BGI_novel_G000683	3051	37.5765	0.681739	0.0001	6
BGI_novel_G000685	2069	46.2192	0.660176	0.0001	6
BGI_novel_G000686	4254	2.23037	85.8793	100.251	5
BGI_novel_G000692	417	0.607866	1.5235	18.2211	5
BGI_novel_G000702	831	43.5553	33.5411	0.815801	6
BGI_novel_G000706	363	73.571	21.8558	1.19899	6
BGI_novel_G000709	1023	4.22976	26.5539	33.2112	5
BGI_novel_G000710	907	1785.31	1129.62	147.608	6
BGI_novel_G000711	1035	78.3499	87.9954	10.5824	2
BGI_novel_G000715	700	52.6051	4.79079	0.810141	6
BGI_novel_G000716	527	10.7598	31.2092	0.776921	2
BGI_novel_G000717	523	885.3	605.989	6.75294	6
BGI_novel_G000718	580	96.4816	91.9026	1.26694	6
BGI_novel_G000721	1490	3.48983	57.2899	13.375	1
BGI_novel_G000726	583	0.433344	0.231291	14.7929	3
BGI_novel_G000740	1479	73.3769	1.35356	1.36189	4
BGI_novel_G000742	896	0.499431	11.1504	14.9596	5
BGI_novel_G000743	1068	1.11423	17.5145	1.50248	1
BGI_novel_G000744	463	6.89942	0.656921	0.0001	6
BGI_novel_G000749	1757	41.796	32.6382	0.809886	6
BGI_novel_G000750	2573	1404.58	406.86	3.04858	6
BGI_novel_G000752	1319	17.1849	15.2149	0.783932	6
BGI_novel_G000753	648	3.40064	35.8208	22.5958	1
BGI_novel_G000756	323	6.46913	0.523646	0.0001	6
BGI_novel_G000758	377	30.6215	18.8707	1.14949	6
BGI_novel_G000771	917	90.2013	1.04753	1.07508	4
BGI_novel_G000777	1368	19.0908	0.862358	0.0001	6
BGI_novel_G000780	1325	35.4945	3.10493	1.29147	6
BGI_novel_G000782	613	12.8128	0.587258	0.0001	6
BGI_novel_G000784	686	14.1139	1.30573	2.43095	4
BGI_novel_G000786	2743	102.344	71.9609	13.3307	6
BGI_novel_G000787	3038	152.076	12.2388	4.34288	6
BGI_novel_G000788	2321	83.6272	10.4727	2.09021	6
BGI_novel_G000792	1753	42.7467	26.4968	0.822876	6
BGI_novel_G000793	1287	22.657	1.75927	1.35271	6
BGI_novel_G000805	1786	30.9981	0.80352	0.0001	6
BGI_novel_G000806	2052	55.3514	0.811861	0.0001	6
BGI_novel_G000810	946	119.624	2.20065	1.1904	6
BGI_novel_G000811	932	105.508	1.43272	1.15555	6
BGI_novel_G000817	1407	10.0245	90.0166	1.04075	2
BGI_novel_G000818	1335	0.136706	0.176527	9.58965	5
BGI_novel_G000830	656	0.455287	9.4663	24.3274	5
BGI_novel_G000832	1706	7.64606	27.5455	1.50073	2
BGI_novel_G000833	1145	27.8532	0.620694	0.0001	6
BGI_novel_G000839	711	14.1535	14.8576	1.19819	2
BGI_novel_G000840	1203	0.511742	19.2432	25.1102	5
BGI_novel_G000842	653	9.27751	0.528842	0.0001	6
BGI_novel_G000846	513	8.6782	0.54638	1.62957	4
BGI_novel_G000848	907	20.5795	107.571	179.71	5
BGI_novel_G000865	1227	134.186	54.3521	1.1822	6
BGI_novel_G000875	3536	136.347	24.3536	28.5224	4
BGI_novel_G000878	2698	146.08	73.3552	4.97077	6
BGI_novel_G000884	2775	2.00609	36.2744	10.6281	1
BGI_novel_G000887	916	0.52437	23.2835	38.9826	5
BGI_novel_G000888	1496	12.3164	66.0403	76.875	5
BGI_novel_G000889	1198	0.817028	19.8623	17.3641	1
BGI_novel_G000898	573	4.60246	15.3938	2.25348	2
BGI_novel_G000899	305	0.436226	5.58857	1.83693	1
BGI_novel_G000902	1413	20.9956	24.5869	3.25893	2
BGI_novel_G000905	1075	18.0872	30.2507	0.927849	2
BGI_novel_G000912	576	0.464541	8.87023	13.77	5
BGI_novel_G000914	488	0.0001	0.842485	64.1776	5
BGI_novel_G000916	1079	14.822	1.32009	1.29677	6
BGI_novel_G000925	1039	91.8974	5.89289	1.35936	6
BGI_novel_G000926	1210	38.7118	2.6039	0.815445	6
BGI_novel_G000927	1210	38.7118	2.6039	0.815445	6
BGI_novel_G000928	1227	54.8765	0.866173	0.0001	6
BGI_novel_G000929	1180	17.5607	2.33717	3.13918	4
BGI_novel_G000935	843	20.5383	10.0473	1.68043	6
BGI_novel_G000941	1334	180.923	44.5414	8.04375	6
BGI_novel_G000945	1365	21.3809	122.08	303.248	5
BGI_novel_G000946	2099	3.59275	28.5936	60.9981	5
BGI_novel_G000952	393	0.44923	5.95166	4.35161	1
BGI_novel_G000954	670	24.5023	1.47605	0.934695	6
BGI_novel_G000955	733	0.528558	18.1132	26.5002	5
BGI_novel_G000957	545	7.08104	0.5556	0.681307	4
BGI_novel_G000959	650	5.47191	9.09452	0.720248	2
BGI_novel_G000962	1969	644.739	139.134	1.76113	6
BGI_novel_G000966	2169	28.0589	0.598696	0.0001	6
BGI_novel_G000974	1076	17861	614.296	130.468	6
BGI_novel_G000980	1388	36.8212	2.93705	5.66658	4
BGI_novel_G000985	4296	500.528	1.03422	1.83376	4
BGI_novel_G000989	1020	814.262	8961.84	16065	5
BGI_novel_G000997	1466	1.09346	1244.99	1571.22	5
BGI_novel_G001005	1211	1.22431	1.19022	10.6441	3
BGI_novel_G001007	1546	49.7505	271.086	168.075	1
BGI_novel_G001010	513	1.2155	115.297	73.8138	1
BGI_novel_G001012	454	11.3007	21.4785	1.46245	2
BGI_novel_G001013	1072	0.894294	24.6567	0.866908	2
BGI_novel_G001020	463	33.0697	22.9296	0.814355	6
BGI_novel_G001022	3234	1.24453	52.1603	86.3942	5
BGI_novel_G001025	859	19.3968	0.677661	1.03104	4
BGI_novel_G001027	1725	21.5906	23.604	2.52592	2
BGI_novel_G001029	1264	0.581716	71.248	55.6898	1
BGI_novel_G001033	758	3.18465	83.4596	191.495	5
BGI_novel_G001035	753	0.0001	0.768197	14.8278	5
BGI_novel_G001040	1706	324.851	13.9639	2.47601	6
BGI_novel_G001043	630	0.788965	9.51843	8.10465	1
BGI_novel_G001044	890	0.483017	13.4046	12.7115	1
BGI_novel_G001047	1663	0.0001	0.857124	60.6406	5
BGI_novel_G001048	1896	18.1162	84.5285	1.34342	2
BGI_novel_G001052	1212	32.0987	0.664912	0.0001	6
BGI_novel_G001056	3930	86.5093	0.73123	1.11255	4
BGI_novel_G001070	2405	61.8574	0.805372	0.0001	6
BGI_novel_G001079	429	12.7628	1.72822	0.856606	6
BGI_novel_G001082	3646	84.8714	4.44047	3.06125	6
BGI_novel_G001087	2828	381.637	37.0226	17.9865	6
BGI_novel_G001089	3011	80.9955	0.723389	0.0001	6
BGI_novel_G001090	3150	50.2331	221.717	1.03282	2
BGI_novel_G001091	1913	58.9658	2.90265	2.46606	6
BGI_novel_G001093	1373	49.4468	6.47549	2.3065	6
BGI_novel_G001094	772	30.4527	2.46609	0.784295	6
BGI_novel_G001096	493	0.0001	0.629167	5.64128	5
BGI_novel_G001105	792	0.782737	77.509	31.3116	1
BGI_novel_G001111	979	71.0084	43.1455	1.02288	6
BGI_novel_G001113	3243	86.155	4.45307	2.21447	6
BGI_novel_G001116	910	7.50343	15.4688	1.096	2
BGI_novel_G001121	1933	58.8599	89.8463	12.2911	2
BGI_novel_G001123	1758	667.392	8899.73	10916.3	5
BGI_novel_G001124	1758	508.791	14945.6	15471.4	5
BGI_novel_G001125	4976	162.002	98.2989	0.969933	6
BGI_novel_G001133	1209	1.9627	3.67664	45.0932	5
BGI_novel_G001142	1337	22.9801	17.4974	1.12493	6
BGI_novel_G001143	746	0.623635	42.6802	2.06973	1
BGI_novel_G001144	771	1.38356	124.746	1.89711	1
BGI_novel_G001148	405	0.463929	7.42296	16.2089	5
BGI_novel_G001153	1695	221.189	91.71	3.63981	6
BGI_novel_G001155	1205	3390.66	7440.62	1478.61	2
BGI_novel_G001156	940	4.22225	53.6107	12.8716	1
BGI_novel_G001161	461	0.517991	6.53807	1.71786	1
BGI_novel_G001166	2873	15.7948	43.5039	3.283	2
BGI_novel_G001174	1235	1.36652	185.9	2.55263	1
BGI_novel_G001199	1474	143.109	8.72162	0.927065	6
BGI_novel_G001200	1395	29.7422	15.7986	2.62856	6
BGI_novel_G001202	1618	1.27762	100.155	353.175	5
BGI_novel_G001204	1581	4687.19	2058.52	126.258	6
BGI_novel_G001205	1159	5619.23	2316.53	137.188	6
BGI_novel_G001209	5250	1.62164	77.883	101.083	5
BGI_novel_G001218	834	30.206	43.0175	3.5273	2
BGI_novel_G001219	2654	52.5823	3.53986	8.3025	4
BGI_novel_G001220	715	1.20184	93.6241	116.57	5
BGI_novel_G001223	1361	28.6975	30.5042	0.862456	2
BGI_novel_G001234	1518	27.9354	21.6868	3.64896	6
BGI_novel_G001239	1584	478.527	1.90767	3.77489	4
BGI_novel_G001240	1449	11.3711	21.1078	0.878713	2
BGI_novel_G001242	848	93.1705	72.0816	2.37796	6
BGI_novel_G001253	421	0.447057	5.22399	6.7954	5
BGI_novel_G001265	1688	21.3967	21.425	1.23868	2
BGI_novel_G001272	897	33.9441	19.0146	0.788893	6
BGI_novel_G001276	738	63.1045	78.087	9.60444	2
BGI_novel_G001280	1906	0.491297	2.7212	14.0099	5
BGI_novel_G001281	2084	127.061	131.749	13.9244	2
BGI_novel_G001296	2233	2.47139	55.7618	56.9254	5
BGI_novel_G001299	1361	31.6824	49.0293	4.72366	2
BGI_novel_G001303	1818	128.102	58.3646	1.94083	6
BGI_novel_G001305	385	21.2883	15.7356	0.771717	6
BGI_novel_G001307	502	2.71958	12.6914	0.717313	2
BGI_novel_G001308	605	14.5323	1.63587	0.781552	6
BGI_novel_G001310	965	206.98	2.17302	3.93794	4
BGI_novel_G001311	799	302.726	28.7706	54.9019	4
BGI_novel_G001314	745	10.2426	0.561412	0.0001	6
BGI_novel_G001316	368	27.341	1.3514	0.93278	6
BGI_novel_G001318	550	6.57422	0.602266	0.0001	6
BGI_novel_G001320	1293	209.459	29.916	2.36706	6
BGI_novel_G001325	669	102.068	4.39123	1.87347	6
BGI_novel_G001337	1721	82.4704	55.7165	3.77427	6
BGI_novel_G001351	608	14.0602	6.67795	0.777303	6
BGI_novel_G001353	1210	70.5455	684.204	474.306	1
BGI_novel_G001354	1426	16.7707	0.550731	0.0001	6
BGI_novel_G001361	1287	14335.4	5926.71	856.82	6
BGI_novel_G001362	855	12.4609	1.87671	0.896618	6
BGI_novel_G001364	500	644.019	195.784	8.96954	6
BGI_novel_G001365	925	0.826615	16.728	1.15957	1
BGI_novel_G001368	1396	32.3268	3.75605	4.94797	4
BGI_novel_G001370	5343	86.6445	6.12279	21.9245	4
BGI_novel_G001371	871	138.059	1.69547	4.44222	4
BGI_novel_G001376	800	0.819848	49.6246	199.614	5
BGI_novel_G001379	894	4.47506	36.2231	48.8984	5
BGI_novel_G001380	571	16.8688	7.39395	0.747534	6
BGI_novel_G001385	313	0.766496	6.82467	5.56577	1
BGI_novel_G001386	735	11.9644	138.558	204.747	5
BGI_novel_G001395	1333	61.254	30.3111	2.20725	6
BGI_novel_G001397	712	0.519812	22.6953	21.2917	1
BGI_novel_G001408	1526	462.697	24.129	6.38398	6
BGI_novel_G001409	1244	374.783	482.992	12.3251	2
BGI_novel_G001412	1369	3.56167	42.861	19.7737	1
BGI_novel_G001413	1540	24.3582	2.18301	1.50718	6
BGI_novel_G001417	628	0.51706	33.751	35.6096	5
BGI_novel_G001418	364	0.764135	15.2683	17.7295	5
BGI_novel_G001421	1277	29.0234	3.06994	1.47405	6
BGI_novel_G001424	521	5.82178	0.508137	0.0001	6
BGI_novel_G001430	424	0.49122	14.903	13.1534	1
BGI_novel_G001436	1171	7.85228	97.0681	55.2565	1
BGI_novel_G001437	511	0.858079	22.2373	7.74995	1
BGI_novel_G001440	433	48.052	58.4165	5.26646	2
BGI_novel_G001447	274	0.462454	4.17558	2.64651	1
BGI_novel_G001448	1550	83.7136	2.0876	1.84367	6
BGI_novel_G001449	1494	1.51386	26.2814	3.30422	1
BGI_novel_G001452	762	1.76594	24.5363	55.7627	5
BGI_novel_G001457	4447	0.640996	82.3571	368.746	5
BGI_novel_G001459	877	8.91037	51.9996	0.83298	2
BGI_novel_G001460	819	51.5527	0.629801	1.8542	4
BGI_novel_G001461	270	0.433618	5.71275	7.11162	5
BGI_novel_G001462	511	0.456621	8.7798	13.0645	5
BGI_novel_G001465	699	12.9954	0.668606	1.17954	4
BGI_novel_G001466	969	0.270577	0.825299	4.72261	5
BGI_novel_G001468	579	0.420932	4.13693	8.4391	5
BGI_novel_G001469	813	16.9627	0.610864	0.0001	6
BGI_novel_G001470	617	0.445904	6.64016	10.9509	5
BGI_novel_G001477	1215	45.1885	0.793267	0.98195	4
BGI_novel_G001480	1675	48.4265	4.91207	1.08087	6
BGI_novel_G001481	1085	28.7773	4.06427	1.44885	6
BGI_novel_G001484	612	0.0001	0.612029	4.84542	5
BGI_novel_G001487	942	875.448	141.566	66.859	6
BGI_novel_G001488	663	0.535893	20.3709	23.1359	5
BGI_novel_G001489	1799	5.61264	31.5622	44.0038	5
BGI_novel_G001493	639	0.53587	3.61632	24.5401	5
BGI_novel_G001494	235	0.423803	4.99775	25.4168	5
BGI_novel_G001496	2279	70.7031	3.62113	1.5334	6
BGI_novel_G001501	1551	31.0505	0.596845	0.0001	6
BGI_novel_G001502	995	19.7599	0.895288	1.47885	4
BGI_novel_G001512	1931	50.2136	0.769313	2.42118	4
BGI_novel_G001521	1769	8.24331	22.5221	1.11887	2
BGI_novel_G001523	1998	26.0745	2.12915	1.05533	6
BGI_novel_G001528	865	0.497263	23.9666	30.6487	5
BGI_novel_G001531	587	523.936	14.8868	21.5508	4
BGI_novel_G001540	814	36.7446	1.74929	1.38745	6
BGI_novel_G001545	553	0.434388	6.14087	11.5283	5
BGI_novel_G001550	1095	20.9234	3.02929	5.97546	4
BGI_novel_G001553	2068	1.35744	87.6275	278.809	5
BGI_novel_G001555	683	22.3209	40.1117	0.829134	2
BGI_novel_G001562	408	6.39924	0.572772	0.0001	6
BGI_novel_G001567	847	1767.27	91.8178	21.6109	6
BGI_novel_G001568	436	0.606154	7.79243	17.3156	5
BGI_novel_G001573	1700	146.902	115.695	1.81831	6
BGI_novel_G001574	2500	133.524	4.44243	3.87438	6
BGI_novel_G001578	359	0.511103	6.10971	7.6427	5
BGI_novel_G001580	659	2.33309	33.8111	0.879013	2
BGI_novel_G001584	1590	146.656	63.7754	5.64586	6
BGI_novel_G001585	521	0.471671	10.4242	0.719064	1
BGI_novel_G001588	1061	25.3872	3.06128	0.829628	6
BGI_novel_G001602	886	0.563784	35.0724	32.4201	1
BGI_novel_G001606	593	9.18326	55.8229	98.4864	5
BGI_novel_G001608	2558	42.6195	0.732271	0.0001	6
BGI_novel_G001612	578	10.8752	183.407	363.646	5
BGI_novel_G001615	694	0.447921	6.63727	12.2035	5
BGI_novel_G001621	1792	106.11	1.09205	1.33997	4
BGI_novel_G001622	1518	47.1502	1.00103	1.36843	4
BGI_novel_G001630	804	116.964	75.103	2.03729	6
BGI_novel_G001631	1200	9.71041	13.6472	0.754061	2
BGI_novel_G001632	985	113.55	30.0844	1.32485	6
BGI_novel_G001634	1186	419.457	138.811	7.71729	6
BGI_novel_G001635	581	0.824717	10.2239	15.2282	5
BGI_novel_G001643	894	60.2433	31.0786	1.50642	6
BGI_novel_G001644	1436	103.753	36.5751	4.22873	6
BGI_novel_G001645	905	0.228872	0.455421	3.64769	5
BGI_novel_G001661	1462	0.645605	22.515	20.7765	1
BGI_novel_G001676	687	9.94674	7.56613	0.812796	6
BGI_novel_G001677	871	11.0733	9.63426	0.725805	6
BGI_novel_G001678	549	7.1794	5.63555	0.709993	6
BGI_novel_G001689	1266	28.2891	0.628441	0.0001	6
BGI_novel_G001721	1007	16.0692	12.7399	1.14553	6
BGI_novel_G001732	3061	145.837	50.9725	8.62506	6
BGI_novel_G001735	745	0.586017	7.31007	3.55703	1
BGI_novel_G001747	881	24.5853	16.3248	1.17391	6
BGI_novel_G001748	1157	0.584056	95.3554	1.2234	1
BGI_novel_G001750	450	0.804023	26.4141	49.1804	5
BGI_novel_G001751	1117	0.932219	41.3256	27.8765	1
BGI_novel_G001752	1011	577.524	18.6766	8.66451	6
BGI_novel_G001757	987	40.6936	1.30428	0.764113	6
BGI_novel_G001761	1362	49.3173	5.15171	1.20902	6
BGI_novel_G001766	2571	40.1754	35.9085	5.55199	6
BGI_novel_G001770	1359	0.548413	50.7738	73.013	5
BGI_novel_G001772	296	0.461084	6.54897	3.07249	1
BGI_novel_G001776	1548	1.37571	33.034	122.167	5
BGI_novel_G001783	1519	0.433341	1.58405	24.6276	5
BGI_novel_G001785	1029	17.3449	0.94548	0.912008	6
BGI_novel_G001786	1024	2.98119	51.3252	116.485	5
BGI_novel_G001791	746	1.71607	0.377688	9.3062	3
BGI_novel_G001803	521	34.4967	0.610559	0.0001	6
BGI_novel_G001806	600	5.90682	7.19347	0.761002	2
BGI_novel_G001807	455	6.48353	13.4965	1.09332	2
BGI_novel_G001808	386	3.75497	5.07097	0.702013	2
BGI_novel_G001809	470	20.7959	9.44638	1.41242	6
BGI_novel_G001820	379	8.36778	41.9186	63.7976	5
BGI_novel_G001828	559	1.04894	7.93453	12.4199	5
BGI_novel_G001844	364	0.427169	4.79768	16.8983	5
Bra000002	1542	808.915	177.806	22.5611	6
Bra000010	1482	331.18	125.154	11.4168	6
Bra000015	1311	13.7984	120.063	73.3944	1
Bra000017	234	0.501768	19.7307	1.11593	1
Bra000025	747	1.30077	12.1752	7.80331	1
Bra000031	603	3879.87	947.891	91.4497	6
Bra000050	1538	210.027	135.057	2.65668	6
Bra000058	1053	5.3915	746.045	3775.12	5
Bra000072	1365	80.2669	24.5947	2.98409	6
Bra000073	833	15.0523	1.25181	1.25951	4
Bra000097	426	0.840431	19.4887	21.9498	5
Bra000101	669	42.8824	6.82946	7.26891	4
Bra000111	1241	27.855	187.532	476.749	5
Bra000118	705	209.369	34.2671	1.09079	6
Bra000124	2686	142.281	160.339	15.939	2
Bra000152	5615	168.103	1.93881	1.63181	6
Bra000194	1117	21.4371	1.53884	1.06216	6
Bra000204	552	33.356	26.7077	4.59685	6
Bra000235	1217	70.8557	7.95647	2.11957	6
Bra000283	1800	129.799	54.5567	5.97466	6
Bra000289	1163	15.2146	0.996335	0.953591	6
Bra000291	788	12.6205	2.00744	3.5064	4
Bra000301	748	4.49496	30.2308	63.5922	5
Bra000307	4424	1623.6	96.7669	41.5657	6
Bra000308	2021	8628.32	320.773	135.638	6
Bra000309	414	21.335	0.939939	0.766441	6
Bra000315	1041	7.13554	50.5227	18.3462	1
Bra000325	767	568.553	335.192	22.5916	6
Bra000341	838	9.33976	50.3521	50.3753	5
Bra000357	1478	34.3026	22.5535	2.97095	6
Bra000382	1822	180.478	44.0719	7.47395	6
Bra000383	1245	52.3139	32.3448	2.20917	6
Bra000388	933	0.785284	19.0561	27.6833	5
Bra000389	643	0.864294	9.10578	3.33799	1
Bra000405	1356	215.248	38.2667	6.77706	6
Bra000406	1438	220.827	49.1865	4.8263	6
Bra000426	399	0.779878	13.1516	0.718363	2
Bra000427	3340	3.32483	287.147	515.56	5
Bra000430	357	19.061	1.64131	1.5836	6
Bra000485	850	0.763724	13.006	22.3702	5
Bra000488	1230	70.8123	3.35601	2.79887	6
Bra000491	1086	88.4715	3.08503	1.35203	6
Bra000498	2451	87.013	492.013	511.931	5
Bra000564	3570	33.7952	186.516	322.915	5
Bra000589	2286	30.6305	194.753	353.828	5
Bra000590	337	91.3591	12.9449	2.26423	6
Bra000592	1944	6231.1	2394.83	273.866	6
Bra000597	1206	32.6632	0.761768	2.00942	4
Bra000648	1630	104.268	41.0227	2.97498	6
Bra000649	1027	69.6005	36.7217	1.51699	6
Bra000663	1205	15.6419	260.816	516.219	5
Bra000664	1424	299.468	115.113	19.3742	6
Bra000665	1104	6.10402	45.7461	118.439	5
Bra000687	705	87.0765	673.11	743.849	5
Bra000696	1457	128.061	22.7096	1.27559	6
Bra000708	1098	239.564	1302.24	1864.83	5
Bra000718	2342	266.397	154.737	20.3964	6
Bra000755	1216	2107.59	764.365	116.011	6
Bra000769	1966	1540.44	963.349	190.036	6
Bra000802	1125	39.5668	365.231	564.767	5
Bra000810	2120	20.621	11.2033	63.3459	3
Bra000812	570	17.5103	1.24033	1.02073	6
Bra000815	589	10.1167	187.929	354.886	5
Bra000830	685	24.1954	1.65586	1.8913	4
Bra000840	1013	5.75054	74.277	334.648	5
Bra000861	850	71.915	14.08	7.14002	6
Bra000876	929	9.98546	198.062	29.4906	1
Bra000883	2500	8.57212	66.3089	72.1613	5
Bra000884	698	60.7653	55.1937	10.3286	6
Bra000887	902	33.1799	406.829	535.056	5
Bra000907	1019	11.3124	3.85267	31.4462	3
Bra000941	464	10.5244	4.98641	0.722485	6
Bra001048	1110	2.33601	31.8707	29.0497	1
Bra001051	785	14.6633	0.599086	1.17265	4
Bra001075	1000	97.9477	24.9203	2.97297	6
Bra001101	492	0.791881	9.35846	1.76609	1
Bra001116	1781	20.1773	135.631	79.6596	1
Bra001122	632	2.21851	32.4407	11.2371	1
Bra001148	2742	5.78493	38.5416	60.1498	5
Bra001260	840	2.13602	18.6105	14.4465	1
Bra001289	2096	9.34896	431.092	762.6	5
Bra001329	2172	272.944	45.1155	2.2402	6
Bra001338	1411	3.64768	275.887	261.709	1
Bra001345	593	20.9187	400.106	303.615	1
Bra001377	408	9.86511	22.3905	1.1445	2
Bra001378	443	16.8449	0.964496	0.744498	6
Bra001405	1440	4.68365	84.8921	1.70689	2
Bra001440	1673	420.066	141.34	18.0226	6
Bra001441	1256	1838.64	574.934	52.5461	6
Bra001478	1023	8.14962	56.2719	28.6939	1
Bra001493	426	0.471919	11.0373	15.2671	5
Bra001497	477	8.98329	47.374	42.8019	1
Bra001523	2003	86.7773	80.7745	14.8189	6
Bra001526	1732	112.427	159.375	13.5862	2
Bra001529	2063	112.828	13.6743	28.9153	4
Bra001546	2057	6.72694	85.8196	21.1547	1
Bra001548	4473	237.813	35.8188	23.2952	6
Bra001554	1461	20.3532	3.76148	4.82419	4
Bra001592	659	4.95867	11.3458	1.75812	2
Bra001596	1062	142.183	77.2336	8.23483	6
Bra001597	1759	366.031	202.934	39.8467	6
Bra001600	336	69.9794	67.3802	8.00421	6
Bra001603	1038	10071.9	1854.81	122.347	6
Bra001626	946	0.549431	34.5942	116.093	5
Bra001641	812	65.3919	5.31204	2.32598	6
Bra001649	447	0.455265	5.96293	5.87014	1
Bra001655	552	53.382	10.2903	10.9526	4
Bra001666	831	1071.49	399.117	54.1387	6
Bra001679	1119	0.931821	14.7285	12.805	1
Bra001684	808	100.626	5.38332	3.16916	6
Bra001702	532	9.49121	5.4842	0.75583	6
Bra001705	1421	37.7515	29.4338	2.47589	6
Bra001736	1085	305.053	80.4761	4.98343	6
Bra001809	321	0.673583	93.7273	158.056	5
Bra001817	2634	35.6909	279.905	568.74	5
Bra001820	2217	78.7407	31.114	1.01006	6
Bra001851	947	1.50751	14.9061	4.55781	1
Bra001852	786	6446.27	3375.22	443.383	6
Bra001853	2099	1749.92	1515.6	46.8454	6
Bra001869	1048	3911.08	1385.03	113.226	6
Bra001874	1064	266.514	40.595	3.45296	6
Bra001875	981	156.525	57.8372	10.3261	6
Bra001885	1435	0.517919	35.131	54.2365	5
Bra001888	867	10.5127	157.98	243.293	5
Bra001921	1838	1.57632	41.084	43.67	5
Bra001943	1037	0.757442	11.0518	22.2897	5
Bra001958	787	287.817	184.037	22.271	6
Bra001963	621	1.46781	44.4439	76.4638	5
Bra001964	753	30.2955	2.49446	2.06019	6
Bra001967	801	1.14387	33.0744	16.2962	1
Bra001972	743	81.2077	200.72	30.8588	2
Bra001988	1236	0.922	21.7764	1.39311	1
Bra001993	795	0.0001	0.63326	6.28244	5
Bra002012	2054	125.201	17.5331	2.06588	6
Bra002018	1338	37.7386	4.909	2.99839	6
Bra002039	2080	99.4113	14.7276	7.56298	6
Bra002040	1336	11.3472	18.2716	3.03347	2
Bra002042	1532	4.01334	24.4068	23.354	1
Bra002046	1757	5.96976	49.3676	93.8563	5
Bra002074	793	0.783128	11.6632	10.5547	1
Bra002103	1717	77.1008	423.898	480.969	5
Bra002113	333	3.74864	23.5426	60.6031	5
Bra002138	746	28.4893	5.01952	2.67374	6
Bra002159	921	618.678	156.241	6.48493	6
Bra002177	1233	4.3656	83.6769	143.448	5
Bra002181	4105	5.69575	99.8195	138.173	5
Bra002206	1849	50.2485	7.95491	10.8033	4
Bra002244	1172	4.25599	51.9952	37.2292	1
Bra002316	636	0.515703	24.8715	73.2962	5
Bra002340	3555	5.29793	208.118	11.8168	1
Bra002343	990	0.765679	20.6296	32.9718	5
Bra002347	4501	72.3119	571.092	613.125	5
Bra002375	1370	221.709	205.962	26.094	6
Bra002402	603	22.6954	0.582625	0.0001	6
Bra002403	1289	339.786	57.454	13.684	6
Bra002410	2217	36.4753	1.09639	1.38797	4
Bra002416	1693	35.629	59.9072	5.50316	2
Bra002436	426	10.7817	264.104	368.046	5
Bra002443	952	70.633	37.3806	1.15566	6
Bra002444	889	12.4908	3.41249	29.3361	3
Bra002505	707	35.4455	11.9292	1.12197	6
Bra002523	1261	44.933	309.811	335.553	5
Bra002539	483	5.63817	6.36583	36.2876	5
Bra002555	1605	5.55241	37.2626	47.4146	5
Bra002582	492	15.7407	79.2646	179.527	5
Bra002598	6612	292.62	55.6686	41.8763	6
Bra002609	1939	20.4156	105.415	48.7543	1
Bra002617	306	39.4925	7.89081	17.7913	4
Bra002622	1500	20.2183	71.3018	4.62205	2
Bra002646	1463	6.05215	31.9062	76.4022	5
Bra002722	1441	1175.8	149.717	11.3674	6
Bra002739	261	0.0001	0.645146	5.88279	5
Bra002747	1689	3.97169	27.3637	13.7203	1
Bra002769	1593	6.85663	44.0302	108.367	5
Bra002782	1604	157.311	88.5451	2.04915	6
Bra002806	1310	10.1942	114.897	168.75	5
Bra002818	2015	28181.1	8518.21	1002.88	6
Bra002851	963	12.9415	1.45925	0.924054	6
Bra002856	1987	114.397	50.366	4.45024	6
Bra002876	471	2330.8	687.169	97.5268	6
Bra002885	1222	4.13231	22.3034	21.6666	1
Bra002895	1263	5.80992	32.559	84.9429	5
Bra002897	924	22.2249	2.42116	2.58968	4
Bra002913	1501	38.3438	1.32423	1.07183	6
Bra002914	551	6.43897	75.6357	6.69598	1
Bra002929	455	30.721	3.20209	1.44239	6
Bra002999	1023	392.391	2299.51	5576.43	5
Bra003009	1364	201.748	5.90481	2.78832	6
Bra003027	1153	11.1742	50.3288	2.2685	2
Bra003053	832	6.03884	65.347	71.5711	5
Bra003057	1187	230.336	15.6386	55.9567	4
Bra003086	1246	0.841707	44.082	88.489	5
Bra003095	2230	47.0232	736.128	1409.36	5
Bra003118	958	2.27578	316.708	356.981	5
Bra003119	2352	9.52575	605.95	4186.09	5
Bra003125	396	0.497009	12.6253	5.52515	1
Bra003129	1851	115.404	29.1884	4.08701	6
Bra003132	598	0.598298	71.2706	60.6631	1
Bra003142	1183	0.79099	12.5117	18.2061	5
Bra003145	987	8.18895	62.7853	49.2586	1
Bra003161	2231	35.1362	216.548	79.2691	1
Bra003188	466	3.07368	19.29	31.6088	5
Bra003198	1008	75.9856	945.49	1921.97	5
Bra003248	1817	20.6362	139.201	162.513	5
Bra003251	1135	94.591	11.7805	18.3475	4
Bra003267	1230	301.337	56.7663	67.916	4
Bra003273	1467	144.905	57.8414	6.14458	6
Bra003281	1310	0.0001	0.717287	18.2766	5
Bra003289	1801	19.3762	110.422	185.728	5
Bra003336	1607	425.699	181.943	3.10903	6
Bra003337	9230	230.892	145.172	8.52179	6
Bra003338	876	2298.22	4797.01	529.154	2
Bra003381	549	41.5601	53.68	4.1527	2
Bra003382	3372	282.742	68.0128	9.63699	6
Bra003394	339	1.66734	9.74805	2.08151	1
Bra003402	5063	170.49	115.389	21.0234	6
Bra003426	3261	0.960031	225.91	412.144	5
Bra003457	1350	27.2653	144.907	274.883	5
Bra003476	1458	61.2414	454.443	665.61	5
Bra003481	2248	41.6899	334.855	330.715	1
Bra003501	963	0.493491	22.7348	63.5385	5
Bra003503	438	200.79	16.2605	11.6696	6
Bra003518	2212	33.4811	185.725	314.823	5
Bra003596	1621	191.366	35.4792	10.8081	6
Bra003605	1392	28.4328	441.634	865.693	5
Bra003610	1854	3.63807	21.6059	38.777	5
Bra003641	957	0.836644	9.35598	11.6667	5
Bra003690	1497	6263.94	2530.23	326.234	6
Bra003701	588	9.33952	12.2068	1.53883	2
Bra003710	1087	0.407849	3.8773	53.9635	5
Bra003714	633	27.2942	9.53923	0.755501	6
Bra003730	759	343.019	149.669	19.566	6
Bra003740	1108	10893.9	1011.88	123.018	6
Bra003751	1431	4.1157	29.1726	57.3595	5
Bra003752	615	564.048	830.704	159.844	2
Bra003760	1020	4.51163	49.2091	91.769	5
Bra003793	1264	29.9448	2.46711	4.15178	4
Bra003806	1164	39.9758	25.2576	4.62705	6
Bra003807	3049	240.765	1269.3	6438.17	5
Bra003814	1616	108.93	59.6755	7.21941	6
Bra003817	1047	11.1308	24.5218	0.804463	2
Bra003823	971	4.9611	60.1595	76.1329	5
Bra003855	637	117.533	44.358	5.83262	6
Bra003860	2775	397.635	184.302	30.8735	6
Bra003887	1080	5.85191	11.6513	84.8178	5
Bra003890	663	247.214	165.709	3.07309	6
Bra003918	1354	2.49302	253.869	96.724	1
Bra003953	1356	91.1432	4.24244	4.07223	6
Bra003956	988	23.7761	20.2524	1.84632	6
Bra003969	1125	11.3721	24.2888	145.195	5
Bra003972	447	246.173	8.27567	5.68687	6
Bra003973	1869	12.4592	70.0594	100.45	5
Bra003997	5544	119.743	2.14955	8.12681	4
Bra004001	1257	32.4938	5.293	1.63864	6
Bra004005	2507	62.3736	1.02386	0.79032	6
Bra004012	1968	5555.37	9615.41	137.148	2
Bra004019	366	6.90618	0.862271	0.68133	6
Bra004027	777	4.99556	44.5747	45.0877	5
Bra004048	499	0.4391	5.3303	0.659303	1
Bra004069	2130	22.8196	2.3359	23.7219	3
Bra004082	2057	16.5557	143.42	178.399	5
Bra004083	2239	2.75201	120.436	3.09269	1
Bra004086	510	40.1749	222.525	211.504	1
Bra004093	876	7.21362	49.788	331.481	5
Bra004145	619	10.1398	0.893879	0.689988	6
Bra004179	2082	14.151	46.6796	4.12339	2
Bra004222	2145	9.20935	87.7971	232.44	5
Bra004231	915	72.7861	42.015	7.6137	6
Bra004262	1188	21.2457	1024.66	24.6638	1
Bra004264	1537	2.00303	32.6362	56.0624	5
Bra004267	1025	43.4813	42.2287	7.11355	6
Bra004299	919	11.2107	0.659375	1.16326	4
Bra004302	1453	2.0989	99.8144	143.407	5
Bra004305	1247	107.926	114.387	1.96824	2
Bra004316	1122	1.4004	14.8333	28.0937	5
Bra004319	3117	24.7735	141.841	139.887	1
Bra004321	1195	70.5875	12.5594	6.73948	6
Bra004323	837	7.79113	104.204	93.6509	1
Bra004385	960	9.84264	12.4506	2.06224	2
Bra004389	1233	99.9099	195.351	6.58521	2
Bra004390	773	13.8837	1.60331	1.81885	4
Bra004393	1525	109.759	15.8425	2.98319	6
Bra004430	537	971.028	73.0027	68.4907	6
Bra004492	444	0.646071	66.6135	65.1403	1
Bra004503	2394	141.244	66.366	8.79064	6
Bra004511	2004	82.8864	206.241	23.227	2
Bra004517	2000	102.841	59.3087	3.71998	6
Bra004522	1407	144.79	87.4638	5.77458	6
Bra004581	1007	0.823949	25.4969	37.8958	5
Bra004589	735	367.786	54.9038	1.09639	6
Bra004597	1005	1.3341	533.823	714.478	5
Bra004603	1433	38.9176	202.66	39.7179	1
Bra004611	1124	348.14	41.0938	44.6758	4
Bra004623	667	41.6587	5.83745	15.3631	4
Bra004625	1885	46.8273	38.9238	7.27731	6
Bra004645	393	9.46183	1.30279	0.855319	6
Bra004673	758	107.184	115.523	8.85903	2
Bra004678	1472	46.7944	32.4827	5.86954	6
Bra004687	711	30.533	31.8219	1.19316	2
Bra004739	1561	5.91175	406.371	1166.65	5
Bra004757	782	3.40296	31.2804	22.3523	1
Bra004765	1480	180.189	55.3526	9.91257	6
Bra004769	558	653.457	54.5843	10.3477	6
Bra004772	1097	287.395	10.4415	3.42621	6
Bra004774	1065	3.40261	13.0572	1.44285	2
Bra004788	1423	1.88757	0.477514	16.9099	3
Bra004817	1722	47.4761	36.4802	6.90065	6
Bra004888	1009	21.2788	144.644	249.569	5
Bra004902	2405	56.0961	316.575	505.783	5
Bra004921	1712	18.267	138.998	6.7868	2
Bra004922	1038	55.5756	15.3046	1.34296	6
Bra004937	3226	14.2316	84.4801	87.0723	5
Bra004942	2490	1.07743	9.59544	73.8495	5
Bra005004	1448	47.6867	19.7514	2.66819	6
Bra005010	1290	0.792274	21.9087	19.8066	1
Bra005012	2512	20.2238	273.988	485.942	5
Bra005014	1395	23.0517	23.519	1.4842	2
Bra005023	918	10.4865	345.675	529.539	5
Bra005038	819	2.04582	0.394798	17.6595	3
Bra005070	1722	10.3941	24.2617	3.9098	2
Bra005099	630	157.528	1057.8	485.594	1
Bra005106	2133	210.077	33.3658	5.78183	6
Bra005113	744	36.8248	35.7756	6.04948	6
Bra005114	1414	1.15761	87.4329	57.9294	1
Bra005125	1938	2.35776	27.9256	80.8357	5
Bra005128	1282	30.3347	52.0898	7.67991	2
Bra005130	1010	41.0093	44.9066	1.56525	2
Bra005162	1173	27.6581	256.404	105.039	1
Bra005164	243	0.405347	3.6071	6.12524	5
Bra005188	1104	3.56336	35.9298	8.89691	1
Bra005215	1056	30.1745	168.051	190.796	5
Bra005216	1619	31.2609	156.366	107.281	1
Bra005218	782	0.58916	29.0749	63.239	5
Bra005235	918	60.0607	10.6438	49.7458	4
Bra005241	1491	270.418	18.773	8.59626	6
Bra005242	1491	71.898	9.15573	25.1945	4
Bra005246	1488	195.915	85.0268	13.4375	6
Bra005257	1818	61.0885	59.6223	4.02487	6
Bra005287	2038	718.726	234.317	28.3279	6
Bra005294	3767	9.21128	98.0972	95.518	1
Bra005346	1218	134.862	134.328	19.0995	6
Bra005353	297	5690.28	949.242	95.8017	6
Bra005391	2950	14.3974	93.1229	109.66	5
Bra005399	1084	187.587	3180.69	2843.48	1
Bra005401	1985	1.40671	23.3253	28.6271	5
Bra005406	825	55.2131	12.9863	0.946238	6
Bra005407	2064	387.777	59.0551	28.5054	6
Bra005423	1101	325.635	1885.74	3517.99	5
Bra005425	801	144.817	3132.77	6519.29	5
Bra005466	927	26.8377	26.3129	2.69576	6
Bra005467	1168	160.011	14.3998	13.8555	6
Bra005474	1190	55.9678	6.41874	2.86898	6
Bra005488	1619	4.16072	97.037	169.488	5
Bra005501	989	62.0387	12.2858	36.6136	4
Bra005505	1445	8.74392	55.9501	64.3792	5
Bra005537	778	3.41173	33.7566	47.1982	5
Bra005538	640	3.77866	9.5894	0.707584	2
Bra005572	680	70.0686	41.2403	4.44383	6
Bra005601	1175	398.005	79.2266	1.59913	6
Bra005641	1457	2.36223	34.2734	155.102	5
Bra005664	682	0.476546	15.1798	14.0788	1
Bra005672	1231	8923.63	4735.56	260.969	6
Bra005677	1427	122.814	644.182	286.144	1
Bra005701	1119	146.626	25.6874	5.25719	6
Bra005702	959	13.4363	1.12782	125.514	3
Bra005720	544	3721.01	644.628	168.491	6
Bra005748	4498	18.5599	110.963	190.252	5
Bra005822	1401	243.58	72.1183	14.1668	6
Bra005842	1686	81.0818	8.07438	4.84871	6
Bra005861	756	2.82497	6.27612	0.78714	2
Bra005911	962	4014.49	1484.49	148.584	6
Bra005919	996	0.790572	17.9964	43.375	5
Bra005922	1669	132.883	726.704	733.575	5
Bra005937	587	3.54876	1.35903	7.40983	3
Bra005939	825	0.856488	10.6166	28.2457	5
Bra005941	875	168.735	52.3017	5.42937	6
Bra005979	1639	111.983	768.087	733.63	1
Bra006001	1742	71.5385	1.31845	1.26189	6
Bra006003	1778	0.830232	44.1933	17.603	1
Bra006023	484	7.58111	60.4051	18.3026	1
Bra006025	825	417.899	87.9383	8.59062	6
Bra006041	497	37.8261	13.6176	0.779255	6
Bra006049	382	4.25639	27.5661	67.6688	5
Bra006114	1670	144.948	52.2528	2.66986	6
Bra006121	1120	21.8403	119.124	114.478	1
Bra006136	1984	19.0026	140.999	209.179	5
Bra006143	375	0.515961	32.7158	50.8239	5
Bra006170	204	0.446282	6.50091	2.19267	1
Bra006176	1935	17.5326	205.155	119.667	1
Bra006180	1261	3.15591	39.049	84.3067	5
Bra006195	1912	186.142	128.484	18.7007	6
Bra006211	1365	102.878	518.294	638.397	5
Bra006225	657	27.8503	21.7115	3.32054	6
Bra006231	1218	1.1192	0.825924	5.95951	3
Bra006236	411	0.857952	18.1393	13.6379	1
Bra006239	2143	142.725	156.31	31.1465	2
Bra006309	1221	6.08701	81.9385	32.5075	1
Bra006310	1110	0.874874	29.3826	14.8269	1
Bra006311	1179	0.820975	20.8126	3.74975	1
Bra006312	1648	10.1182	85.9045	20.579	1
Bra006319	2029	51.9123	109.526	726.283	5
Bra006339	1204	346.388	104.571	11.3342	6
Bra006345	546	2.39046	46.5973	74.0658	5
Bra006361	3709	34.8287	73.2513	8.32011	2
Bra006362	1767	7.48639	50.4899	58.0912	5
Bra006370	1464	159.81	95.0717	8.04595	6
Bra006374	1817	54.619	7.24108	1.06531	6
Bra006384	1023	0.888304	78.4711	64.1735	1
Bra006386	802	194.089	22.8453	51.8501	4
Bra006415	990	183.542	68.731	3.62204	6
Bra006426	2518	144.143	1.33784	1.33786	4
Bra006441	1470	156.24	57.5579	10.9728	6
Bra006468	1520	40.469	167.03	2.40503	2
Bra006494	1491	50.2296	26.1499	1.48941	6
Bra006495	6309	27.5147	207.503	322.549	5
Bra006516	1125	8.0959	101.355	169.259	5
Bra006517	1970	102.964	557.871	770.833	5
Bra006546	458	103.087	79.2317	14.023	6
Bra006556	4103	246.05	165.733	5.53023	6
Bra006567	636	1.17299	17.465	201.282	5
Bra006574	1694	1.82696	52.686	51.1572	1
Bra006578	2888	33.7109	278.795	859.799	5
Bra006587	2045	13.9756	150.178	107.892	1
Bra006601	1406	38.525	16.6362	2.2521	6
Bra006627	1498	180.462	30.8382	35.0591	4
Bra006629	1171	75.8291	61.7097	8.96262	6
Bra006639	435	3.78346	87.802	6.32683	1
Bra006662	399	0.418592	4.6492	4.34551	1
Bra006675	2386	6.43993	36.6986	32.2193	1
Bra006685	426	24.3355	310.275	370.592	5
Bra006691	642	89.9618	16.4104	12.3495	6
Bra006699	312	20.1831	350.817	484.149	5
Bra006711	1385	25.7679	31.2777	5.71145	2
Bra006712	1405	67.1239	6.35655	1.29402	6
Bra006714	1082	0.846821	25.5217	11.8879	1
Bra006720	816	9.74902	50.5731	78.1163	5
Bra006721	717	7.28702	22.8095	2.20153	2
Bra006743	1795	241.516	829.802	161.315	2
Bra006777	816	1.2246	40.4227	61.4916	5
Bra006803	1052	603.979	188.138	9.49196	6
Bra006827	828	1.12466	18.2164	27.8117	5
Bra006840	633	1.36497	19.7736	59.7509	5
Bra006843	1026	315.774	104.653	3.666	6
Bra006869	788	26.2029	17.5634	3.16668	6
Bra006898	632	55.573	0.68793	0.0001	6
Bra006907	1288	386.654	631.427	15.2878	2
Bra006917	1224	51.4742	4.59426	1.19149	6
Bra006919	735	28.1813	22.4506	1.07139	6
Bra006948	1475	154.599	62.5837	9.74029	6
Bra006949	1447	538.157	171.837	1.95722	6
Bra006962	1617	97.3618	2.71662	2.25011	6
Bra006994	668	319.72	48.3192	106.977	4
Bra007008	865	52.4557	4.33727	23.0991	4
Bra007011	972	16.248	15.6576	3.09746	6
Bra007019	1357	71.6007	34.9471	5.26354	6
Bra007021	837	31.8857	3.33585	1.34151	6
Bra007027	1402	14.7303	19.4321	102.004	5
Bra007028	2519	38.7196	25.4245	151.346	3
Bra007041	1572	71.8968	454.15	937.824	5
Bra007078	1352	4.12821	24.0844	20.731	1
Bra007095	770	13.818	13.4669	2.59081	6
Bra007100	1301	269.655	17.2688	97.2629	4
Bra007107	3754	75.197	12.8677	132.972	3
Bra007142	1023	143.844	89.3304	16.9878	6
Bra007143	1966	113.304	31.4307	1.85988	6
Bra007144	1068	12.2926	0.532616	0.659302	4
Bra007165	1071	0.0001	0.692444	13.6648	5
Bra007175	1074	0.0001	0.793648	14.5348	5
Bra007182	8294	253.423	28.6678	13.2546	6
Bra007193	606	0.830288	0.556607	5.20203	3
Bra007204	3001	1.80167	47.4105	70.7181	5
Bra007228	761	7.89693	22.7475	137.419	5
Bra007230	872	228.076	882.314	170.26	2
Bra007238	611	12.1238	138.093	253.66	5
Bra007239	1083	12491.9	3499.37	559.052	6
Bra007240	672	622.059	193.599	14.5075	6
Bra007248	1985	216.57	20.2112	52.3235	4
Bra007249	554	251.584	12.7332	42.5004	4
Bra007263	1988	607.245	71.335	16.3414	6
Bra007264	9876	329.442	4.18399	1.33507	6
Bra007266	1393	390.94	36.7955	71.5282	4
Bra007268	1414	8.57533	62.2961	89.4781	5
Bra007274	1910	987.034	102.884	206.002	4
Bra007296	1396	2.25663	2.24521	13.246	3
Bra007299	1188	71.9042	13.975	28.8306	4
Bra007339	1314	58.5128	1.70076	1.60995	6
Bra007348	1714	138.365	16.507	17.1209	4
Bra007358	1660	132.679	21.9847	42.0737	4
Bra007360	1642	212.228	37.1321	42.8015	4
Bra007393	1047	1651.19	217.184	29.4802	6
Bra007406	1176	39.8514	4.25565	6.6737	4
Bra007411	499	2.12122	211.68	256.861	5
Bra007416	1677	4.47779	55.7355	22.6049	1
Bra007419	1902	66.273	9.23379	15.2396	4
Bra007425	2060	0.829347	47.2677	56.1992	5
Bra007434	4408	30.3913	166.631	75.23	1
Bra007437	1640	2.77851	18.9422	72.9379	5
Bra007481	279	0.507056	25.8768	49.3052	5
Bra007485	378	9.46758	1.24091	1.91666	4
Bra007511	396	9.0273	1.21499	1.46106	4
Bra007512	1184	110.6	12.9819	21.523	4
Bra007515	936	12.3142	0.921603	0.905479	6
Bra007516	456	6.4889	0.505659	0.0001	6
Bra007517	360	1.48154	11.6312	51.1966	5
Bra007535	798	19.0489	0.91783	0.894789	6
Bra007538	748	66.3655	13.1415	21.2638	4
Bra007554	2493	21609	2996.66	537.431	6
Bra007557	969	67.005	7.34047	7.054	6
Bra007564	804	21.3953	110.955	169.141	5
Bra007568	1351	1.11223	20.3403	18.4766	1
Bra007571	2187	224.177	12.6898	12.73	4
Bra007587	1932	45.0866	8.69782	27.6244	4
Bra007603	1178	36.393	270.962	334.796	5
Bra007609	1565	74.1507	451.821	1086.03	5
Bra007621	459	45.2032	1.68226	3.07582	4
Bra007654	703	53.376	1.70709	1.37009	6
Bra007655	930	7.46457	86.8821	585.381	5
Bra007656	950	201.355	4.12948	36.8094	4
Bra007662	2052	3.53117	23.3983	23.6732	5
Bra007677	686	391.863	11.5628	20.6742	4
Bra007689	1134	155.766	20.1069	28.3262	4
Bra007698	1832	88.5906	9.57996	8.67681	6
Bra007703	519	66.8474	1.75459	1.72822	6
Bra007711	1014	27.1687	2.6808	0.914993	6
Bra007731	270	15.2433	0.544809	0.828911	4
Bra007739	1138	2.10208	22.2029	23.0578	5
Bra007741	950	62.8958	8.11538	11.3792	4
Bra007744	984	11.4859	1.21177	3.43461	4
Bra007761	2420	122.87	1.05584	10.1021	4
Bra007782	1238	353.212	46.8072	67.6372	4
Bra007808	486	115.586	0.701805	1.41277	4
Bra007810	2178	600.208	79.2807	195.538	4
Bra007812	1419	207.525	8.72496	12.8267	4
Bra007815	1014	75.8342	2.51482	1.43581	6
Bra007821	618	2.32206	31.8853	60.8647	5
Bra007824	3158	77.8008	15.4858	23.2567	4
Bra007879	528	17.4732	2.14894	1.48366	6
Bra007880	1249	225.184	54.3925	1.27665	6
Bra007885	957	19.5432	247.201	613.791	5
Bra007887	1104	2.37045	50.7252	22.0415	1
Bra007918	1473	267.337	51.7911	21.5472	6
Bra007924	1549	3486.98	482.122	255.782	6
Bra007932	865	18.9375	1.9737	1.91351	6
Bra007933	730	15.1554	238.883	3.71368	2
Bra007935	897	14.2419	1.31099	1.03805	6
Bra007962	1115	41.4738	240.488	267.383	5
Bra007964	1743	35.5441	3.12129	4.04128	4
Bra007973	2404	386.354	24.8766	43.1738	4
Bra008007	336	37.1546	5.65355	1.64403	6
Bra008016	1212	5.83919	2.17523	11.3313	3
Bra008038	2000	2.90293	56.0629	54.5472	1
Bra008040	2301	294.423	7.87007	8.57991	4
Bra008061	2042	101.725	15.1292	22.9083	4
Bra008087	1920	50.9363	430.157	263.005	1
Bra008151	1396	9.32535	21.5575	3.1207	2
Bra008155	1296	26.1761	5.13514	0.754609	6
Bra008166	701	7.28813	61.1897	134.657	5
Bra008172	1088	651.164	101.76	50.4562	6
Bra008185	1038	199.283	34.1281	5.18072	6
Bra008196	1244	24.7487	1.4843	0.847449	6
Bra008200	597	391.408	567.819	113.23	2
Bra008208	1958	231.863	6.95692	14.2131	4
Bra008226	445	3441.44	317.147	90.6102	6
Bra008236	471	36.047	6.3559	7.52908	4
Bra008243	1089	67.4218	8.54837	3.63301	6
Bra008278	1027	2.70249	78.1872	95.4967	5
Bra008286	1598	0.420134	2.84428	21.5769	5
Bra008291	1314	77.8565	25.4946	1.44271	6
Bra008296	1591	0.863078	83.607	82.8026	1
Bra008297	1718	2.63571	97.4847	44.0327	1
Bra008311	1444	41.82	218.472	317.868	5
Bra008341	924	64.4586	9.37373	21.2113	4
Bra008344	1387	1.7092	18.9586	15.4546	1
Bra008357	345	0.839032	37.3648	48.2766	5
Bra008358	1764	33.1639	2.41365	0.869364	6
Bra008367	1258	4.48502	23.5082	34.1329	5
Bra008371	1421	178.11	29.3145	21.5582	6
Bra008400	1808	26.2172	4.8597	0.854827	6
Bra008430	1002	177.401	216.693	36.5401	2
Bra008446	2431	3.22114	138.841	162.509	5
Bra008471	1955	18.7621	172.063	211.272	5
Bra008496	520	3.56422	5.94073	0.718356	2
Bra008498	1716	204.763	46.2555	7.72754	6
Bra008547	791	0.0001	0.691346	11.9798	5
Bra008555	1694	3.37129	18.7127	26.0379	5
Bra008579	845	1.9478	23.0141	50.5035	5
Bra008619	773	4.06655	11.9793	2.38132	2
Bra008630	552	1.49588	48.1581	118.994	5
Bra008637	626	17.4487	1.53329	1.05833	6
Bra008697	2125	132.037	4.37649	3.57342	6
Bra008698	3780	159.299	524.311	3866.23	5
Bra008704	364	102.616	25.9541	3.34603	6
Bra008715	3094	3.88638	1.69247	21.4456	3
Bra008741	750	16.9481	2.21533	0.921393	6
Bra008778	1404	86.5441	28.5999	1.18607	6
Bra008797	901	443.892	170.247	31.0532	6
Bra008817	2181	967.921	668.483	72.9536	6
Bra008822	984	1.41659	37.562	67.9573	5
Bra008823	2100	14.9542	430.706	783.217	5
Bra008835	1501	44.0975	34.5109	1.87201	6
Bra008836	1431	7.58071	45.9815	137.481	5
Bra008847	2001	1.06161	24.2288	40.3763	5
Bra008849	2725	48.9066	8.68911	21.0596	4
Bra008881	1565	3.18883	46.7874	34.3905	1
Bra008884	1820	17.6331	140.218	326.396	5
Bra008885	1294	2.22234	25.7528	298.828	5
Bra008915	1140	297.724	92.695	507.624	3
Bra008924	888	239.78	24.2298	68.8683	4
Bra008926	1629	0.996316	1.78218	63.165	5
Bra009003	1305	3.70061	28.8242	57.491	5
Bra009008	1030	2.57037	13.7677	13.1262	1
Bra009037	1733	46.4692	359.975	448.821	5
Bra009049	1150	0.99013	26.0949	34.1716	5
Bra009053	1071	56.4815	8.52894	0.801879	6
Bra009054	1804	0.553749	46.2329	56.5899	5
Bra009066	297	34.8065	2.3955	0.743386	6
Bra009105	1124	17.7486	83.5661	11.8817	2
Bra009116	558	0.492414	18.1316	15.1524	1
Bra009124	889	1.35205	19.0792	41.2092	5
Bra009144	2224	0.809322	30.9367	18.2517	1
Bra009149	1725	4.06519	35.583	7.94407	1
Bra009193	1852	31.8237	3.47171	2.67316	6
Bra009202	572	58.0318	8.83232	1.86927	6
Bra009211	617	0.526549	22.4923	42.4987	5
Bra009214	2019	412.581	209.212	3.77875	6
Bra009220	1268	1.25677	5.24964	38.4414	5
Bra009237	1161	5.91403	31.2596	14.7508	1
Bra009238	1097	2.3559	3.79985	34.0517	5
Bra009240	2620	14.996	77.3267	138.128	5
Bra009242	480	4.29307	33.7397	19.6864	1
Bra009258	1357	52.5841	5.5392	2.01351	6
Bra009270	911	8393.53	1928.32	321.811	6
Bra009300	1056	4.60278	54.0571	33.2251	1
Bra009308	1405	1.37804	124.82	220.34	5
Bra009315	2082	90.6254	13.0848	6.67937	6
Bra009323	1140	0.511857	32.6553	48.9964	5
Bra009339	1329	347.307	63.522	98.9354	4
Bra009384	894	627.256	89.7031	167.378	4
Bra009387	393	3.09062	6.41731	0.678689	2
Bra009388	938	1999.25	952.931	55.2551	6
Bra009401	1795	161.48	13.9393	63.3402	4
Bra009445	1392	3.31803	2.07087	123.686	3
Bra009448	2746	1668.24	278.058	216.882	6
Bra009466	1637	699.059	171.891	22.6522	6
Bra009494	2206	856.162	155.837	24.3439	6
Bra009496	1104	0.514505	0.452752	11.1835	3
Bra009507	549	153.099	25.3687	17.2653	6
Bra009580	981	0.442787	4.42743	39.9436	5
Bra009607	959	31.6679	3.01029	4.76134	4
Bra009620	1126	440.326	55.3069	15.3741	6
Bra009623	2004	46.5879	5.23242	3.87098	6
Bra009635	1520	16.1011	1.95847	2.62222	4
Bra009636	1653	2.92501	41.3844	70.1011	5
Bra009638	963	4617.83	2522.11	234.984	6
Bra009646	487	8.93708	0.551082	0.0001	6
Bra009675	636	12.7886	1.44627	1.4783	4
Bra009682	711	34.7238	1.32159	1.2777	6
Bra009691	1008	42.3206	258.817	177.926	1
Bra009700	1319	67.9019	920.55	178.478	1
Bra009716	1497	10.6599	234.82	546.633	5
Bra009732	2266	90.1942	9.72263	9.93283	4
Bra009756	2001	9.05957	92.7587	157.811	5
Bra009769	10596	7.3862	181.847	30.8372	1
Bra009773	1326	166.473	23.3964	9.83177	6
Bra009783	282	13.9591	84.4066	99.6401	5
Bra009815	716	1.76074	39.9153	31.503	1
Bra009830	3853	670.056	108.931	212.572	4
Bra009833	1077	2.19729	20.3995	38.5519	5
Bra009841	1413	642.984	43.988	22.3832	6
Bra009873	1569	20.0708	244.05	261.016	5
Bra009874	1161	1.41821	58.8052	124.428	5
Bra009943	572	38.1001	57.5783	10.5335	2
Bra009954	1666	18.6145	1.81471	2.33936	4
Bra009968	1717	2.29361	5.89586	37.5902	5
Bra009981	1270	7.32014	39.4333	61.5337	5
Bra010000	1903	4.8458	120.93	216.719	5
Bra010018	1564	40.4696	295.396	666.696	5
Bra010039	1080	189.459	258.318	29.9148	2
Bra010061	877	16.7891	1.3102	1.26669	6
Bra010078	374	1.14122	42.2347	73.5725	5
Bra010087	1294	0.78657	15.9882	20.0206	5
Bra010088	705	3.26418	27.0189	21.7333	1
Bra010089	784	240.993	135.847	18.081	6
Bra010098	1458	8.06394	90.0705	85.7414	1
Bra010115	1924	0.916875	45.602	76.3328	5
Bra010126	999	8.58566	47.8056	46.5772	1
Bra010149	1694	0.914278	969.582	1084.01	5
Bra010153	1487	21.9916	16.0939	2.00687	6
Bra010159	996	2.51668	22.5709	15.0884	1
Bra010162	1368	260.167	305.971	36.4457	2
Bra010167	1057	53.5563	404.487	700.64	5
Bra010194	264	43.5032	28.5342	1.18106	6
Bra010216	3018	383.932	112.238	4.90743	6
Bra010218	375	309.205	344.608	54.7028	2
Bra010262	652	10.2579	12.797	1.12915	2
Bra010276	920	144.543	42.294	4.6905	6
Bra010288	1120	91.8046	36.7874	2.20456	6
Bra010294	1341	20.0743	28.0616	3.28129	2
Bra010307	1495	3.42634	18.7243	42.7214	5
Bra010327	1075	31.3835	1.29158	1.83852	4
Bra010334	1059	12.2093	272.527	264.767	1
Bra010339	2903	61.4079	50.5871	5.82288	6
Bra010342	1801	94.9997	836.178	1019.44	5
Bra010344	3629	8.468	87.2854	2.26427	2
Bra010346	456	86.6765	8.07351	6.19952	6
Bra010352	568	23.6185	18.2833	0.768751	6
Bra010353	501	127.174	44.8492	1.20095	6
Bra010364	1764	84.212	79.8958	6.91424	6
Bra010399	667	882.425	49.931	12.493	6
Bra010409	516	1187.98	8875.33	8097.58	1
Bra010472	1272	6.0627	21.6005	3.64383	2
Bra010479	1212	0.732699	0.307458	25.3822	3
Bra010537	455	106.636	8.68097	1.3118	6
Bra010541	747	25.9212	0.917733	0.0001	6
Bra010544	478	11.9598	11.7264	1.92283	6
Bra010561	1807	260.988	21.4141	8.06297	6
Bra010607	510	123.071	44.8203	2.9855	6
Bra010611	1706	0.869761	1.53452	8.94123	5
Bra010627	1389	3.91988	41.1653	6.72555	1
Bra010633	3057	2.00713	36.4007	71.2713	5
Bra010643	1069	6.07424	31.2735	61.4178	5
Bra010644	1805	20.4282	36.2846	1.55241	2
Bra010649	1089	1.11788	21.467	1.0986	2
Bra010666	888	18.6749	20.0544	3.01929	2
Bra010689	2934	61.8059	364.753	425.948	5
Bra010697	687	19.8764	1.90516	0.896414	6
Bra010717	1677	85.4142	1285.77	2036.76	5
Bra010724	3917	678.116	300.796	3.90226	6
Bra010730	1811	502.788	366.619	40.5783	6
Bra010759	2718	11.705	101.546	131.527	5
Bra010781	2500	423.962	287.644	45.9087	6
Bra010807	804	560.057	8824	15212.1	5
Bra010855	519	6.03595	19.992	2.60215	2
Bra010875	952	0.573107	64.4559	87.2775	5
Bra010877	638	49.7572	33.9229	4.57775	6
Bra010895	1146	177.461	25.0859	15.9351	6
Bra010910	357	12.2125	12.4403	2.07942	2
Bra010957	645	15.2874	12.3905	2.32708	6
Bra010962	1963	0.517445	24.6325	41.8428	5
Bra010995	2360	16.5278	100.619	84.5183	1
Bra011000	1581	64.0593	567.438	1165.29	5
Bra011025	2045	40.8731	62.8181	0.895363	2
Bra011061	1784	41.9371	3.49729	8.01567	4
Bra011062	4360	105.659	2.84815	1.19856	6
Bra011071	4523	17.1745	330.611	507.341	5
Bra011147	900	8.74729	69.3285	94.6796	5
Bra011148	5361	10.7741	388.671	638.643	5
Bra011193	1134	126.561	19.8657	6.08512	6
Bra011216	2525	142.486	75.3871	1.87551	6
Bra011229	843	7.48138	119.055	347.39	5
Bra011258	567	1.02867	8.63046	8.6437	5
Bra011266	1527	122.048	8.29325	2.40337	6
Bra011273	1168	86.2122	25.5197	2.1645	6
Bra011277	249	0.488513	6.51739	5.14629	1
Bra011284	4203	2766.48	1646.51	291.821	6
Bra011292	1593	14.7853	52.7059	0.961763	2
Bra011294	501	17.9187	93.533	43.696	1
Bra011302	303	883.458	484.602	80.2387	6
Bra011303	732	8.60645	46.0958	41.526	1
Bra011305	945	2.18006	20.5688	22.1556	5
Bra011323	572	3.78448	151.119	41.4727	1
Bra011367	2346	157.007	17.851	13.3631	6
Bra011371	923	80.8014	47.9358	3.64345	6
Bra011377	1095	47.4715	3.85261	3.04499	6
Bra011402	2707	42.194	4.55187	2.7846	6
Bra011433	2236	5.34814	93.8079	161.289	5
Bra011436	2206	3.19072	30.8376	24.4139	1
Bra011477	534	280.93	367.351	65.2538	2
Bra011492	1356	13.6753	175.646	105.314	1
Bra011495	1356	13.6753	175.646	105.314	1
Bra011506	2482	24.0292	137.554	212.103	5
Bra011528	1115	29.2909	0.872358	1.07985	4
Bra011556	1227	178.869	51.8659	3.03844	6
Bra011580	1152	60.6783	22.0674	4.18165	6
Bra011582	1154	89.7948	15.1762	4.05321	6
Bra011584	2025	95.343	42.4409	7.15403	6
Bra011650	1426	80.1881	63.8093	5.36265	6
Bra011678	2724	163.747	27.7237	13.8135	6
Bra011694	1370	747.391	989.954	40.454	2
Bra011710	1307	13.6667	78.4234	21.9053	1
Bra011711	1537	458.412	1399.13	106.938	2
Bra011731	1694	2378.71	861.704	120.933	6
Bra011759	1754	28.6673	2.89909	3.12303	4
Bra011771	1126	40.897	509.665	493.02	1
Bra011772	1022	7.85156	15.7692	2.02465	2
Bra011780	741	101.065	12.9905	8.08749	6
Bra011788	655	90.5419	71.3853	10.3892	6
Bra011805	1505	37.9771	62.6954	11.3174	2
Bra011829	1217	24.9366	23.0593	3.25598	6
Bra011840	1023	5.53988	27.9863	41.4802	5
Bra011868	1040	63.6528	3.12795	2.18496	6
Bra011884	1627	88.6045	797.096	2394.08	5
Bra011890	1170	0.435668	3.76844	23.8164	5
Bra011916	1264	6.49701	39.2555	51.0055	5
Bra011983	472	1.80777	213.126	242.409	5
Bra011989	450	0.813297	16.349	20.224	5
Bra012006	1494	9.96771	57.7626	77.1102	5
Bra012011	1092	34.172	4.84543	4.32423	6
Bra012042	2787	95.8568	42.5198	1.17193	6
Bra012052	2379	265.037	418.973	69.407	2
Bra012086	1212	2.07651	123.439	161.185	5
Bra012112	1444	80.4575	15.4362	3.61071	6
Bra012119	663	138.986	67.299	11.1956	6
Bra012147	1806	3.95208	22.4508	19.3202	1
Bra012164	1008	10.2396	14.9473	1.91002	2
Bra012179	1549	122.349	39.7533	1.55055	6
Bra012182	652	263.489	32.3257	16.3187	6
Bra012184	1446	19.4442	30.4838	192.07	5
Bra012198	1577	0.136706	0.176527	14.538	5
Bra012214	639	45.203	17.0235	0.895589	6
Bra012220	2851	55.5197	127.249	19.1625	2
Bra012222	966	253.185	108.706	6.93422	6
Bra012233	1722	8.19979	101.378	130.349	5
Bra012236	257	0.445904	6.64016	9.43943	5
Bra012256	930	14.0759	16.1473	2.38921	2
Bra012258	1159	2.65328	74.2048	129.854	5
Bra012282	699	9.61556	95.7942	109.013	5
Bra012297	1359	0.90498	16.0967	2.23236	1
Bra012298	660	0.456425	10.3056	5.33646	1
Bra012301	873	26.727	185.031	272.163	5
Bra012335	489	0.0001	0.728392	8.92272	5
Bra012337	1204	113.465	74.0524	8.07054	6
Bra012343	1899	1.84603	65.6347	128.824	5
Bra012362	551	0.751522	11.5686	21.5439	5
Bra012363	788	34.1305	2.13375	3.07353	4
Bra012379	1753	2.47371	233.072	206.872	1
Bra012415	763	203.016	105.068	8.26224	6
Bra012430	1160	126.088	62.1642	9.79939	6
Bra012437	2232	383.385	59.8721	66.1813	4
Bra012462	1899	2.60063	25.6559	53.3501	5
Bra012490	928	64.4657	40.3197	5.99493	6
Bra012510	723	0.533932	9.16095	18.8905	5
Bra012514	1547	0.850203	18.9987	34.3522	5
Bra012517	426	0.661547	25.5471	27.8749	5
Bra012518	1576	1.2147	128.413	201.076	5
Bra012564	1237	197.608	23.733	11.3484	6
Bra012566	1000	5.26611	28.4633	1.90043	2
Bra012599	811	46.6828	30.3177	1.50971	6
Bra012603	1329	5.46178	95.1709	42.4911	1
Bra012604	1568	30.1003	5.42869	4.32887	6
Bra012622	482	0.743727	6.82925	3.45111	1
Bra012623	2207	39.4392	256.271	360.659	5
Bra012628	1764	0.540948	23.6189	46.9048	5
Bra012640	1166	92.7207	2.83251	0.80467	6
Bra012664	1239	136.601	77.1089	13.8522	6
Bra012673	733	252.09	170.815	9.20535	6
Bra012674	556	0.478521	15.3167	26.5534	5
Bra012678	2284	38.1077	113.046	2.22095	2
Bra012691	1275	306.08	51.5814	10.5774	6
Bra012722	543	0.948926	122.77	258.612	5
Bra012736	1133	29.6002	2.43193	1.17478	6
Bra012759	609	37.5968	1.00124	0.983724	6
Bra012760	648	382.129	191.316	2.79555	6
Bra012768	630	2.44696	13.7485	34.8396	5
Bra012770	1314	0.496659	21.9325	16.7331	1
Bra012792	1894	88.9761	50.7004	1.59605	6
Bra012816	3576	108.843	70.4249	3.63386	6
Bra012831	2714	21.4316	453.396	184.909	1
Bra012839	933	203.885	68.339	1.7778	6
Bra012859	1284	1.10862	16.6975	29.3158	5
Bra012885	1011	194.626	16.0261	30.1357	4
Bra012892	1446	20.9026	3.84686	15.91	4
Bra012907	1609	18.598	2.39841	9.28518	4
Bra012923	2210	0.606707	58.2116	95.2449	5
Bra012925	3203	6.57416	113.624	202.113	5
Bra012937	1689	38.7531	7.15731	2.01725	6
Bra012938	777	4.46173	29.9606	24.2138	1
Bra012995	4502	25.7721	138.595	163.151	5
Bra013004	650	62.8796	36.5022	5.0726	6
Bra013024	2304	472.404	462.431	83.3568	6
Bra013058	747	10.202	57.1537	84.9244	5
Bra013068	2626	33.3806	171.709	161.904	1
Bra013069	1743	28.2892	142.395	104.983	1
Bra013078	783	27.88	1.12833	2.54254	4
Bra013086	1942	28.9774	38.5965	5.61292	2
Bra013109	567	13.7041	200.844	411.722	5
Bra013115	739	3204.34	529.135	201.384	6
Bra013140	813	1.21404	12.6233	49.0861	5
Bra013148	1449	52.2738	615.35	1643.8	5
Bra013152	1825	26.0925	274.392	309.791	5
Bra013176	645	1.76536	31.5455	18.2975	1
Bra013183	978	26.2677	733.913	1092.52	5
Bra013184	883	12.4033	0.552985	0.0001	6
Bra013211	1058	67.6758	10.9816	1.17223	6
Bra013232	1782	3.20437	45.3976	26.0641	1
Bra013233	1006	42.9634	44.8732	7.99604	2
Bra013234	1752	31.5528	4.63091	1.55887	6
Bra013254	3132	6.86622	67.5822	100.81	5
Bra013256	591	0.451454	8.68661	7.91035	1
Bra013262	576	5.95241	31.4451	51.1772	5
Bra013298	1746	20.2057	102.993	17.6764	2
Bra013322	1727	47.806	26.2252	1.28086	6
Bra013338	1039	105.864	60.5757	6.84639	6
Bra013386	1761	273.591	44.0113	21.7632	6
Bra013441	1684	128.873	12.6253	6.02576	6
Bra013442	1910	32.0481	161.318	115.099	1
Bra013449	1777	37.226	4.7482	1.99714	6
Bra013459	1191	7.88404	13.8867	1.43972	2
Bra013472	1584	1.69948	83.7445	18.3275	1
Bra013486	905	9.9224	42.9046	1.8478	2
Bra013489	1149	8211.14	4256.69	200.627	6
Bra013490	738	0.725098	7.01479	21.6567	5
Bra013492	726	0.79224	7.2647	6.89513	1
Bra013517	939	43.0894	218.009	398.571	5
Bra013529	1746	41.5533	367.103	227.576	1
Bra013539	2020	254.917	87.8596	11.3873	6
Bra013573	354	26.4497	0.728702	0.0001	6
Bra013574	522	16.9716	3.1267	1.51819	6
Bra013633	1401	3.78485	74.5706	6.01046	1
Bra013640	1717	3.74506	24.396	51.3879	5
Bra013644	1030	19.5599	2.68772	9.69192	4
Bra013687	1340	75.7997	443.07	651.686	5
Bra013700	5679	152.84	128.327	8.4918	6
Bra013702	1101	605.635	459.99	20.4659	6
Bra013714	1304	1.66071	182.354	782.978	5
Bra013731	1541	4.63817	245.486	426.95	5
Bra013752	383	44.2458	13.8705	0.78584	6
Bra013766	1898	179.554	367.857	46.6226	2
Bra013782	465	0.437213	6.02239	7.72351	5
Bra013783	1284	4.00823	118.872	120.687	5
Bra013804	1364	1.49272	22.266	39.0909	5
Bra013833	1456	5.26081	28.4301	29.368	5
Bra013863	1312	342.15	2609.45	6141.45	5
Bra013942	1566	1.54048	7.92725	55.4414	5
Bra013944	1700	26.6784	24.704	3.83199	6
Bra013945	1758	93.3974	213.74	38.2571	2
Bra013957	2093	1262.43	190.199	272.352	4
Bra013979	767	4.20282	61.2121	90.3748	5
Bra013994	841	0.775377	9.47607	15.7804	5
Bra014000	1470	1461.28	871.575	45.0524	6
Bra014036	3395	37.0135	2.11843	1.12632	6
Bra014037	471	11.4888	10.7347	0.746422	6
Bra014052	1117	56.535	0.661126	0.0001	6
Bra014073	1063	1.52674	108.942	0.927058	2
Bra014080	1255	32.7989	11.7172	61.6148	3
Bra014085	999	6.98942	2.56471	117.864	3
Bra014098	2109	105.85	122.527	13.2033	2
Bra014109	792	18.878	0.616267	0.0001	6
Bra014117	995	1.88876	33.6407	35.7469	5
Bra014123	682	11.5047	0.591243	10.5257	4
Bra014148	381	0.158333	0.212727	1.64498	5
Bra014162	1944	9.15469	135.41	601.249	5
Bra014185	1162	1857.41	1571.99	137.073	6
Bra014190	900	50.2115	9.54192	18.3187	4
Bra014191	955	37.9171	22.3304	129.458	3
Bra014208	1557	5.63677	21.0746	1.52572	2
Bra014213	1143	83.857	16.6355	3.64721	6
Bra014228	1790	77.7881	143.262	23.3116	2
Bra014272	1671	9.771	91.0527	139.908	5
Bra014273	1737	54.1567	457.162	519.743	5
Bra014283	890	19.6031	2.47892	3.76507	4
Bra014285	504	198.675	154.828	4.40001	6
Bra014307	1784	21122.9	2356.16	933.878	6
Bra014317	734	3.30335	192.063	663.63	5
Bra014326	2435	98.5136	691.964	1261.5	5
Bra014336	2289	66.9091	4.8152	2.43796	6
Bra014361	668	62.6544	5.74213	3.36603	6
Bra014368	1094	137.61	14.4024	16.5471	4
Bra014375	1315	13.4012	100.568	39.7505	1
Bra014397	2153	1.4348	12.6746	84.3373	5
Bra014448	978	24.8967	14.1688	2.72171	6
Bra014450	510	0.437213	6.02239	4.60351	1
Bra014493	730	5.53618	28.8002	43.3993	5
Bra014500	1845	4.20544	74.2931	111.984	5
Bra014524	2366	17.8399	103.172	98.27	1
Bra014555	786	1.41476	19.2921	31.2334	5
Bra014567	563	0.729092	64.6044	1.12425	1
Bra014571	1126	33.4933	1.34837	0.930687	6
Bra014580	1034	11.583	0.574549	0.0001	6
Bra014625	2671	65.1922	3.54741	19.812	4
Bra014627	1353	25.9041	23.702	4.21096	6
Bra014664	695	15.7325	1.86778	1.59286	6
Bra014667	1051	0.834826	10.2447	18.4459	5
Bra014668	1042	3.54956	58.091	95.8006	5
Bra014704	582	1.2079	62.8567	142.952	5
Bra014717	1187	11.6183	1.23697	1.98092	4
Bra014720	1517	13.957	232.98	684.405	5
Bra014733	1263	114.687	76.7968	10.2467	6
Bra014757	843	8.37742	56.1771	52.603	1
Bra014760	984	1.1985	20.0432	18.0957	1
Bra014794	2298	6.87725	39.0876	46.6717	5
Bra014796	3005	84.0455	529.365	96.6274	1
Bra014808	667	42.1787	222.017	239.607	5
Bra014819	1608	9.48653	333.554	546.843	5
Bra014833	1033	19.4327	2.18665	0.909461	6
Bra014835	1042	5.40028	80.8936	90.9682	5
Bra014836	645	1.07272	24.984	47.3115	5
Bra014853	581	3.47706	146.315	136.892	1
Bra014869	2520	2.60759	52.5377	134.332	5
Bra014878	1269	0.809975	27.4449	57.8422	5
Bra014890	1670	7.66973	42.7449	19.1056	1
Bra014894	747	58.0277	4.40971	2.10255	6
Bra014905	1237	2.37798	55.0909	168.034	5
Bra014918	1911	45.7203	2.45554	1.26797	6
Bra014925	420	52.1425	3.96726	1.18981	6
Bra014936	2116	5.07858	271.784	379.103	5
Bra014950	3500	76.9174	11.3839	14.0104	4
Bra014978	965	53.3868	275.408	555.866	5
Bra015048	1631	144.249	53.6896	2.60154	6
Bra015067	1997	105.246	64.6726	2.1615	6
Bra015085	2135	112.742	56.8974	1.24893	6
Bra015087	862	66.1653	52.2239	3.6611	6
Bra015098	1746	1.37142	29.4025	19.7277	1
Bra015132	856	0.803994	16.3928	36.8998	5
Bra015156	957	0.489008	10.8458	24.508	5
Bra015165	13168	2.25784	761.247	838.291	5
Bra015195	1539	5.4933	36.9862	39.3037	5
Bra015220	2328	6.49985	899.533	1512.85	5
Bra015240	1399	1.44152	14.2295	73.3626	5
Bra015254	1707	112.183	48.1902	6.38898	6
Bra015257	1562	47.8597	6.8204	1.16999	6
Bra015258	950	271.141	74.8882	4.10873	6
Bra015264	1173	1248	278.246	25.7216	6
Bra015274	753	0.986116	24.8069	9.16932	1
Bra015304	303	29.4089	14.0959	1.32814	6
Bra015339	405	0.469679	9.56844	16.5824	5
Bra015341	2139	2.28952	36.5034	144.735	5
Bra015347	2945	9.91235	98.7796	136.283	5
Bra015386	962	1.696	17.0573	33.6468	5
Bra015424	1169	3.46652	20.4852	25.1998	5
Bra015432	1137	44430.3	23521.9	3688.34	6
Bra015433	1478	280.825	94.8712	7.93605	6
Bra015434	1400	64.3677	30.2908	2.99408	6
Bra015435	717	10.0731	54.3959	18.6923	1
Bra015439	1041	0.474462	15.1405	23.2062	5
Bra015470	1125	63.741	12.2166	5.95913	6
Bra015472	1210	3.2242	73.7948	196.186	5
Bra015489	978	16.8645	3.15704	2.4807	6
Bra015528	1083	116.447	20.0824	2.36043	6
Bra015556	1295	48.9571	20.2061	2.64085	6
Bra015586	1455	2.55303	16.8726	27.494	5
Bra015590	2774	13.5241	40.7303	1.82632	2
Bra015592	1686	6.2739	44.3509	65.238	5
Bra015615	1262	25.0965	3.70182	2.61304	6
Bra015620	1346	568.255	1.65497	2.23053	4
Bra015631	1468	5.6463	31.3302	45.5979	5
Bra015632	1257	1.55863	2.71547	18.4681	5
Bra015636	2333	16.3236	123.189	213.582	5
Bra015642	2367	5.19815	59.3699	161.575	5
Bra015645	1834	662.306	70.8434	5.58292	6
Bra015646	1684	75.6721	14.9941	8.73338	6
Bra015652	1539	14.0189	867.734	1894.89	5
Bra015656	3150	180.783	34.9877	32.3664	6
Bra015683	1635	5.10407	287.458	5.96686	1
Bra015719	1245	3.23787	25.4177	14.6873	1
Bra015764	2008	152.614	14.6859	12.4458	6
Bra015765	1842	22.6426	2.33632	1.8639	6
Bra015767	1061	484.425	39.613	14.8669	6
Bra015769	501	6.07237	6.3556	0.842234	2
Bra015772	1443	1.97063	17.6547	11.984	1
Bra015788	351	1.82705	14.9013	23.6727	5
Bra015797	1836	787.024	290.932	4.44108	6
Bra015815	1683	48.1223	313.211	540.472	5
Bra015829	3417	25.5225	155.968	240.511	5
Bra015835	2588	340.268	123.628	14.9478	6
Bra015840	621	233.676	113.97	18.9908	6
Bra015868	1566	157.015	123.07	6.12803	6
Bra015904	742	68.4348	6.9539	7.46825	4
Bra015908	1811	139.693	1481.27	2313.32	5
Bra015936	1041	32.5545	31.0398	5.64975	6
Bra015938	1035	2.62435	17.2298	49.3323	5
Bra015944	2640	214.168	9.80942	20.5275	4
Bra015977	568	4.69309	15.4282	2.49538	2
Bra015980	982	11.8326	146.209	162.166	5
Bra015981	1595	1.63832	24.6524	15.3724	1
Bra016007	609	23.794	9.82961	0.909163	6
Bra016042	1532	2.74079	36.172	43.1734	5
Bra016073	672	2.25943	26.478	46.9527	5
Bra016077	411	0.419443	4.31782	4.08479	1
Bra016099	1252	23.851	138.945	249.183	5
Bra016105	2938	75.2695	11.5017	6.05861	6
Bra016130	1566	7.25266	197.489	688.995	5
Bra016169	1612	19.6339	114.911	405.166	5
Bra016178	741	11.7468	0.956877	0.738616	6
Bra016183	939	94.6799	0.684541	0.866598	4
Bra016194	877	1.12092	35.8582	84.7897	5
Bra016211	1392	549.029	31.3375	20.5862	6
Bra016219	1359	124.453	16.4424	8.57207	6
Bra016221	804	30.9604	13.5216	1.99544	6
Bra016247	1354	71.792	42.1273	2.25523	6
Bra016255	495	53.9083	2.16734	1.99737	6
Bra016256	555	8.04262	0.988667	0.781203	6
Bra016271	3501	5.18422	280.417	372.255	5
Bra016286	1175	21.7304	3.14446	1.76339	6
Bra016303	1294	148.646	25.5261	2.37205	6
Bra016323	1020	1.42706	29.3821	22.3819	1
Bra016325	561	9.80067	2.02935	16.4363	3
Bra016336	1498	7.34915	204.685	267.957	5
Bra016363	898	110.515	18.7791	1.15957	6
Bra016372	2755	382.823	37.0665	8.80373	6
Bra016376	2842	5461.61	872.954	99.61	6
Bra016382	1708	188.046	7.82041	2.58142	6
Bra016414	453	9.01921	0.606568	0.877578	4
Bra016421	1059	137.136	44.2401	235.887	3
Bra016424	2416	43.1261	28.6599	1.48915	6
Bra016427	666	0.949401	212.365	281.074	5
Bra016432	1455	1.86431	21.5301	51.4591	5
Bra016436	666	249.779	34.5625	122.069	4
Bra016438	506	34.2065	1.28546	1.10227	6
Bra016439	633	21.3383	2.31287	1.6895	6
Bra016440	1774	7.7507	120.936	121.136	5
Bra016449	594	3.78138	20.4349	10.1484	1
Bra016461	374	0.45889	8.34952	16.1004	5
Bra016465	1832	80.908	14.1438	2.26357	6
Bra016466	1692	1.76664	36.8945	74.5162	5
Bra016482	1381	84.4685	67.3345	12.6452	6
Bra016497	2743	102.401	62.117	11.1714	6
Bra016498	2670	1.00056	5.45002	53.3655	5
Bra016522	1042	0.132851	0.10939	3.21802	3
Bra016564	525	534.486	102.1	114.442	4
Bra016575	1054	57.4655	31.9962	6.19933	6
Bra016582	3018	175.182	74.0547	2.26496	6
Bra016600	450	1.70381	0.452041	4.0575	3
Bra016601	1384	2754.32	695.61	61.488	6
Bra016622	888	83.8787	36.3991	6.47108	6
Bra016644	2126	3002.98	534.287	3015.11	3
Bra016660	1448	3188	443.732	184.814	6
Bra016669	5043	2122.57	240.616	157.857	6
Bra016673	881	208.139	132.639	10.9284	6
Bra016675	372	0.0001	0.6126	5.21622	5
Bra016708	1873	999.065	125.21	163.347	4
Bra016719	471	6.13131	78.5779	59.0693	1
Bra016726	981	14.4005	0.954746	6.65097	4
Bra016753	522	62.4388	34.082	6.40345	6
Bra016762	1824	8.66325	5.01342	34.0398	3
Bra016777	1496	79.5348	18.4656	109.774	3
Bra016780	768	9.23562	0.517755	3.01253	4
Bra016782	2748	1.83947	51.6201	24.1543	1
Bra016793	1022	23.3583	16.807	1.11292	6
Bra016838	1363	329.992	35.6779	1.2554	6
Bra016855	1043	13.5158	98.3689	117.301	5
Bra016868	2130	18252.1	5119.42	325.246	6
Bra016877	1226	40.8686	22.4333	4.28922	6
Bra016879	1803	0.49024	19.805	60.82	5
Bra016888	1747	52.4437	29.3112	1.19807	6
Bra016892	686	28.8899	21.5772	2.84682	6
Bra016908	1818	67.6762	2.32831	1.42694	6
Bra016927	2010	197.597	156.037	11.4053	6
Bra016931	877	45.1062	7.57921	5.5941	6
Bra016964	1814	122.676	904.564	1408.31	5
Bra016985	2281	11.1176	74.0916	142.728	5
Bra016992	691	293.756	161.711	4.43181	6
Bra016998	679	89.0838	38.3886	1.95916	6
Bra017001	1138	13.9517	13.4897	0.75459	6
Bra017015	477	1.39218	10.2212	0.714276	2
Bra017040	1266	88.7232	32.9538	5.59873	6
Bra017056	557	43.0963	31.779	2.31009	6
Bra017068	1434	35.3118	644.001	283.395	1
Bra017076	974	1.80468	4.18858	24.7617	5
Bra017085	2109	114.868	11.1712	60.5921	4
Bra017111	894	153.261	9.014	5.74101	6
Bra017112	594	0.916899	20.4287	74.5388	5
Bra017117	1688	3.01524	44.5925	18.8366	1
Bra017120	1261	0.880617	20.9773	1.83423	1
Bra017122	1801	143.646	59.5953	6.88298	6
Bra017133	3470	13.916	157.762	249.275	5
Bra017143	3178	0.844254	45.5185	58.535	5
Bra017152	753	1.24615	25.9587	14.5031	1
Bra017179	1982	97.1917	45.9728	1.1721	6
Bra017193	2229	291.898	341.314	23.2929	2
Bra017206	1404	2.89555	52.5723	147.267	5
Bra017222	1108	48.7772	619.052	394.668	1
Bra017242	1167	28.8051	0.621211	0.0001	6
Bra017243	5271	162.368	2.39071	7.62826	4
Bra017247	1029	41.1196	0.624083	0.790061	4
Bra017251	1669	663.159	102.03	29.6588	6
Bra017261	951	17.146	1.0631	1.06366	4
Bra017318	1279	20.0984	118.071	215.283	5
Bra017319	528	131.325	84.6972	11.1792	6
Bra017355	486	2.02785	16.0872	51.2931	5
Bra017360	2543	2.5037	652.561	923.435	5
Bra017379	841	16.1711	99.5392	3.58124	2
Bra017382	1801	48.6085	8.11326	2.65172	6
Bra017431	2018	0.872967	102.742	167.744	5
Bra017433	695	23.3871	25.6425	4.69391	2
Bra017437	615	0.463353	9.17961	10.0762	5
Bra017453	444	40.4614	356.014	662.179	5
Bra017464	897	1.53393	22.014	86.4119	5
Bra017492	2292	508.473	54.0983	5.09689	6
Bra017505	1114	74.2196	1.0115	0.824794	6
Bra017518	393	0.29785	0.740198	5.53224	5
Bra017528	408	1.12864	23.6206	38.2446	5
Bra017558	1960	0.350494	1.74291	11.8055	5
Bra017582	2498	65.4887	8.71152	1.55482	6
Bra017596	955	2.44879	49.6587	96.7293	5
Bra017597	1287	8.79785	93.1667	127.899	5
Bra017641	1449	4.54624	44.2042	112.027	5
Bra017654	1715	19.3752	34.1014	5.35132	2
Bra017665	662	4.50615	23.7761	32.3618	5
Bra017679	2267	0.841543	62.9325	128.138	5
Bra017700	3543	1.21956	55.5745	38.7923	1
Bra017717	1267	57.2624	19.6088	2.9709	6
Bra017719	1235	20.6539	16.8841	2.91714	6
Bra017739	1569	162.388	32.4254	0.851617	6
Bra017772	1642	6.58819	4519.46	4983.82	5
Bra017773	6552	295.865	5110.38	4905.81	1
Bra017774	1358	40.2799	34.8251	1.5223	6
Bra017778	5605	249.39	109.13	6.62006	6
Bra017779	1303	189.571	78.9711	9.55485	6
Bra017791	2694	51.7332	3.10157	2.19005	6
Bra017795	1206	15.6352	21.9565	4.2195	2
Bra017799	1583	158.024	77.1928	4.20456	6
Bra017804	1496	124.208	8.277	10.4783	4
Bra017810	1754	73.1099	438.973	357.439	1
Bra017826	1348	1988.58	481.756	33.2847	6
Bra017830	1357	111.318	106.082	1.93511	6
Bra017838	957	30.9724	14.6019	1.14204	6
Bra017860	1440	4.48773	53.0695	65.0128	5
Bra017875	963	211.083	40.8653	15.326	6
Bra017893	1365	13.1433	19.4808	2.44706	2
Bra017894	742	0.580636	85.4718	162.728	5
Bra017899	1872	2.38192	31.0407	32.1496	5
Bra017920	585	5.83125	40.2454	50.5228	5
Bra017928	1238	6.2013	126.295	224.839	5
Bra018047	743	61.3946	45.1001	8.52713	6
Bra018057	813	1.91347	12.4674	47.7191	5
Bra018067	1261	96.6263	23.3442	391.177	3
Bra018068	366	38.3489	22.7254	1.94414	6
Bra018076	1208	27.3068	0.925594	6.2522	4
Bra018078	3790	18.8302	110.572	258.43	5
Bra018130	1216	53.6758	8.81151	10.2845	4
Bra018144	1229	962.65	4958.09	8940.53	5
Bra018154	1142	0.285169	0.199314	8.46341	3
Bra018157	558	1.98524	20.5515	7.83739	1
Bra018160	2090	417.189	461.329	18.8735	2
Bra018161	270	0.432256	5.02982	15.1735	5
Bra018251	1353	10.872	61.8829	30.1704	1
Bra018280	1430	33.3171	79.0629	14.7133	2
Bra018363	1464	164.011	31.3325	122.681	4
Bra018373	2980	52.8001	38.7191	3.76211	6
Bra018384	546	0.485925	9.02824	165.922	5
Bra018391	1223	7.06821	14.3583	1.03886	2
Bra018398	1526	36.6251	79.8242	6.05387	2
Bra018400	978	8.23644	104.954	98.6433	1
Bra018404	836	12.496	9.14966	1.632	6
Bra018405	1507	244.807	75.1241	4.0665	6
Bra018451	2424	4.48922	7.34495	41.9633	5
Bra018456	1338	419.689	2.68437	148.077	4
Bra018463	1627	63.9633	35.3213	2.97288	6
Bra018467	1548	7.99858	5.33654	36.2333	3
Bra018477	2288	478.043	534.559	3429.81	5
Bra018479	2651	40.5913	217.277	267.973	5
Bra018486	1012	278.259	195.228	13.6106	6
Bra018526	1486	277.214	158.442	10.0054	6
Bra018533	1821	68.5585	34.0332	2.68731	6
Bra018539	943	2.83062	53.5701	130.635	5
Bra018543	1091	49.3853	403.337	360.948	1
Bra018557	504	112.502	20.6654	17.8697	6
Bra018564	507	53.8446	14.1002	1.16182	6
Bra018572	618	136.586	7.97341	2.06457	6
Bra018579	1042	36.2651	3.33106	2.45563	6
Bra018615	999	28.4794	144.353	196.88	5
Bra018629	909	67.2199	391.928	607.007	5
Bra018646	774	831.279	359.783	23.7494	6
Bra018655	1708	2.15001	58.8479	19.9176	1
Bra018660	1346	647.287	419.63	10.4966	6
Bra018682	312	3.20207	39.2745	49.7208	5
Bra018696	908	467.332	299.958	21.631	6
Bra018707	1569	6.07514	73.2824	318.159	5
Bra018710	575	5.06994	9.06033	0.749911	2
Bra018725	1114	2.06643	114.166	213.946	5
Bra018762	2006	2495.58	1288.06	185.043	6
Bra018809	951	83.977	102.513	18.1635	2
Bra018848	1464	17.2904	100.704	100.789	5
Bra018852	844	10.8688	74.1839	82.7946	5
Bra018865	522	0.505719	9.59111	1.4826	1
Bra018888	1758	37.8892	5.86086	1.21285	6
Bra018892	636	1.12692	12.1241	7.5378	1
Bra018935	3055	165.663	60.3192	0.879272	6
Bra018940	4139	6.97821	68.3705	104.2	5
Bra018961	1362	9.33203	16.829	1.79105	2
Bra018973	1192	28.7479	25.347	1.68394	6
Bra019012	825	37.9352	454.886	609.29	5
Bra019015	1413	6.09213	21.319	252.793	5
Bra019060	2368	140.818	49.5336	7.51172	6
Bra019066	1194	72.8192	29.8476	1.54199	6
Bra019067	522	17210.1	17429.6	153.358	2
Bra019173	737	1.41995	13.4638	27.8521	5
Bra019193	821	6.11748	64.7584	69.0723	5
Bra019244	1953	164.281	32.1659	8.77523	6
Bra019245	768	744.389	397.066	54.4606	6
Bra019259	732	2.38018	15.8336	51.9879	5
Bra019270	933	41.0658	5.6849	4.06764	6
Bra019354	3686	406.599	173.016	31.9628	6
Bra019358	1634	1.67999	518.875	507.784	1
Bra019398	2898	10.3132	59.5968	1.23132	2
Bra019403	1388	305.915	295.42	5.83366	6
Bra019417	1233	35.6334	77.0797	4.94211	2
Bra019422	830	68.0449	18.6592	1.20373	6
Bra019431	1661	5.6778	36.5065	2.09299	2
Bra019448	4376	205.019	33.4531	16.1971	6
Bra019464	1777	17.8805	430.809	24.5571	1
Bra019493	1637	446.217	3584.91	5574.73	5
Bra019508	958	1.86448	22.8051	35.5542	5
Bra019513	3111	6.84012	42.2065	6.19326	2
Bra019517	859	1.85078	0.665175	11.25	3
Bra019522	2105	85.5748	1485.93	599.337	1
Bra019543	1467	0.831504	19.179	63.0521	5
Bra019556	210	277.376	28.7481	8.91644	6
Bra019628	2262	28593.5	7851.78	528.309	6
Bra019635	525	217.282	2.93249	2.37355	6
Bra019706	1201	322.372	189.726	34.9482	6
Bra019736	1528	1.12628	58.7821	45.5947	1
Bra019809	1659	161.403	42.8589	3.92708	6
Bra019852	1107	244.067	78.0473	12.41	6
Bra019875	1157	8.58682	138.606	276.455	5
Bra019883	1735	33.7879	42.981	7.39551	2
Bra019912	1730	1.23913	46.3553	68.2759	5
Bra019941	1530	387.831	193.906	4.83095	6
Bra019959	608	1.14081	33.4076	80.0184	5
Bra019964	1637	14.2756	296.436	56.0683	1
Bra020007	3343	9.88829	451.298	655.382	5
Bra020078	918	1.02967	9.71197	18.1078	5
Bra020085	992	121.228	35.9998	3.81445	6
Bra020107	1085	229.433	35.4645	13.0257	6
Bra020113	636	2.67616	15.9934	74.9761	5
Bra020119	432	17.0564	98.5623	100.433	5
Bra020131	2036	51.3545	127.648	24.1759	2
Bra020165	1154	1.9063	12.9547	7.04827	1
Bra020207	1114	2.02801	45.8509	36.5971	1
Bra020223	894	14.8741	0.918332	1.69534	4
Bra020268	1277	28.0956	24.0051	4.49957	6
Bra020275	429	162.702	862.661	865	5
Bra020284	339	6.29005	0.838088	0.960835	4
Bra020297	312	16.8795	91.0912	82.4567	1
Bra020305	411	437.054	63.9086	61.9758	6
Bra020315	1313	180.022	14.9646	7.58478	6
Bra020345	1707	322.215	41.4781	9.24979	6
Bra020354	1556	0.89444	24.0781	9.01888	1
Bra020361	2249	140.707	23.0932	20.2829	6
Bra020365	546	27.7071	138.753	241.025	5
Bra020371	1597	39.1944	3.43043	6.1392	4
Bra020379	1973	1.7848	55.0383	73.2934	5
Bra020391	1128	2844.78	359.122	115.207	6
Bra020398	1129	288.905	222.702	14.5727	6
Bra020404	2087	125.549	15.1611	12.2599	6
Bra020405	258	6.74198	4.50279	0.69233	6
Bra020409	1329	1.14347	42.5371	84.8734	5
Bra020434	1253	11653.3	2786.23	185.108	6
Bra020446	904	227.048	82.3577	11.1065	6
Bra020450	1068	1.52562	21.5802	29.715	5
Bra020467	1956	1383.52	311.951	24.2697	6
Bra020486	747	11.9043	0.956657	2.23857	4
Bra020488	2232	85.3044	62.8209	4.26563	6
Bra020489	1564	17.3964	103.353	6.5173	2
Bra020500	1745	141.297	7.378	12.6344	4
Bra020511	1531	3.69981	22.3917	11.8202	1
Bra020541	1342	102.426	50.5984	7.93038	6
Bra020551	996	66.2813	0.961335	2.90256	4
Bra020553	1196	3.15715	16.5188	0.759911	2
Bra020579	801	35.1592	63.6895	7.94673	2
Bra020596	1673	31.8173	27.0268	4.61301	6
Bra020621	1108	10.8157	55.7979	130.296	5
Bra020631	2580	362.145	195.692	2.64132	6
Bra020634	1431	28.7286	74.6082	1.23587	2
Bra020644	718	0.372614	1.19267	11.4722	5
Bra020648	1529	76.8018	21.863	3.04328	6
Bra020663	1065	394.208	343.791	53.3019	6
Bra020684	1402	30.0032	36.2068	5.29321	2
Bra020698	944	1.52944	16.6565	67.0681	5
Bra020707	734	27.2872	161.767	367.762	5
Bra020732	345	0.448769	5.71578	2.97914	1
Bra020740	857	0.774825	10.2775	66.3614	5
Bra020746	717	0.751522	11.5686	0.717791	2
Bra020753	3149	20.2241	152.648	295.28	5
Bra020780	699	30.4329	33.3224	6.16871	2
Bra020791	711	2.2656	15.347	31.2767	5
Bra020801	1845	592.901	119.964	18.0281	6
Bra020898	1267	15.2141	85.294	92.4845	5
Bra020899	918	0.6	2.1067	28.472	5
Bra020949	851	1.03946	13.4196	14.4188	5
Bra020953	2210	1977.67	2728.32	45.0237	2
Bra020995	690	3.79676	19.8274	0.747883	2
Bra021001	669	0.804791	9.39059	5.94304	1
Bra021018	1403	269.308	269.115	22.3786	6
Bra021025	1079	236.85	45.9433	10.6152	6
Bra021041	2175	160.018	3.53361	74.3425	4
Bra021045	876	11.4181	1.11184	1.30509	4
Bra021061	456	0.0001	0.694962	13.2448	5
Bra021074	393	115.381	14.3026	46.998	4
Bra021077	1818	807.72	325.55	23.7876	6
Bra021113	1135	1.84994	46.7455	5.53468	1
Bra021121	2392	1.76921	41.107	64.5107	5
Bra021123	1024	377.463	181.387	18.342	6
Bra021126	851	16615.3	5310.3	683.449	6
Bra021173	4529	255.081	84.488	9.43257	6
Bra021175	1680	58.5956	7.49142	2.87901	6
Bra021209	692	0.468268	11.9005	11.5948	1
Bra021225	552	21.9923	1.38367	1.64514	4
Bra021226	590	22.2319	4.29597	13.5092	4
Bra021266	2538	5.30434	49.3605	145.92	5
Bra021283	1279	162.895	3.19417	3.9952	4
Bra021304	678	0.812749	19.0834	29.23	5
Bra021322	718	7454.62	6534.39	704.591	6
Bra021324	1083	9306.6	6593.93	431.448	6
Bra021327	1155	81.6148	460.156	755.142	5
Bra021350	8376	200.358	37.7691	10.3639	6
Bra021355	2039	72.2912	100.842	10.3484	2
Bra021371	1027	65.2706	11.7499	2.7139	6
Bra021388	1602	29.8946	17.8908	129.228	3
Bra021401	1243	220.966	136.177	5.89275	6
Bra021403	2086	6.21816	32.2244	3.88929	2
Bra021414	2584	354.063	309.55	55.2435	6
Bra021436	513	21.8118	2.99979	4.72892	4
Bra021455	833	606.541	1134.59	214.12	2
Bra021486	1225	0.78809	15.8632	30.7997	5
Bra021490	1891	1313.47	998.561	183.045	6
Bra021493	923	4.99999	25.9136	1.42312	2
Bra021494	2348	612.867	436.542	3.85598	6
Bra021496	555	144.471	40.9327	6.76633	6
Bra021533	1539	182.89	32.2161	3.17143	6
Bra021534	933	31.516	26.0992	0.80908	6
Bra021536	921	21.7476	14.3738	1.46304	6
Bra021555	1326	5.55335	33.8765	54.6691	5
Bra021556	1443	31.6258	172.482	371.625	5
Bra021560	2084	507.824	333.194	17.2311	6
Bra021566	1825	0.973592	110.018	136.547	5
Bra021580	1436	62.7387	367.42	186.114	1
Bra021584	1711	153.215	128.91	5.13542	6
Bra021590	1170	8.29391	17.5308	1.47538	2
Bra021592	1465	34.3276	1.31516	2.99007	4
Bra021618	480	1.01341	7.35315	9.61353	5
Bra021628	1283	129.176	21.7809	47.3536	4
Bra021630	712	1.8275	25.4465	39.243	5
Bra021666	747	3.43381	29.7277	37.2805	5
Bra021672	1598	6.60224	67.4645	71.5323	5
Bra021706	1784	93.3894	799.489	21.3571	2
Bra021708	783	1.60246	12.5832	21.8528	5
Bra021773	927	97.0173	515.242	541.294	5
Bra021782	1297	2.2323	33.1054	3.92592	1
Bra021783	3032	22.5894	124.779	9.73858	2
Bra021784	1170	5.90556	105.853	1.1907	2
Bra021796	2766	120.512	495.343	24.2101	2
Bra021802	2283	56.9104	2.38187	1.59537	6
Bra021832	667	13.2312	66.3682	94.9774	5
Bra021856	1127	118.642	253.105	42.4344	2
Bra021867	2194	47.2924	1.80843	1.86332	4
Bra021875	2147	30.4009	215.1	767.23	5
Bra021925	1527	14.0925	123.681	173.756	5
Bra021959	3266	49.5518	65.9231	2.92202	2
Bra021988	554	364.521	433.844	57.8065	2
Bra022013	2693	1703.09	838.557	58.9567	6
Bra022039	3929	82.3742	15.6024	9.9061	6
Bra022086	1061	1.14235	24.3921	30.8492	5
Bra022087	528	322.692	310.164	10.3826	6
Bra022110	723	1.33971	15.1291	26.9436	5
Bra022132	562	32.0519	22.1081	3.22547	6
Bra022135	1415	19.0881	288.629	716.928	5
Bra022138	1620	744.725	262.819	36.8828	6
Bra022157	1668	46.3391	33.8848	2.69318	6
Bra022211	1122	24.5674	3.61209	3.6594	4
Bra022234	1504	29.4438	20.417	1.16121	6
Bra022239	2331	100.809	44.166	3.27177	6
Bra022244	1252	13.8911	85.0473	104.8	5
Bra022268	1044	6.36478	15.404	2.90779	2
Bra022269	1949	64.9956	2.85792	0.940069	6
Bra022302	525	4.63842	33.2006	19.1305	1
Bra022319	1220	17.8128	27.8072	4.08726	2
Bra022321	741	50.8134	38.9156	1.15515	6
Bra022332	399	3.21739	2.14908	11.7184	3
Bra022384	3231	2351.73	150.005	135.869	6
Bra022391	863	63.4518	38.4093	1.32015	6
Bra022448	1318	6.67234	1704.73	1103.14	1
Bra022459	2007	106.129	681.78	979.006	5
Bra022463	594	2.37875	36.6785	53.2342	5
Bra022469	1149	37.206	1.44812	0.950733	6
Bra022477	1432	0.607915	27.8283	46.273	5
Bra022480	643	35.1679	4.21601	4.64846	4
Bra022523	1219	20110.7	13653.3	1827.73	6
Bra022525	1361	2106.6	371.796	228.665	6
Bra022527	2918	31.637	1.42497	0.813571	6
Bra022545	2370	70.9647	12.6762	20.5667	4
Bra022549	1482	9.02184	48.6196	45.1464	1
Bra022551	2543	84.3215	13.0911	10.2636	6
Bra022613	785	308.701	39.2688	30.7064	6
Bra022614	1770	47.6452	405.062	408.997	5
Bra022619	768	57.975	10.5083	7.55318	6
Bra022624	2662	944.775	182.989	150.124	6
Bra022633	1191	0.511828	14.1256	22.5523	5
Bra022637	657	32.003	30.6449	5.42098	6
Bra022642	1020	57.2588	15.9521	1.5078	6
Bra022648	1838	8.55787	5.92246	112.785	3
Bra022655	1937	91.9511	12.3249	15.366	4
Bra022667	1539	284.536	14.4548	3.02019	6
Bra022678	195	0.449863	5.36093	2.38934	1
Bra022691	1400	95.1469	16.9741	35.0612	4
Bra022707	502	0.509094	15.5952	39.937	5
Bra022710	1041	63.7221	23.2054	3.86347	6
Bra022734	689	6.89606	88.0953	221.894	5
Bra022759	1277	259.121	104.877	3.48348	6
Bra022764	1357	19.661	158.262	211.184	5
Bra022767	1507	2410.16	450.01	102.197	6
Bra022783	749	1.20149	59.2718	135.049	5
Bra022809	872	226.252	242.816	29.9482	2
Bra022813	2246	6.82379	29.0391	3.21997	2
Bra022833	2639	4.07291	84.6939	114.971	5
Bra022852	819	29.7449	4.45355	4.92633	4
Bra022870	1938	8.54002	44.171	58.9497	5
Bra022907	5713	74.2354	147.51	25.8027	2
Bra022936	596	0.471334	7.26354	23.2049	5
Bra022955	536	12.6522	5.44541	0.812857	6
Bra022958	4795	1.9515	148.575	181.477	5
Bra022965	1363	6.19726	31.9865	41.2616	5
Bra022976	801	812.413	6130.06	11486	5
Bra023003	1160	12.8007	71.3267	145.91	5
Bra023011	905	2.20829	20.5685	16.0521	1
Bra023021	270	0.736239	0.986505	8.29721	5
Bra023025	1607	1.74677	29.9263	35.927	5
Bra023061	483	22.26	27.5162	5.30356	2
Bra023069	1636	152.726	19.7194	10.238	6
Bra023076	527	16.4481	2.91394	0.909331	6
Bra023102	1096	101.543	146.543	21.8813	2
Bra023103	980	1.98611	18.0813	12.7359	1
Bra023105	703	1.11712	9.92396	9.4457	1
Bra023116	1005	110.023	68.576	7.53019	6
Bra023118	1749	2.96758	42.6627	47.6098	5
Bra023122	1806	248.024	150.363	11.7156	6
Bra023128	1631	235.398	243.161	32.0777	2
Bra023132	922	4.22398	34.0207	20.9211	1
Bra023148	3143	713.744	407.492	51.2482	6
Bra023176	942	262.371	1406.87	2411.87	5
Bra023205	994	2.79885	27.8281	2.96081	1
Bra023235	1579	75.1365	533.768	1413.31	5
Bra023238	2681	1.09796	39.1569	41.7552	5
Bra023269	739	91.5233	83.9373	7.26169	6
Bra023270	787	19.0562	144.577	176.887	5
Bra023280	1315	283.946	183.729	32.2326	6
Bra023282	761	1.11401	18.8129	1.09883	2
Bra023296	1518	5.47801	39.2967	71.4769	5
Bra023329	510	15.1936	93.0443	180.509	5
Bra023330	3224	1.27368	366.857	543.815	5
Bra023394	1318	2478.48	13983.9	7876.24	1
Bra023403	1924	3.63033	36.8302	24.3162	1
Bra023413	971	0.915669	11.6467	19.8335	5
Bra023461	771	18.7774	128.107	161.408	5
Bra023480	3535	289.283	2.57252	2.13089	6
Bra023487	1582	88.7839	64.7816	11.4144	6
Bra023492	714	31.9554	57.3782	10.4853	2
Bra023494	1750	58.9514	124.314	20.2233	2
Bra023495	1285	55.0729	7.93381	1.83412	6
Bra023512	668	1.33976	11.4358	22.9101	5
Bra023513	610	2.12596	19.1925	41.6092	5
Bra023554	534	10.246	0.523242	0.870348	4
Bra023566	1532	375.795	304.006	34.5945	6
Bra023579	1357	3989.67	1759.42	17.8546	6
Bra023580	1950	6.34464	44.2861	1.17937	2
Bra023635	1900	1.20947	30.0259	19.8812	1
Bra023638	1095	4.95828	38.3427	31.3788	1
Bra023644	321	3.57723	13.1503	2.36286	2
Bra023674	867	578.232	178.74	22.1785	6
Bra023675	1412	4.53195	47.2547	105.099	5
Bra023716	402	12.6161	0.540267	0.668772	4
[truncated: 1,168 more rows]
