# Supplementary material for: Comprehensive Transcriptomic Analysis for Developing Seeds of a Synthetic Brassica Hexaploid
Source: Plants (Basel). 2020 Sep 3;9(9):1141. doi: 10.3390/plants9091141 (PMC7570109; doi:10.3390/plants9091141)
Supplement: Supplementary file 1 [file plants-09-01141-s001.zip › Supplementary File/Table S2.xlsx]

## Sheet: Sheet1
Table S2 A list of 3,893 differentially expressed genes between Brassica hexaploid and its parents at mature stage. The length, FPKM and expression patterns of DEGs in three species are presented in this table. RM, B. rapa at mature stage; HM, Brassica hexaploid at mature stage; CM, B. carinata at mature stage.
Gene ID	Length	FPKM (RM)	FPKM (HM)	FPKM (CM)	Expression pattern
BGI_novel_G000004	3794	15.0494	67.7652	1.09983	2
BGI_novel_G000005	3592	29.452	183.174	23.2939	2
BGI_novel_G000007	838	23.63	0.582985	0.0001	6
BGI_novel_G000012	2653	86.8386	63.0003	1.09959	6
BGI_novel_G000014	958	33.3042	27.5782	1.01136	6
BGI_novel_G000017	609	14.8726	14.9146	1.54501	2
BGI_novel_G000018	566	10.1213	18.3163	1.50275	2
BGI_novel_G000019	1247	0.686995	107.187	97.7624	1
BGI_novel_G000020	1458	18.5909	1.3735	0.861534	6
BGI_novel_G000021	1547	21.7965	0.585722	0.0001	6
BGI_novel_G000025	3573	40.3843	547.271	320.222	1
BGI_novel_G000030	1259	1243.73	300.177	1.78531	6
BGI_novel_G000031	831	361.401	0.833981	0.0001	6
BGI_novel_G000032	1822	35.931	4.31829	11.9523	4
BGI_novel_G000033	707	42.1425	86.5058	1.17569	2
BGI_novel_G000039	2007	31.9726	6.00795	2.24728	6
BGI_novel_G000040	2012	81.3082	14.5609	1.62279	6
BGI_novel_G000043	824	13.2316	0.535696	1.33494	4
BGI_novel_G000049	769	7.8586	19.5118	137.175	5
BGI_novel_G000055	752	20.8147	0.578808	4.33479	4
BGI_novel_G000058	807	8.68199	1.30003	0.860008	6
BGI_novel_G000061	1224	77.1902	0.694152	0.0001	6
BGI_novel_G000065	744	110.77	64.8645	1.08496	6
BGI_novel_G000071	594	3.05879	65.29	173.316	5
BGI_novel_G000075	855	0.617612	13.0334	14.6702	5
BGI_novel_G000078	543	12.5285	8.07945	0.985746	6
BGI_novel_G000079	1221	30.1553	0.987897	0.79479	6
BGI_novel_G000080	1133	29.0263	0.594467	0.0001	6
BGI_novel_G000081	1137	16.4111	0.602351	0.0001	6
BGI_novel_G000083	850	45.3824	2.33269	0.936185	6
BGI_novel_G000084	404	1.14816	18.8382	108.999	5
BGI_novel_G000097	743	12.6045	1.31895	0.827321	6
BGI_novel_G000099	690	28.0945	1.40397	3.17675	4
BGI_novel_G000100	965	220.794	31.0873	70.4355	4
BGI_novel_G000106	606	0.312369	1.93315	10.9512	5
BGI_novel_G000112	438	9.57569	70.5899	345.721	5
BGI_novel_G000119	203	36.0555	91.41	6.96036	2
BGI_novel_G000121	466	0.510062	1.18475	16.5302	5
BGI_novel_G000122	450	2.10919	1.23729	11.1336	3
BGI_novel_G000123	1708	266.627	81.2719	6.39646	6
BGI_novel_G000125	1490	217.941	162.073	4.85326	6
BGI_novel_G000128	1314	16.4897	19.5405	0.966091	2
BGI_novel_G000130	4352	65.2114	5.3769	0.996938	6
BGI_novel_G000131	527	8.75047	8.41513	0.921917	6
BGI_novel_G000132	770	16.2568	2.14952	0.971371	6
BGI_novel_G000134	852	43.4538	21.5642	1.53733	6
BGI_novel_G000136	390	0.57242	0.718346	6.76354	5
BGI_novel_G000138	1243	16.1188	0.551674	0.0001	6
BGI_novel_G000139	2762	3.42345	290.764	1269.07	5
BGI_novel_G000142	2101	1.65082	91.0991	6.3928	1
BGI_novel_G000144	3174	1.41589	10.9442	358.578	5
BGI_novel_G000145	1963	0.794089	0.555924	52.593	3
BGI_novel_G000148	3041	123.951	17.3281	0.999405	6
BGI_novel_G000153	3295	36.6161	1.41074	0.933244	6
BGI_novel_G000154	1429	51.7274	7.29441	24.4806	4
BGI_novel_G000155	715	0.374442	15.2654	18.5993	5
BGI_novel_G000156	800	1.35878	17.213	1.47027	1
BGI_novel_G000158	809	500.34	90.5699	417.268	4
BGI_novel_G000160	806	27.3975	15.0597	0.964598	6
BGI_novel_G000164	2696	1.15043	25.121	166.437	5
BGI_novel_G000165	2988	10.0867	15.4333	145.544	5
BGI_novel_G000166	2971	702.008	116.449	484.16	4
BGI_novel_G000169	922	2.15602	138.904	41.7656	1
BGI_novel_G000175	1113	10.1663	45.1441	1.55357	2
BGI_novel_G000176	210	0.33368	3.23087	6.85213	5
BGI_novel_G000179	1203	4.91921	23.1872	0.974648	2
BGI_novel_G000182	1480	42.4646	0.638175	1.18684	4
BGI_novel_G000188	976	24.1807	0.579485	0.0001	6
BGI_novel_G000191	887	26.8273	14.8332	1.52393	6
BGI_novel_G000194	403	0.615804	9.58512	7.87901	1
BGI_novel_G000196	924	19.7427	2.61533	0.916689	6
BGI_novel_G000205	1015	6.70645	27.3057	161.897	5
BGI_novel_G000207	406	2.99021	7.21437	0.892466	2
BGI_novel_G000210	2225	17.6061	210.097	473.471	5
BGI_novel_G000211	706	0.426521	40.4442	191.397	5
BGI_novel_G000212	527	0.402372	39.3141	106.59	5
BGI_novel_G000216	1692	26.4317	1.80558	4.79527	4
BGI_novel_G000222	1577	8.79602	1.44334	11.9304	3
BGI_novel_G000223	1380	48.6866	0.651415	0.0001	6
BGI_novel_G000224	1862	79.0227	6.30516	70.6307	4
BGI_novel_G000225	1741	66.1952	0.669282	0.0001	6
BGI_novel_G000226	1322	39.2851	1.02908	1.40346	4
BGI_novel_G000232	397	3.88742	29.5674	126.209	5
BGI_novel_G000235	391	8.2936	16.2702	88.202	5
BGI_novel_G000241	1220	49.1175	456.31	1204.63	5
BGI_novel_G000251	2562	176.23	13.272	13.5498	4
BGI_novel_G000252	412	7.72168	0.495456	0.848429	4
BGI_novel_G000254	1407	4.87716	79.9632	157.399	5
BGI_novel_G000257	540	11.0282	0.91816	0.978272	4
BGI_novel_G000258	847	0.418226	29.411	128.598	5
BGI_novel_G000261	1256	18.7099	0.567419	0.0001	6
BGI_novel_G000263	1433	1.64203	36.2618	21.9645	1
BGI_novel_G000264	2124	1.91759	204.247	176.789	1
BGI_novel_G000265	955	9.20085	6.68616	46.9761	3
BGI_novel_G000267	520	8.13803	60.965	161.327	5
BGI_novel_G000270	1237	59.0859	6.5304	23.287	4
BGI_novel_G000271	325	2.59523	10.8861	1.44552	2
BGI_novel_G000272	922	26.8725	0.600062	0.0001	6
BGI_novel_G000280	1017	1.66179	31.6624	165.847	5
BGI_novel_G000282	1326	33.529	47.9777	1.0462	2
BGI_novel_G000285	813	7.42605	0.495396	0.0001	6
BGI_novel_G000286	685	17.0672	0.57025	0.995437	4
BGI_novel_G000289	594	10.9902	0.524658	0.0001	6
BGI_novel_G000291	2916	0.434618	75.0216	220.36	5
BGI_novel_G000292	1186	14.6909	1.36074	0.814037	6
BGI_novel_G000297	663	42.2168	17.9886	0.991333	6
BGI_novel_G000309	1112	6.63691	93.6165	89.5543	1
BGI_novel_G000312	1680	0.635874	24.6449	134.827	5
BGI_novel_G000314	1799	19.4439	0.567065	0.0001	6
BGI_novel_G000316	630	1.38054	58.0882	99.8579	5
BGI_novel_G000318	1221	14.7347	0.548358	0.0001	6
BGI_novel_G000320	1251	40.3314	21.7055	0.983442	6
BGI_novel_G000321	633	111.164	37.3807	5.46999	6
BGI_novel_G000341	677	2.60343	9.23613	0.898282	2
BGI_novel_G000345	1002	12.451	0.529455	1.95518	4
BGI_novel_G000351	523	1.3768	35.1746	89.3616	5
BGI_novel_G000353	818	17.4598	0.559766	0.0001	6
BGI_novel_G000354	380	1.05211	0.588982	4.40548	3
BGI_novel_G000360	1041	64.341	49.7275	1.05425	6
BGI_novel_G000362	872	174.992	233.448	1.24257	2
BGI_novel_G000364	804	2.12515	2.95111	71.4437	5
BGI_novel_G000365	847	12.9984	2.57227	4.7288	4
BGI_novel_G000368	1205	16.9006	0.958696	2.6585	4
BGI_novel_G000369	932	55.4426	3.13939	2.00294	6
BGI_novel_G000371	2411	82.3121	0.682211	0.0001	6
BGI_novel_G000372	441	3.79474	0.442005	0.0001	6
BGI_novel_G000379	1660	95.199	34.3895	1.02925	6
BGI_novel_G000394	1414	0.38035	18.8147	52.4762	5
BGI_novel_G000395	1777	0.297753	0.342659	14.074	5
BGI_novel_G000398	934	38.8346	48.7786	1.04152	2
BGI_novel_G000399	908	55.4329	0.667664	1.84411	4
BGI_novel_G000401	440	81.2001	98.6131	18.2066	2
BGI_novel_G000408	991	20.8204	0.575759	0.0001	6
BGI_novel_G000413	3333	25.0543	182.962	628.239	5
BGI_novel_G000414	436	28.8612	0.593614	0.0001	6
BGI_novel_G000418	949	7.14772	90.5876	212.796	5
BGI_novel_G000421	645	1062.43	200.792	1.2901	6
BGI_novel_G000422	924	10.126	381	252.365	1
BGI_novel_G000423	1741	40.8868	741.876	3488.23	5
BGI_novel_G000425	1494	45.8728	54.3704	517.125	5
BGI_novel_G000427	871	34.1521	0.611964	0.831691	4
BGI_novel_G000431	943	36.7412	5.34787	0.955079	6
BGI_novel_G000432	601	14.4647	1.36495	0.812851	6
BGI_novel_G000433	1022	17.86	2.61424	2.3582	6
BGI_novel_G000436	1568	25.8536	3.1074	1.05378	6
BGI_novel_G000437	1539	77.685	7.6752	1.01504	6
BGI_novel_G000446	702	155.608	26.5381	8.03423	6
BGI_novel_G000448	621	106.516	121.405	2.68727	2
BGI_novel_G000450	1313	53.4679	24.413	137.329	3
BGI_novel_G000455	692	6.43274	44.6902	1.04079	2
BGI_novel_G000458	514	22.683	13.8086	0.980089	6
BGI_novel_G000459	1446	360.251	36.2024	28.6145	6
BGI_novel_G000460	576	5.7638	0.478923	0.0001	6
BGI_novel_G000464	1988	150.439	187.796	1.23981	2
BGI_novel_G000467	1201	12.6423	202.534	189.536	1
BGI_novel_G000474	705	65.6002	12.412	2.16051	6
BGI_novel_G000475	1306	148.485	24.4222	1.6286	6
BGI_novel_G000477	743	0.821492	0.954539	6.36498	5
BGI_novel_G000479	1167	0.873669	16.3567	71.3688	5
BGI_novel_G000483	642	36.3765	16.0713	134.495	3
BGI_novel_G000488	458	0.360556	8.78515	18.6956	5
BGI_novel_G000489	1418	0.512048	277.753	16.3408	1
BGI_novel_G000491	235	0.382926	21.4461	39.8582	5
BGI_novel_G000492	1339	167.049	97.2984	1.13525	6
BGI_novel_G000494	602	24.159	7.37718	0.9824	6
BGI_novel_G000496	846	20.9316	0.575059	0.0001	6
BGI_novel_G000497	846	20.9316	0.575059	0.0001	6
BGI_novel_G000498	846	20.9316	0.575059	0.0001	6
BGI_novel_G000500	4502	617.337	2.52348	2.37344	6
BGI_novel_G000501	1713	67.8436	530.655	91.3299	1
BGI_novel_G000506	1367	9904.46	2444.08	9.97496	6
BGI_novel_G000507	588	15.1937	1.79088	0.903918	6
BGI_novel_G000512	868	0.453849	0.4309	4.09862	3
BGI_novel_G000519	912	17.2146	0.967808	4.48784	4
BGI_novel_G000521	536	45.1685	1.83542	0.964617	6
BGI_novel_G000522	715	2.68715	15.0985	236.651	5
BGI_novel_G000527	908	12.4145	0.550678	0.0001	6
BGI_novel_G000533	365	0.342749	4.31193	6.27081	5
BGI_novel_G000535	615	0.361539	7.24762	8.03107	5
BGI_novel_G000539	1736	5.1724	277.905	453.088	5
BGI_novel_G000540	566	0.407382	40.0626	41.7939	5
BGI_novel_G000541	2026	228.204	51.469	1.58667	6
BGI_novel_G000544	490	2.11983	6.90235	0.87959	2
BGI_novel_G000547	1161	36.3041	23.8006	3.79623	6
BGI_novel_G000548	863	11252.1	1.24455	2.13119	4
BGI_novel_G000550	827	0.828452	0.960688	7.11024	5
BGI_novel_G000553	933	4.08141	15.8772	0.955309	2
BGI_novel_G000558	875	21.3442	2.60366	2.67808	4
BGI_novel_G000565	1110	11.5811	1.31541	0.825098	6
BGI_novel_G000566	1136	2.48676	968.671	1646.17	5
BGI_novel_G000571	1506	1.65746	30.0731	1.01611	2
BGI_novel_G000572	360	0.188169	0.332299	2.8473	5
BGI_novel_G000573	757	3.48524	70.9212	381.834	5
BGI_novel_G000577	882	17.6207	2.31524	2.45842	4
BGI_novel_G000579	781	22.2265	3.95234	1.0396	6
BGI_novel_G000580	593	7.78246	0.499492	0.0001	6
BGI_novel_G000585	2499	35.0508	0.631876	1.27696	4
BGI_novel_G000587	1248	10.8322	145.839	45.4003	1
BGI_novel_G000592	1417	69.7514	3.52871	3.02153	6
BGI_novel_G000593	682	18.2156	0.562083	0.0001	6
BGI_novel_G000594	676	23.5108	0.586099	0.0001	6
BGI_novel_G000595	619	5.42234	0.480748	0.0001	6
BGI_novel_G000597	932	11.573	89.2688	3.0611	2
BGI_novel_G000599	1020	1.63024	21.1556	7.18108	1
BGI_novel_G000602	524	1.97925	3.87165	25.0963	5
BGI_novel_G000604	1159	44.3589	1.01696	0.818169	6
BGI_novel_G000607	1637	76.2688	4.85484	1.03417	6
BGI_novel_G000608	653	0.395283	28.8679	71.9703	5
BGI_novel_G000609	561	0.440527	66.8732	37.9197	1
BGI_novel_G000610	1024	1.71986	115.167	69.2735	1
BGI_novel_G000611	394	0.385223	21.1792	25.514	5
BGI_novel_G000612	578	3.94372	130.38	110.791	1
BGI_novel_G000613	510	1.12857	39.1848	1.01417	2
BGI_novel_G000616	1538	40.9972	1.02561	0.820703	6
BGI_novel_G000619	1085	3.60693	21.5941	0.967606	2
BGI_novel_G000623	578	0.0001	0.592451	22.1782	5
BGI_novel_G000631	1180	0.636005	19.7202	125.951	5
BGI_novel_G000635	1318	1.29895	4.15768	100.462	5
BGI_novel_G000638	567	9.70485	1.2906	0.809536	6
BGI_novel_G000639	1684	61.0559	0.65514	0.0001	6
BGI_novel_G000641	1064	105.404	17.9818	1.54485	6
BGI_novel_G000646	789	7.976	31.8163	1.0214	2
BGI_novel_G000647	392	0.0001	0.560342	14.1145	5
BGI_novel_G000650	1497	17.3602	151.963	172.519	5
BGI_novel_G000655	1269	45.1984	0.631103	0.0001	6
BGI_novel_G000669	1294	79.5019	0.698958	0.0001	6
BGI_novel_G000672	682	6.02039	0.483298	0.0001	6
BGI_novel_G000673	751	173.372	13.7192	1.9299	6
BGI_novel_G000674	879	11.721	235.71	1.24353	2
BGI_novel_G000680	897	5.05534	22.6179	0.962359	2
BGI_novel_G000681	866	27.7254	1.4072	0.841831	6
BGI_novel_G000685	2069	50.2603	0.638427	4.10497	4
BGI_novel_G000696	567	10.9875	1.34504	0.800997	6
BGI_novel_G000697	298	0.314838	1.38327	8.86917	5
BGI_novel_G000699	1056	27.0972	101.275	5.92617	2
BGI_novel_G000702	831	203.85	98.4447	1.63365	6
BGI_novel_G000705	2577	113.535	16.6188	11.3037	6
BGI_novel_G000710	907	4050.12	5936.97	618.348	2
BGI_novel_G000715	700	37.0334	10.0473	1.62035	6
BGI_novel_G000716	527	0.404689	37.6701	2.07418	1
BGI_novel_G000717	523	2378.79	1150.42	2.5059	6
BGI_novel_G000718	580	325.172	152.004	1.19391	6
BGI_novel_G000721	1490	4.42926	25.8638	30.1014	5
BGI_novel_G000726	583	0.152022	0.240525	13.3445	5
BGI_novel_G000727	1028	1.90002	25.7067	30.7345	5
BGI_novel_G000728	913	8.81747	19.2293	0.918919	2
BGI_novel_G000729	918	2.11778	20.7532	3.04884	1
BGI_novel_G000733	984	20.1554	3.66087	3.58426	6
BGI_novel_G000735	1228	19.9532	0.568735	1.58165	4
BGI_novel_G000740	1479	38.3048	2.27304	2.19687	6
BGI_novel_G000742	896	1.38143	52.5322	115.459	5
BGI_novel_G000750	2573	41014.1	4557.01	4529.32	6
BGI_novel_G000753	648	6.74642	62.1995	447.876	5
BGI_novel_G000756	323	3.81879	0.448065	0.602866	4
BGI_novel_G000758	377	8.21534	7.09437	0.967089	6
BGI_novel_G000762	4024	104.933	15.9975	3.74735	6
BGI_novel_G000766	395	0.0001	0.530863	6.42586	5
BGI_novel_G000772	298	0.358145	8.65964	8.71573	5
BGI_novel_G000773	395	0.388544	24.498	27.6974	5
BGI_novel_G000774	424	0.919454	45.6979	32.6859	1
BGI_novel_G000776	2449	0.421897	60.8853	52.1841	1
BGI_novel_G000778	2346	215.129	0.77749	0.0001	6
BGI_novel_G000779	502	49.4935	0.644841	0.0001	6
BGI_novel_G000780	1325	54.0644	10.0935	8.45188	6
BGI_novel_G000786	2743	98.9548	1438.18	417.702	1
BGI_novel_G000787	3038	43.7044	0.62973	0.0001	6
BGI_novel_G000788	2321	162.826	3.2083	0.991023	6
BGI_novel_G000793	1287	2.56757	9.40379	210.571	5
BGI_novel_G000798	1626	0.629304	7.08251	48.3844	5
BGI_novel_G000801	349	0.340803	4.40139	0.808211	1
BGI_novel_G000802	443	1.3566	7.48314	37.4891	5
BGI_novel_G000803	399	0.870324	14.8639	0.937059	1
BGI_novel_G000804	1786	41.632	0.633511	0.0001	6
BGI_novel_G000805	1786	72.7167	0.674998	0.0001	6
BGI_novel_G000806	2052	58.3851	0.655114	0.879907	4
BGI_novel_G000807	1487	19.9202	0.563892	0.0001	6
BGI_novel_G000809	2165	33.6676	4.37725	2.00223	6
BGI_novel_G000810	946	71.2525	0.674432	0.0001	6
BGI_novel_G000811	932	192.048	1.96501	1.87069	6
BGI_novel_G000812	3985	97.378	511.431	336.541	1
BGI_novel_G000813	1791	433.248	2.47281	1.11747	6
BGI_novel_G000817	1407	1.39515	84.6361	3.1641	1
BGI_novel_G000818	1335	0.478012	0.938996	18.7313	5
BGI_novel_G000836	1512	48.6176	0.638611	0.0001	6
BGI_novel_G000841	1367	25.7438	0.583171	0.0001	6
BGI_novel_G000842	653	72.158	0.67321	0.0001	6
BGI_novel_G000843	614	41.9466	28.4445	1.0228	6
BGI_novel_G000848	907	12.7394	67.0988	67.8099	5
BGI_novel_G000860	2376	42.8875	0.632207	0.0001	6
BGI_novel_G000861	974	11.5777	0.528794	0.0001	6
BGI_novel_G000863	2784	64.894	9.55064	13.1831	4
BGI_novel_G000865	1227	66.3217	17.4527	1.00025	6
BGI_novel_G000869	285	0.0001	0.539676	5.00507	5
BGI_novel_G000874	2883	132.981	17.8379	38.4411	4
BGI_novel_G000878	2698	225.465	101.359	3.23013	6
BGI_novel_G000884	2775	0.432512	59.7117	30.7472	1
BGI_novel_G000886	1288	0.624661	23.4281	44.5357	5
BGI_novel_G000887	916	0.624688	27.1952	69.1577	5
BGI_novel_G000889	1198	1.17646	28.1332	231.428	5
BGI_novel_G000899	305	0.349623	6.39571	2.29978	1
BGI_novel_G000900	821	0.861009	15.221	10.2858	1
BGI_novel_G000904	342	0.0001	0.493601	3.90453	5
BGI_novel_G000905	1075	33.4487	33.9288	4.3367	2
BGI_novel_G000906	623	6.67451	7.92336	39.6186	5
BGI_novel_G000907	243	0.361856	5.00178	7.29097	5
BGI_novel_G000909	1363	17.4621	0.555705	0.746387	4
BGI_novel_G000912	576	1.1077	6.71573	13.5877	5
BGI_novel_G000914	488	0.0001	0.602114	32.333	5
BGI_novel_G000915	896	10.711	0.548206	0.736316	4
BGI_novel_G000923	420	0.363454	1.59928	11.5197	5
BGI_novel_G000928	1227	66.4202	1.06462	0.851922	6
BGI_novel_G000929	1180	51.6563	1.03159	1.0958	4
BGI_novel_G000930	1325	47.7009	0.652461	1.11729	4
BGI_novel_G000931	725	15.6283	9.84364	0.942583	6
BGI_novel_G000932	249	0.358932	9.28031	12.901	5
BGI_novel_G000935	843	11.3493	10.0276	63.9028	3
BGI_novel_G000936	634	6.77126	0.489137	0.0001	6
BGI_novel_G000944	1667	13.3269	145.727	536.504	5
BGI_novel_G000945	1365	794.473	284.455	1544.07	3
BGI_novel_G000952	393	0.377017	14.0966	6.01893	1
BGI_novel_G000955	733	0.37106	11.7157	52.3243	5
BGI_novel_G000958	1631	20.969	21.133	226.171	5
BGI_novel_G000962	1969	978.223	86.3391	1.12789	6
BGI_novel_G000963	573	0.403786	13.7964	1.00515	1
BGI_novel_G000965	2069	8308.93	584.713	11.4578	6
BGI_novel_G000967	2898	199.321	1719.2	367.829	1
BGI_novel_G000970	4986	2628.4	42088.6	22651	1
BGI_novel_G000971	4419	61.5597	556.066	398.885	1
BGI_novel_G000972	651	4.21977	26.6359	30.3354	5
BGI_novel_G000974	1076	33871	38161.9	4576.59	2
BGI_novel_G000976	1087	12352.3	90797.5	90873.6	5
BGI_novel_G000977	399	6416.13	35114.7	3065.24	2
BGI_novel_G000987	1826	250.918	4052.64	1548.22	1
BGI_novel_G000988	1732	4.33136	29.3782	35.1792	5
BGI_novel_G000989	1020	5493.36	106099	186771	5
BGI_novel_G000990	857	16425.1	112263	80126.9	1
BGI_novel_G000991	965	1583.96	13874.2	4590.22	1
BGI_novel_G000994	2200	358.855	3901.46	3292.07	1
BGI_novel_G000997	1466	180.612	26700.4	25841.3	1
BGI_novel_G001002	705	6.48166	20.9809	0.966361	2
BGI_novel_G001008	498	0.638262	0.881406	6.68104	5
BGI_novel_G001020	463	34.3077	13.4465	0.965337	6
BGI_novel_G001022	3234	2.37678	70.3161	200.528	5
BGI_novel_G001023	783	7.23954	0.494249	0.0001	6
BGI_novel_G001025	859	21.6392	0.988827	0.791273	6
BGI_novel_G001027	1725	29.7132	1.82547	1.31259	6
BGI_novel_G001033	758	5.96816	190.882	516.333	5
BGI_novel_G001035	753	0.0001	0.614522	46.4471	5
BGI_novel_G001038	3203	68.3259	4.07963	2.97841	6
BGI_novel_G001040	1706	151.144	20.7	29.1968	4
BGI_novel_G001041	388	15.649	0.545863	0.0001	6
BGI_novel_G001043	630	0.624376	21.0515	26.5378	5
BGI_novel_G001044	890	0.395414	33.2867	29.9176	1
BGI_novel_G001049	1073	4.14577	23.7314	16.7456	1
BGI_novel_G001051	1422	15.4087	2.99191	3.49817	4
BGI_novel_G001052	1212	18.983	0.563036	0.0001	6
BGI_novel_G001056	3930	166.522	0.75587	0.0001	6
BGI_novel_G001063	1220	22.0475	82.9769	1144.76	5
BGI_novel_G001064	663	4.01955	13.9367	336.756	5
BGI_novel_G001066	2255	49.3149	0.691229	2.55595	4
BGI_novel_G001068	2265	30.8454	0.623627	0.0001	6
BGI_novel_G001069	2392	43.1482	0.645751	0.0001	6
BGI_novel_G001070	2405	48.0155	0.642025	0.0001	6
BGI_novel_G001072	680	22.4177	14.5932	0.975707	6
BGI_novel_G001073	1166	18.8022	0.988724	0.750583	6
BGI_novel_G001082	3646	52.1519	1.03128	1.70783	4
BGI_novel_G001083	1253	47.5695	71.7851	1.11453	2
BGI_novel_G001087	2828	389.555	36.0879	6.95013	6
BGI_novel_G001088	2903	69.9264	7.95405	2.63463	6
BGI_novel_G001089	3011	426.137	22.149	2.06891	6
BGI_novel_G001090	3150	162.737	289.387	13.7059	2
BGI_novel_G001091	1913	6.41746	27.2049	397.485	5
BGI_novel_G001095	654	1.67007	161.459	169.924	5
BGI_novel_G001096	493	0.0001	0.577614	9.20218	5
BGI_novel_G001100	329	0.347847	4.5492	9.30108	5
BGI_novel_G001113	3243	72.2747	13.8059	15.7006	4
BGI_novel_G001114	2084	24.3216	34.3782	3.20249	2
BGI_novel_G001116	910	31.4032	5.89074	1.11747	6
BGI_novel_G001123	1758	5312.85	187293	74282.9	1
BGI_novel_G001124	1758	8244.03	281215	219289	1
BGI_novel_G001125	4976	156.331	8.13324	9.95688	4
BGI_novel_G001141	897	7.89849	0.502418	0.0001	6
BGI_novel_G001142	1337	53.7878	60.3025	3.16591	2
BGI_novel_G001147	1070	8.26773	109.351	155.346	5
BGI_novel_G001148	405	0.359591	5.93053	6.05036	5
BGI_novel_G001152	1755	49.7495	27.8937	1.0549	6
BGI_novel_G001153	1695	261.956	138.706	1.1833	6
BGI_novel_G001161	461	0.353654	7.72418	6.47772	1
BGI_novel_G001166	2873	0.428225	66.3825	1.07321	1
BGI_novel_G001172	589	10.1943	0.515354	0.0001	6
BGI_novel_G001174	1235	233.405	773.469	6.04802	2
BGI_novel_G001194	736	1.38369	35.0862	21.7551	1
BGI_novel_G001196	1050	22.8628	1.3793	1.23064	6
BGI_novel_G001201	1642	2.22366	9.93656	104.823	5
BGI_novel_G001202	1618	1.43022	226.185	1022.54	5
BGI_novel_G001205	1159	12668.1	14807.3	2943.39	2
BGI_novel_G001206	1352	28.5361	269.147	1.28813	2
BGI_novel_G001209	5250	1.92532	215.954	804.577	5
BGI_novel_G001212	756	2.36807	19.5079	10.1047	1
BGI_novel_G001216	525	8.15965	0.501499	0.0001	6
BGI_novel_G001218	834	475.986	526.706	3.91875	2
BGI_novel_G001219	2654	106.638	0.708064	4.66319	4
BGI_novel_G001220	715	1.43057	210.229	277.185	5
BGI_novel_G001223	1361	8.72611	19.2988	3.68055	2
BGI_novel_G001227	436	2.99388	42.2507	103.355	5
BGI_novel_G001233	684	0.0001	0.572813	8.55082	5
BGI_novel_G001234	1518	73.858	71.92	10.2328	6
BGI_novel_G001239	1584	428.839	0.85589	0.0001	6
BGI_novel_G001248	2319	38.5596	131.691	1.18616	2
BGI_novel_G001250	1101	10.0436	25.1076	154.501	5
BGI_novel_G001252	544	11.2909	15.5342	81.281	5
BGI_novel_G001254	1283	15.209	2.70242	1.43361	6
BGI_novel_G001257	1391	30.219	0.5965	0.0001	6
BGI_novel_G001258	531	0.376022	14.0634	59.8399	5
BGI_novel_G001259	1548	74.2699	1.92653	2.91339	4
BGI_novel_G001260	1562	36.1311	0.642053	0.0001	6
BGI_novel_G001263	416	0.613275	5.52367	7.99609	5
BGI_novel_G001264	619	0.618985	11.8236	11.5373	1
BGI_novel_G001270	1604	6.1007	62.859	25.5204	1
BGI_novel_G001272	897	128.054	1253.22	4.597	2
BGI_novel_G001279	605	19.2639	2.6977	19.7092	3
BGI_novel_G001280	1906	0.298737	0.878905	88.7103	5
BGI_novel_G001281	2084	18.644	152.941	26.6792	1
BGI_novel_G001284	1149	13.8697	0.538468	1.48424	4
BGI_novel_G001286	413	25.0949	2.22837	1.80271	6
BGI_novel_G001288	1268	5.16706	3.0252	44.5078	3
BGI_novel_G001293	658	9.19147	0.509685	0.692688	4
BGI_novel_G001294	2350	30.0495	5.26821	6.50364	4
BGI_novel_G001299	1361	1398.49	182.148	1.31803	6
BGI_novel_G001303	1818	72.5999	54.7233	1.56655	6
BGI_novel_G001305	385	21.2755	3.50324	0.94499	6
BGI_novel_G001309	1002	158.761	26.5	1.00757	6
BGI_novel_G001310	965	19.6557	0.562851	0.0001	6
BGI_novel_G001313	480	0.389217	9.88962	67.4216	5
BGI_novel_G001314	745	6.76399	0.487187	0.0001	6
BGI_novel_G001317	527	8.84125	0.94097	0.96244	4
BGI_novel_G001318	550	10.6194	0.521093	0.0001	6
BGI_novel_G001320	1293	421.96	99.8282	1.12839	6
BGI_novel_G001324	482	0.378002	5.77952	3.55274	1
BGI_novel_G001325	669	65.1554	3.11876	4.01718	4
BGI_novel_G001326	573	21.9624	2.21819	1.08011	6
BGI_novel_G001328	1205	27.6221	37.1868	1.02122	2
BGI_novel_G001334	2415	144.645	4.93235	11.3214	4
BGI_novel_G001342	1319	12.3532	25.3383	3.63926	2
BGI_novel_G001344	1413	7.80174	74.0767	156.417	5
BGI_novel_G001345	296	0.364017	9.37152	3.419	1
BGI_novel_G001349	2372	94.5763	0.699795	0.0001	6
BGI_novel_G001350	570	18.4089	19.2928	0.96707	2
BGI_novel_G001351	608	6.28936	7.90335	0.907811	2
BGI_novel_G001352	1049	15.4762	1.36723	0.814208	6
BGI_novel_G001362	855	7.56739	13.0272	0.941309	2
BGI_novel_G001364	500	1.35476	6.3682	0.86306	2
BGI_novel_G001368	1396	22.7621	0.604158	0.0001	6
BGI_novel_G001369	1211	419.429	1019.8	198.877	2
BGI_novel_G001370	5343	169.96	2.86043	17.2655	4
BGI_novel_G001371	871	96.3068	5.32908	7.64332	4
BGI_novel_G001374	1830	12.178	5.09819	33.9393	3
BGI_novel_G001376	800	1.37499	28.4983	80.0645	5
BGI_novel_G001386	735	16.4088	155.471	533.91	5
BGI_novel_G001387	630	1.72312	4.02692	28.8611	5
BGI_novel_G001391	1002	3.1469	13.6706	139.531	5
BGI_novel_G001394	572	1.65303	9.24382	25.0799	5
BGI_novel_G001396	2039	2.13385	9.53158	53.637	5
BGI_novel_G001397	712	0.418818	46.6764	213.815	5
BGI_novel_G001402	443	1.21631	14.706	54.8562	5
BGI_novel_G001403	2034	28.6465	1.45999	3.22364	4
BGI_novel_G001407	1284	21.609	0.578579	0.0001	6
BGI_novel_G001408	1526	450.354	20.0721	1.01132	6
BGI_novel_G001409	1244	418.896	8902.62	202.95	2
BGI_novel_G001412	1369	0.639428	29.8853	14.4681	1
BGI_novel_G001413	1540	85.5199	9.11059	10.4131	4
BGI_novel_G001417	628	0.453752	84.4315	76.8419	1
BGI_novel_G001418	364	0.650846	43.7831	50.1451	5
BGI_novel_G001419	414	1.90983	17.2504	32.4973	5
BGI_novel_G001421	1277	70.8476	5.40705	1.54242	6
BGI_novel_G001422	506	0.324712	2.71937	24.8305	5
BGI_novel_G001425	416	0.713047	0.59034	5.67384	3
BGI_novel_G001426	609	0.564554	2.05703	16.6067	5
BGI_novel_G001427	1687	19.1662	60.3419	4.41693	2
BGI_novel_G001428	566	0.885115	5.94921	32.046	5
BGI_novel_G001430	424	0.342329	4.03425	19.6086	5
BGI_novel_G001436	1171	16.1913	164.511	1292.17	5
BGI_novel_G001438	923	0.615914	14.1059	52.7849	5
BGI_novel_G001440	433	69.8811	259.926	3.26727	2
BGI_novel_G001445	581	1.65918	3.02298	53.6593	5
BGI_novel_G001446	729	1.12222	8.06028	120.715	5
BGI_novel_G001447	274	0.356769	9.02663	30.6066	5
BGI_novel_G001448	1550	112.56	0.716049	0.0001	6
BGI_novel_G001449	1494	2.87701	58.9243	3.69403	1
BGI_novel_G001453	671	6.04106	3.69036	24.9768	3
BGI_novel_G001455	1152	18.3543	1.77775	1.0104	6
BGI_novel_G001456	4341	1.22614	315.413	684.856	5
BGI_novel_G001457	4447	0.600416	1244.59	1424.01	5
BGI_novel_G001459	877	18.6671	419.688	1.33633	2
BGI_novel_G001460	819	73.2037	1.47027	2.61308	4
BGI_novel_G001465	699	29.6584	1.81505	0.854529	6
BGI_novel_G001466	969	0.323201	2.59296	35.5373	5
BGI_novel_G001470	617	0.613121	10.7563	23.7546	5
BGI_novel_G001473	1519	72.322	1.88161	18.5344	4
BGI_novel_G001476	1615	34.7021	1.0175	1.08083	4
BGI_novel_G001477	1215	55.395	0.646262	0.0001	6
BGI_novel_G001478	573	9.7049	9.74851	1.58841	2
BGI_novel_G001488	663	0.500978	269.015	972.391	5
BGI_novel_G001489	1799	1.8815	30.8291	83.4837	5
BGI_novel_G001492	596	36.5598	56.2099	6.96472	2
BGI_novel_G001493	639	0.370678	13.0459	68.7641	5
BGI_novel_G001494	235	0.609228	8.5285	47.3731	5
BGI_novel_G001495	1097	0.300548	1.53895	11.5243	5
BGI_novel_G001496	2279	69.555	6.69149	2.07975	6
BGI_novel_G001501	1551	97.3634	0.70277	0.0001	6
BGI_novel_G001502	995	66.9666	0.667634	0.0001	6
BGI_novel_G001503	885	22.9258	4.26639	1.26598	6
BGI_novel_G001514	1226	9.43472	18.6838	2.67339	2
BGI_novel_G001516	1302	116.349	28.7709	1.02544	6
BGI_novel_G001517	1285	72.566	0.680481	0.0001	6
BGI_novel_G001520	591	17.5303	2.61458	1.47873	6
BGI_novel_G001523	1998	21.7922	1.77522	1.00897	6
BGI_novel_G001526	1055	0.642454	1.049	22.9413	5
BGI_novel_G001528	865	1.13718	37.3173	31.4814	1
BGI_novel_G001536	800	1251.46	739.598	114.293	6
BGI_novel_G001537	306	0.0001	0.541344	7.05443	5
BGI_novel_G001540	814	17.996	0.95044	0.764654	6
BGI_novel_G001541	1513	27.2591	4.34393	0.960931	6
BGI_novel_G001545	553	0.393163	14.3767	115.508	5
BGI_novel_G001547	947	83.206	3.14293	7.11484	4
BGI_novel_G001550	1095	425.706	0.851964	99.7734	4
BGI_novel_G001551	1082	212.157	0.777503	14.4029	4
BGI_novel_G001553	2068	0.734744	129.351	837.73	5
BGI_novel_G001554	1988	0.437348	32.6584	39.9308	5
BGI_novel_G001555	683	29.733	60.2477	1.05937	2
BGI_novel_G001560	1344	22.1664	1.43259	0.868392	6
BGI_novel_G001564	700	9.38001	0.913376	0.730896	6
BGI_novel_G001566	488	0.573025	3.11644	40.8334	5
BGI_novel_G001567	847	1894.46	336.011	3.06486	6
BGI_novel_G001569	686	0.659145	59.581	101.518	5
BGI_novel_G001573	1700	14.4835	134.992	5.35563	2
BGI_novel_G001574	2500	9.57259	50.907	711.857	5
BGI_novel_G001577	1615	50.1754	1.43344	6.56188	4
BGI_novel_G001580	659	1.67033	66.0168	1.60414	2
BGI_novel_G001584	1590	36.1132	5.17119	13.5284	4
BGI_novel_G001585	521	0.376493	6.04364	0.907176	1
BGI_novel_G001595	1111	22.6343	0.573125	0.0001	6
BGI_novel_G001597	1180	5.16906	48.8827	63.7998	5
BGI_novel_G001599	1817	33.1313	0.617753	0.0001	6
BGI_novel_G001603	1584	28.1946	3.0982	1.55974	6
BGI_novel_G001605	1101	12.8568	2.27377	0.923852	6
BGI_novel_G001612	578	4.25367	35.2305	69.9038	5
BGI_novel_G001615	694	0.879218	11.9784	8.18222	1
BGI_novel_G001621	1792	67.4329	0.665265	0.0001	6
BGI_novel_G001622	1518	24.0516	0.591781	0.0001	6
BGI_novel_G001624	1269	13.9672	0.540516	1.57024	4
BGI_novel_G001630	804	32.3212	328.116	1583.49	5
BGI_novel_G001631	1200	11.7561	28.7511	763.016	5
BGI_novel_G001632	985	275.803	64.8217	1.12744	6
BGI_novel_G001634	1186	1491.16	1138.95	3.0017	6
BGI_novel_G001636	417	5.11839	40.765	954.558	5
BGI_novel_G001641	2204	99.0647	45.8098	1.051	6
BGI_novel_G001643	894	15.9643	0.559536	0.751533	4
BGI_novel_G001652	268	0.337028	3.6066	9.07544	5
BGI_novel_G001653	1340	23.9679	1.4249	2.32779	4
BGI_novel_G001654	2114	36.6207	3.05664	1.05445	6
BGI_novel_G001655	1615	51.0265	1.85345	6.43891	4
BGI_novel_G001657	284	0.0001	0.663106	6.19452	5
BGI_novel_G001658	474	1.34194	7.29548	40.0094	5
BGI_novel_G001661	1462	5.8863	43.7916	275.471	5
BGI_novel_G001663	455	0.275503	0.929078	38.026	5
BGI_novel_G001670	1144	0.667308	32.885	163.617	5
BGI_novel_G001671	445	3.74252	3.11626	23.9685	3
BGI_novel_G001677	871	11.9221	29.7659	0.996172	2
BGI_novel_G001678	549	11.1208	10.5141	0.952526	6
BGI_novel_G001681	1085	36.552	154.186	2478.94	5
BGI_novel_G001684	314	0.861742	3.99638	39.1838	5
BGI_novel_G001685	400	2.38853	15.8047	14.5977	1
BGI_novel_G001689	1266	72.5108	0.686413	0.0001	6
BGI_novel_G001690	653	1.46683	18.7899	118.573	5
BGI_novel_G001697	638	0.629091	14.6166	10.4055	1
BGI_novel_G001698	335	0.355258	7.58119	9.73143	5
BGI_novel_G001702	3301	3.20545	216.624	69.1066	1
BGI_novel_G001703	822	2.63043	42.4638	115.2	5
BGI_novel_G001704	321	0.790009	2.05683	35.3366	5
BGI_novel_G001712	694	0.148486	0.112487	1.92944	3
BGI_novel_G001714	1554	37.3732	3.5274	0.97553	6
BGI_novel_G001721	1007	24.7695	21.3947	1.02741	6
BGI_novel_G001724	1778	69.3093	12.2026	15.1434	4
BGI_novel_G001725	1591	0.466034	145.779	1.17007	1
BGI_novel_G001731	478	0.859277	5.72454	5.49341	1
BGI_novel_G001734	1365	1.32058	3.68574	46.0384	5
BGI_novel_G001735	745	0.669436	26.0767	97.0834	5
BGI_novel_G001747	881	14.4991	12.0864	0.988723	6
BGI_novel_G001748	1157	1.17314	141.569	1.16997	2
BGI_novel_G001750	450	1.67124	44.9259	144.722	5
BGI_novel_G001751	1117	5.27487	64.8321	318.094	5
BGI_novel_G001752	1011	16042.9	24.6509	8.22999	6
BGI_novel_G001757	987	34.3234	0.608354	0.0001	6
BGI_novel_G001763	558	5.34447	26.3428	389.882	5
BGI_novel_G001764	915	13.8644	0.538422	0.0001	6
BGI_novel_G001765	401	1.56629	11.9748	1.08832	2
BGI_novel_G001767	1710	20.1066	50.7632	401.859	5
BGI_novel_G001768	1605	37.5967	61.5418	2.12736	2
BGI_novel_G001769	250	0.391939	29.2275	0.986807	1
BGI_novel_G001771	676	10.2646	30.8102	0.992722	2
BGI_novel_G001772	296	0.355089	6.77401	7.06645	5
BGI_novel_G001776	1548	0.897728	48.4824	104.955	5
BGI_novel_G001780	1898	82468.8	522906	712018	5
BGI_novel_G001782	850	2.58916	0.522607	9.87845	3
BGI_novel_G001783	1519	0.504662	1.18166	11.9245	5
BGI_novel_G001784	355	1.6634	16.1668	417.042	5
BGI_novel_G001785	1029	67.7549	1.05279	3.08587	4
BGI_novel_G001788	798	0.287201	1.01836	39.8925	5
BGI_novel_G001793	997	1.53858	3.80808	45.6562	5
BGI_novel_G001795	511	0.384283	10.1115	12.7095	5
BGI_novel_G001803	521	131.837	0.730214	0.0001	6
BGI_novel_G001804	722	0.619719	12.942	78.6726	5
BGI_novel_G001806	600	8.18991	0.505235	0.0001	6
BGI_novel_G001809	470	15.8187	21.6591	1.01686	2
BGI_novel_G001816	553	0.446081	73.4673	51.8362	1
BGI_novel_G001820	379	9.63084	175.304	250.816	5
BGI_novel_G001831	389	29.6637	13.8324	79.0192	3
BGI_novel_G001844	364	0.626636	11.3554	78.1524	5
BGI_novel_G001849	337	98.526	10.5133	15.1085	4
BGI_novel_G001851	319	0.379639	15.7739	54.0183	5
Bra000011	1307	30.3864	260.388	477.034	5
Bra000018	1288	9.19307	136.282	122.49	1
Bra000045	1469	537.381	206.642	18.5688	6
Bra000062	4104	172.024	67.2218	4.2455	6
Bra000081	2485	110.519	183.285	34.9133	2
Bra000087	1968	47.1305	3.19343	6.37729	4
Bra000097	426	0.346202	5.61404	34.0508	5
Bra000101	669	356.74	30.6001	14.94	6
Bra000128	2619	34.9666	2.75335	0.976197	6
Bra000140	1879	28.7158	4.04543	3.28027	6
Bra000144	1733	19.7534	2715.18	3486.21	5
Bra000152	5615	65.344	1.47132	2.57023	4
Bra000158	1275	134.665	693.847	830.177	5
Bra000184	639	0.885219	16.2084	26.8402	5
Bra000197	1271	103.568	14.7495	5.30276	6
Bra000204	552	97.225	50.8674	3.18247	6
Bra000214	843	145.839	49.7158	8.022	6
Bra000272	684	13.1634	234.425	438.277	5
Bra000286	2487	32.276	5.52104	7.69562	4
Bra000291	815	9.89142	0.517897	0.0001	6
Bra000298	1648	23.6612	126.633	100.274	1
Bra000302	875	12.5784	1.72065	1.28624	6
Bra000309	414	11.1867	0.911533	1.43269	4
Bra000325	767	896.82	607.649	25.3259	6
Bra000330	1460	40.1353	222.313	849.164	5
Bra000341	838	18.3841	141.131	276.514	5
Bra000342	1206	240.697	106.603	4.81466	6
Bra000358	758	4.829	7.35742	51.9808	5
Bra000368	498	158.088	66.2921	6.48891	6
Bra000387	1407	7.39772	47.167	82.2875	5
Bra000405	1356	93.2898	12.0695	1.00287	6
Bra000426	399	0.361116	8.4614	1.41928	1
Bra000427	3380	6.15947	596.044	657.526	5
Bra000430	357	11.3612	0.947531	0.960896	4
Bra000473	6084	12.8235	94.9339	48.6468	1
Bra000501	571	57.0118	347.059	529.133	5
Bra000507	465	11.6028	84.7937	142.721	5
Bra000524	1833	9.64216	64.8523	21.642	1
Bra000553	1807	97.6371	37.3691	3.74522	6
Bra000557	1519	649.412	580.23	3937.17	3
Bra000567	714	140.172	817.324	734.681	1
Bra000590	337	175.039	31.0143	16.9151	6
Bra000597	1206	33.1251	0.611057	0.0001	6
Bra000599	1138	22.7534	3.003	4.78526	4
Bra000607	1191	35.2726	0.612033	0.823483	4
Bra000616	2237	10.4465	230.606	139.281	1
Bra000628	1307	34.7338	1.01562	1.59908	4
Bra000635	2504	45.7755	373.261	416.78	5
Bra000643	819	42.4168	0.623909	0.0001	6
Bra000648	1492	220.981	88.7657	1.1132	6
Bra000649	1032	176.109	83.0407	8.02949	6
Bra000650	2269	150.861	86.7899	3.73459	6
Bra000653	1125	0.82466	4.68286	30.4284	5
Bra000654	868	6.62554	39.773	19.3424	1
Bra000665	1104	4.23401	47.1948	52.5448	5
Bra000687	705	11.8502	157.471	197.043	5
Bra000704	1093	0.633794	0.49882	40.8044	3
Bra000708	1098	5.15472	4.49284	23.6143	3
Bra000712	1194	8.63667	264.44	902.799	5
Bra000735	2452	33.7634	5.29011	12.1472	4
Bra000739	1001	81.4817	981.171	2019.36	5
Bra000742	3687	101.604	559.136	745.789	5
Bra000748	992	0.524068	1.41341	7.7064	5
Bra000768	1960	7.653	139.983	118.442	1
Bra000825	1449	2.14759	53.2378	126.051	5
Bra000826	1217	91.5656	515.528	545.729	5
Bra000836	465	0.0001	0.522156	5.71047	5
Bra000842	2368	62.6925	491.999	180.057	1
Bra000875	1009	532.764	2963.87	2303.29	1
Bra000876	929	94.3604	893.471	941.874	5
Bra000955	1882	21.1208	3.08277	1.89525	6
Bra000957	1288	138.944	14.361	1.54886	6
Bra000959	2617	72.9498	13.5421	24.3322	4
Bra000981	2097	43.6912	2.67166	4.37627	4
Bra000985	426	0.351494	4.64185	8.32344	5
Bra001022	2415	37.8163	1.8417	1.3062	6
Bra001032	2973	37.7731	4.33367	8.22738	4
Bra001042	1032	0.875201	16.0668	18.8138	5
Bra001055	1163	13.724	215.928	130.047	1
Bra001058	1692	27.7899	44.9435	6.37744	2
Bra001074	393	8.93713	56.9507	36.8265	1
Bra001080	972	45.4471	67.7508	4.8273	2
Bra001099	791	8.01477	0.501944	0.682169	4
Bra001103	1194	1.63255	38.4341	44.5121	5
Bra001116	1787	17.6518	371.109	420.547	5
Bra001118	1708	56.7539	308.993	413.756	5
Bra001123	997	54.0814	977.23	834.056	1
Bra001135	1075	37.2546	1.85963	0.896579	6
Bra001142	1170	23.5388	1.37717	1.76903	4
Bra001206	1579	0.892128	50.7829	43.9627	1
Bra001256	2372	40.3252	372.438	1196.62	5
Bra001275	1385	3.3761	26.4561	37.4629	5
Bra001289	2102	5.12922	79.8935	131.01	5
Bra001329	2149	420.76	168.874	1.19498	6
Bra001351	781	386.445	43.2834	27.7641	6
Bra001377	408	2.37195	34.2823	0.999696	2
Bra001378	443	6.49867	0.483027	0.0001	6
Bra001395	1359	1.66549	12.0106	83.605	5
Bra001418	1227	269.807	281.233	31.1885	2
Bra001441	1329	40.7803	32.8553	1.00701	6
Bra001456	2851	0.287201	1.01836	26.4716	5
Bra001460	1119	35.5836	309.856	368.921	5
Bra001470	1902	133.179	77.0618	6.96338	6
Bra001488	6065	25.2846	141.074	133.272	1
Bra001493	426	0.388685	26.6357	70.4075	5
Bra001507	2510	515.829	330.614	18.866	6
Bra001525	3048	4949.09	2530.72	485.005	6
Bra001526	1738	128.498	169.103	16.1775	2
Bra001533	6270	486.237	63.0558	23.0357	6
Bra001548	4473	63.8786	8.62613	11.9669	4
Bra001569	1077	2.21399	2.37777	35.9734	5
Bra001589	2108	1276.51	400.199	73.3457	6
Bra001594	2502	648.656	106.108	43.7879	6
Bra001635	1218	50.4858	73.2144	425.36	5
Bra001644	776	135.424	11.5694	25.2163	4
Bra001648	996	2.40302	171.137	172.789	5
Bra001664	2670	5.62798	47.9584	87.0978	5
Bra001679	1100	17.6424	165.165	127.729	1
Bra001684	808	246.811	29.2553	4.42029	6
Bra001711	531	1593.69	2426.67	365.88	2
Bra001728	1380	1.13026	24.515	13.7456	1
Bra001736	1191	42.1671	43.784	6.37023	2
Bra001742	1943	117.763	8.27912	13.4276	4
Bra001756	291	0.584908	2.42923	26.3988	5
Bra001778	1431	6.61827	74.5609	47.458	1
Bra001781	2759	265.568	125.125	22.6524	6
Bra001786	2396	114.185	14.1901	6.87847	6
Bra001847	1401	79.952	879.197	1282.98	5
Bra001870	2278	2052.22	1244.09	9.35783	6
Bra001874	1064	2.94333	36.602	34.9505	1
Bra001879	561	0.360984	8.98669	18.7793	5
Bra001886	848	1.41571	175.042	118.899	1
Bra001888	867	14.1339	189.943	207.778	5
Bra001907	1347	192.443	248.206	48.0888	2
Bra001917	716	0.0001	0.548003	5.25959	5
Bra001921	1838	19.5941	374.297	360.015	1
Bra001923	1371	3.39673	6.12126	169.35	5
Bra001952	1903	15.9282	375.844	718.736	5
Bra001958	787	77.1636	658.806	926.288	5
Bra001963	621	1.88835	92.496	300.068	5
Bra001964	2234	134.364	2.35145	7.38395	4
Bra001967	1040	5.57755	65.7987	99.806	5
Bra001968	783	0.364227	11.101	18.0055	5
Bra001972	743	86.2212	557.044	77.6215	2
Bra001988	1236	5.93517	32.3966	18.9693	1
Bra001993	795	0.248595	0.677889	12.7922	5
Bra002009	2583	416.466	142.042	1.17915	6
Bra002012	2054	99.3723	52.4502	4.8772	6
Bra002024	2969	14.6626	34.3992	337.444	5
Bra002025	3333	165.617	78.0139	634.788	3
Bra002039	2080	238.786	84.1513	11.2401	6
Bra002042	1532	1.86511	33.61	30.817	1
Bra002074	793	0.375799	11.8254	11.1156	1
Bra002084	1477	84.4339	72.8953	8.53367	6
Bra002138	746	113.621	6.77422	2.13496	6
Bra002167	1981	134.541	15.8679	9.90126	6
Bra002189	2242	32.0036	3.09759	1.86946	6
Bra002206	1698	119.606	7.86393	9.66572	4
Bra002214	1152	22.6251	614.585	1667.71	5
Bra002238	1551	19.3033	3.45963	4.44219	4
Bra002243	2498	90.8037	9.61966	8.17049	6
Bra002283	804	3.51506	59.4333	32.0515	1
Bra002290	1267	35.4068	1.85474	1.34512	6
Bra002305	3088	772.288	99.5206	84.4983	6
Bra002316	636	0.616905	7.06004	4.95172	1
Bra002319	459	31.5955	213.206	1296.48	5
Bra002332	2795	86.919	109.316	588.59	5
Bra002340	3464	1.65039	81.4591	59.6304	1
Bra002343	990	1.14011	53.2337	80.8055	5
Bra002344	1294	1.40403	35.5318	39.8178	5
Bra002349	9411	261.712	38.7177	7.00292	6
Bra002365	1359	27.7685	1.38667	0.925723	6
Bra002383	1580	312.256	33.8426	92.0482	4
Bra002402	279	22.7139	2.26325	4.80709	4
Bra002403	1293	517.256	96.4225	52.0017	6
Bra002422	512	3.11167	7.95601	0.907236	2
Bra002443	946	41.265	5.98524	2.74564	6
Bra002464	2379	179.703	1088.09	918.621	1
Bra002502	2572	191.899	19.7165	25.3055	4
Bra002528	483	14.7595	1.75216	2.00175	4
Bra002529	927	17.316	1.7725	2.54162	4
Bra002539	483	86.1528	173.287	1852.36	5
Bra002554	1352	15.6988	0.547864	1.01888	4
Bra002567	1614	46.2139	344.177	494.985	5
Bra002571	3799	89.7777	6.55345	14.6419	4
Bra002582	492	3.35607	22.3155	22.4996	5
Bra002594	2148	345.692	647.498	3468.13	5
Bra002598	6393	420.251	4.16576	3.88547	6
Bra002603	1139	0.386264	21.0522	6.30445	1
Bra002608	1533	129.761	32.2935	4.38514	6
Bra002609	2070	0.858772	8.99803	70.6959	5
Bra002619	1044	25.3649	95.7555	11.2524	2
Bra002633	2715	34.5384	5.57805	17.9287	4
Bra002635	3565	31.6417	12.8144	76.9121	3
Bra002649	729	8.65991	1.67994	1.88571	4
Bra002659	1497	60.6646	4.01857	0.960456	6
Bra002666	847	94.5189	14.282	8.38788	6
Bra002689	4628	58.5078	2.32271	4.04435	4
Bra002693	1371	219.404	20.8693	16.2709	6
Bra002701	5448	121.207	97.2591	1.13578	6
Bra002717	1977	47.3466	178.487	2.98013	2
Bra002718	723	34.8678	30.7595	371.697	3
Bra002719	1365	49.4326	45.4049	502.548	3
Bra002726	1542	10.1114	78.6121	68.5724	1
Bra002734	1033	26.1128	3.89831	2.05237	6
Bra002738	4401	318.478	22.9547	44.6427	4
Bra002782	1604	183.41	65.2901	3.20881	6
Bra002806	1308	2.66382	87.8167	112.717	5
Bra002823	1427	447.496	89.9411	13.2678	6
Bra002839	766	54.5866	10.3942	9.65081	6
Bra002851	963	96.0786	2.33439	6.1729	4
Bra002873	1998	0.325221	0.196726	11.0308	3
Bra002876	471	850.509	541.603	97.6152	6
Bra002895	1263	5.38363	113.827	127.697	5
Bra002913	1634	92.569	0.694088	0.0001	6
Bra002919	1788	59.6668	8.73588	7.09259	6
Bra002920	362	9.40714	1.68056	0.88323	6
Bra002937	1355	209.99	78.5878	5.44751	6
Bra002982	689	1.66774	2.88586	22.9905	5
Bra002999	971	11.4388	2.61975	31.7379	3
Bra003050	2721	0.294697	0.184036	12.6488	3
Bra003061	344	0.366318	9.76177	30.3662	5
Bra003065	860	52.9126	8.79746	8.48286	6
Bra003086	1236	0.673229	92.2493	160.559	5
Bra003092	801	43.0821	1.86584	2.006	4
Bra003111	1307	28.2421	2.66983	3.45752	4
Bra003118	958	4.66582	341.012	556.012	5
Bra003119	2340	10.0946	9550.9	47666.8	5
Bra003132	598	1.38933	19.6661	20.4723	5
Bra003133	1280	333.183	241.174	40.2518	6
Bra003150	417	30.7568	2.24374	5.26196	4
Bra003161	2084	159.466	178.422	17.716	2
Bra003188	494	1.12635	14.0337	26.3299	5
Bra003210	933	45.7915	748.555	2121.34	5
Bra003213	8028	132.522	16.0817	11.4027	6
Bra003246	1750	136.311	694.77	576.508	1
Bra003251	1151	45.1806	2.76997	1.06476	6
Bra003256	1443	33.9648	422.779	748.888	5
Bra003259	1077	13.9724	0.93206	1.80901	4
Bra003273	1438	586.64	1027.02	142.743	2
Bra003289	1803	17.1224	158.355	175.75	5
Bra003334	915	60.4467	5.40602	3.44054	6
Bra003336	1610	305.68	301.724	2.80098	6
Bra003337	9230	319.778	829.687	17.3188	2
Bra003351	956	1.9612	3.87306	27.0291	5
Bra003352	891	146.372	1001.61	977.659	1
Bra003362	1896	4.17418	29.7038	26.9741	1
Bra003385	1845	198.685	153.587	23.6973	6
Bra003426	3261	2.94792	59.5228	66.5363	5
Bra003427	822	220.762	117.491	18.2271	6
Bra003433	1139	451.756	867.916	142.196	2
Bra003448	1515	0.800429	2.31104	39.7677	5
Bra003460	1631	145.275	57.2653	4.79927	6
Bra003484	600	2.89634	3.98029	49.5877	5
Bra003501	933	1.35684	6.33998	45.8382	5
Bra003518	2210	49.6513	316.477	331.122	5
Bra003526	3165	2.09566	6.99278	77.6445	5
Bra003571	564	82.5223	51.643	1.05875	6
Bra003592	795	470.538	710.076	4835.89	5
Bra003599	1661	391.57	190.92	38.1622	6
Bra003701	588	24.4585	14.3789	0.971009	6
Bra003710	1087	1.06308	4.43229	31.3002	5
Bra003715	1485	192.857	36.1544	15.6494	6
Bra003730	759	289.647	96.7596	1.62771	6
Bra003732	942	8.26636	0.891849	0.713669	6
Bra003755	540	6.49867	0.483027	1.12595	4
Bra003798	1715	38.5419	0.618592	1.30215	4
Bra003811	1386	52.8646	32.4295	262.683	3
Bra003818	1035	1.36973	14.7106	11.6632	1
Bra003821	360	0.36164	9.23719	5.7904	1
Bra003823	971	104.883	642.218	662.556	5
Bra003829	488	22.0976	14.9866	2.07599	6
Bra003850	609	0.41472	43.9289	51.9521	5
Bra003870	2330	60.7245	13.7199	105.844	3
Bra003890	662	91.5079	44.1945	3.78835	6
Bra003897	2734	0.89332	60.2588	99.0309	5
Bra003908	577	177.399	30.8669	28.3186	6
Bra003915	2624	352.769	33.5195	11.1962	6
Bra003917	1489	344.235	433.919	51.5831	2
Bra003918	1348	17.3774	307.102	155.708	1
Bra003928	5575	185.715	272.79	37.6185	2
Bra003943	944	25.3558	13.5578	0.960236	6
Bra003948	965	150.158	45.9185	3.70673	6
Bra003956	988	257.478	160.472	1.68036	6
Bra003978	729	2.64003	50.4159	68.8347	5
Bra003981	546	0.866467	8.20091	12.2426	5
Bra003987	717	8.329	54.9009	4.74657	2
Bra003997	5613	312.25	4.14128	3.89167	6
Bra003998	1011	6.4032	20.8115	169.21	5
Bra004012	1967	804.993	3765.46	39.9873	2
Bra004016	4300	3.68435	84.5695	112.546	5
Bra004031	3776	2.97951	102.068	49.1596	1
Bra004034	1799	27.0865	56.0552	9.67223	2
Bra004052	1541	19.9968	2.67818	8.95836	4
Bra004055	1477	777.488	231.07	3.83161	6
Bra004083	2262	3.37079	57.4175	6.85002	1
Bra004086	529	1.47427	3.27716	24.0308	5
Bra004110	1354	33.0445	3.9331	2.02157	6
Bra004147	1441	6.62822	36.9254	6.83419	1
Bra004149	3273	41.3815	422.224	397.094	1
Bra004171	675	13.0449	24.9593	140.749	5
Bra004179	1612	3.65317	223.753	5.90529	1
Bra004183	1256	0.691572	1.04842	13.2977	5
Bra004202	2733	94.9407	13.7239	7.02004	6
Bra004220	1367	45.0038	79.5108	689.1	5
Bra004231	915	73.8358	73.2276	6.38475	6
Bra004237	1302	1.43366	1.25739	10.5438	3
Bra004238	1148	74.4408	8.63539	3.72412	6
Bra004252	588	6.82253	10.4592	86.1481	5
Bra004262	1189	114.12	2486.5	7.31172	2
Bra004275	1245	80.643	8.64898	10.5876	4
Bra004293	1059	3.12155	36.7674	68.8874	5
Bra004315	907	2.93638	4.89015	31.529	5
Bra004324	1470	654.645	63.7645	37.81	6
Bra004385	953	0.745366	0.779434	15.4204	5
Bra004402	1152	14.4699	0.963639	1.25337	4
Bra004430	537	1519.2	287.718	778.455	4
Bra004432	1961	16.156	314.922	806.696	5
Bra004443	2343	18.9242	151.045	107.764	1
Bra004457	1880	0.632439	28.6472	9.35187	1
Bra004468	1767	40.3699	8.18947	44.3923	3
Bra004478	2295	30.615	156.369	82.6064	1
Bra004496	2378	97.2043	57.5851	6.4044	6
Bra004552	1491	24.0052	5.89083	42.7729	3
Bra004563	627	2.2706	0.81178	5.58958	3
Bra004568	997	13.3647	1.37007	0.815899	6
Bra004589	735	1368.84	553.139	108.503	6
Bra004590	4641	1445.53	726.64	78.2347	6
Bra004597	1003	2.16428	51.7002	147.317	5
Bra004615	479	22810.5	14466.4	1217.02	6
Bra004627	1410	17.9893	1.7638	1.70096	6
Bra004654	1092	150.563	17.5971	11.4413	6
Bra004657	1000	1.13221	14.8662	17.7327	5
Bra004664	1138	73.274	38.2326	1.04933	6
Bra004667	1181	35.1473	4.35168	2.97703	6
Bra004669	899	19.7192	39.1186	2.59509	2
Bra004677	1055	98.4299	17.2485	1.00683	6
Bra004678	1472	145.018	141.163	11.8585	6
Bra004683	496	1.10797	13.087	14.0489	5
Bra004687	711	46.2359	79.5348	8.79954	2
Bra004715	1423	21.9406	3.07692	2.37539	6
Bra004756	2135	255.523	377.163	40.9702	2
Bra004769	558	83.2535	16.1487	1.03012	6
Bra004770	514	5.67372	244.401	18.2633	1
Bra004772	1097	971.424	212.34	2.73734	6
Bra004787	2399	666.672	12783	8080.25	1
Bra004793	782	4.99977	28.3475	27.6212	1
Bra004840	1667	0.749029	34.3246	52.228	5
Bra004849	846	10.7286	12.1974	1.48434	2
Bra004855	586	26.7235	2.68218	1.83004	6
Bra004866	960	0.0001	0.541574	8.58908	5
Bra004872	2468	41.7467	4.75256	17.6153	4
Bra004907	4240	237.535	2.00866	3.67454	4
Bra004909	916	19.9321	0.573849	1.31919	4
Bra004931	1626	38.0254	4.46402	11.346	4
Bra004932	849	7.19403	91.4483	108.1	5
Bra004963	1288	13.4102	1.72802	1.98403	4
Bra004981	646	104274	35385	2416.41	6
Bra004989	1106	28.5763	665.455	350.756	1
Bra005006	1379	47.8183	33.8496	4.22322	6
Bra005021	1329	2.38829	116.789	636.795	5
Bra005023	918	3.17448	379.509	522.215	5
Bra005032	954	2.39004	23.5782	19.6115	1
Bra005087	1770	78.4026	158.53	14.9942	2
Bra005099	630	12.6118	12.4286	2.08772	6
Bra005103	1284	2.45648	18.4199	56.3179	5
Bra005106	2007	29.9644	5.64809	15.0778	4
Bra005109	1365	14.5292	52.406	265.529	5
Bra005114	1414	1.00505	536.144	396.973	1
Bra005131	1655	2.40881	48.523	84.5542	5
Bra005158	1150	1.12468	18.9346	17.4013	1
Bra005162	1175	13.9635	994.705	2247.93	5
Bra005163	1352	21.2	202.26	343.341	5
Bra005175	1367	32.2503	2.68873	2.32943	6
Bra005185	312	179.602	285.318	36.4725	2
Bra005204	1124	49.0865	35.8045	4.29029	6
Bra005228	1523	4.66514	42.5077	167.443	5
Bra005232	640	11.8061	0.531934	0.71571	4
Bra005242	1491	1.36366	14.3575	140.64	5
Bra005243	1493	15.0758	89.377	540.805	5
Bra005245	1488	1.12769	15.5469	87.4658	5
Bra005246	1488	260.407	2080.6	7339.96	5
Bra005247	1509	9.59731	50.5911	23.083	1
Bra005251	1890	95.9077	72.2264	3.70894	6
Bra005256	1502	237.822	887.644	168.756	2
Bra005257	1809	92.336	543.557	4271.94	5
Bra005301	937	3.09183	2.53287	19.6768	3
Bra005375	942	0.667569	0.570998	6.40679	3
Bra005378	2715	10.5783	121.056	149.199	5
Bra005391	2950	26.0142	187.133	554.119	5
Bra005460	1479	29.8942	2.69049	3.07388	4
Bra005466	921	44.852	16.5369	2.59614	6
Bra005467	1168	271.588	42.7754	27.2224	6
Bra005477	582	1.13955	0.970299	6.16211	3
Bra005487	4337	39.0958	205.932	392.579	5
Bra005490	973	6.04875	93.3858	162.315	5
Bra005516	8149	89.5921	4.85187	1.13692	6
Bra005524	3373	15.2185	149.619	184.148	5
Bra005535	1871	44.0383	31.6013	5.96128	6
Bra005540	1184	6.48822	2.38859	12.7523	3
Bra005552	2009	19.3899	91.7522	5.97186	2
Bra005553	1166	34.1824	20.6903	2.10697	6
Bra005598	1323	131.059	657.908	498.341	1
Bra005609	1105	22.0274	154.528	440.277	5
Bra005664	722	0.305447	0.348074	2.20964	5
Bra005671	2677	3.37274	66.3088	31.5826	1
Bra005672	1213	29648.1	35323.6	5461.92	2
Bra005674	5674	66.6819	4.79202	3.63554	6
Bra005677	1432	347.94	66.1868	192.631	4
Bra005682	1479	42.18	6.51671	2.6357	6
Bra005700	2424	191.855	227.285	24.2019	2
Bra005701	1119	1607.6	2268.83	14.2871	2
Bra005702	959	0.880024	1.4437	200.084	5
Bra005709	627	2.50884	16.0058	10.577	1
Bra005720	544	1322.41	234.504	155.213	6
Bra005748	4498	1.3972	90.2818	78.8165	1
Bra005760	441	11.9005	0.915794	0.736781	6
Bra005789	3010	7.44854	101.319	215.892	5
Bra005800	1783	181.232	25.6471	1.56265	6
Bra005819	2259	17.0784	90.9252	105.191	5
Bra005842	1686	45.2491	6.39997	5.08094	6
Bra005852	987	30.8281	47.0768	260.33	5
Bra005855	2133	161.301	1145.03	1836.91	5
Bra005860	1346	7.23473	130.019	338.663	5
Bra005911	997	6431.49	9614.02	1312.56	2
Bra005925	1870	56.6927	563.922	304.597	1
Bra005979	1639	204.745	1171.87	1485.74	5
Bra005984	705	2.14916	11.9677	10.1153	1
Bra006003	1758	2.89005	195.651	76.1548	1
Bra006006	6386	6.81614	0.884986	11.2684	3
Bra006007	587	13.5849	160.365	59.6029	1
Bra006012	2475	123.299	17.856	4.29251	6
Bra006016	1401	4.19724	84.1772	681.079	5
Bra006028	1146	1.51899	4.62192	43.4476	5
Bra006039	611	12.3236	78.6532	84.5061	5
Bra006049	382	4.88389	40.7629	211.193	5
Bra006089	1652	9.49451	52.7581	87.766	5
Bra006101	1902	25.5791	0.582571	0.782472	4
Bra006107	1941	4.61333	52.2602	107.323	5
Bra006121	1120	63.6791	538.565	823.459	5
Bra006137	423	1147.59	847.439	5013.4	3
Bra006140	2190	3.88095	32.7134	62.314	5
Bra006143	375	0.455057	73.381	137.245	5
Bra006156	1077	326.247	333.992	44.5018	2
Bra006176	1920	35.9413	740.114	354.718	1
Bra006178	636	5.39857	27.5579	66.6583	5
Bra006181	2333	108.69	18.2751	41.1325	4
Bra006186	1080	10.455	153.349	301.039	5
Bra006216	882	16.5257	86.5003	290.838	5
Bra006225	657	47.1602	26.4738	2.66804	6
Bra006248	769	32.838	457.951	800.398	5
Bra006254	2225	239.583	45.9707	32.8312	6
Bra006309	1221	0.375047	17.8625	2.50248	1
Bra006310	1110	0.616789	14.6963	2.5078	1
Bra006312	1818	5.64401	336.314	11.2576	1
Bra006328	3563	55.1869	2.28627	6.20501	4
Bra006349	1216	3.14353	19.1561	44.4635	5
Bra006350	1656	523.216	4245.44	7253.85	5
Bra006352	2333	238.705	171.176	31.7019	6
Bra006361	3709	14.104	196.782	60.4481	1
Bra006364	985	17.0512	3.17703	1.84356	6
Bra006373	1428	978.09	414.816	71.4436	6
Bra006379	411	4.60561	32.6157	31.4929	1
Bra006384	1020	0.401993	30.4717	13.4958	1
Bra006386	784	182.326	15.1899	31.8074	4
Bra006426	2518	78.3523	5.29116	2.856	6
Bra006494	1585	64.6272	101.595	1.61417	2
Bra006495	6310	2.36101	26.7315	164.257	5
Bra006510	2387	0.651316	51.633	14.8278	1
Bra006512	850	77.7501	479.276	553.367	5
Bra006517	1970	39.1638	736.211	1170.25	5
Bra006523	372	0.0001	0.497139	4.24494	5
Bra006542	893	208.286	37.1604	17.2447	6
Bra006543	833	167.056	21.8799	24.9392	4
Bra006546	459	110.526	232.038	25.7293	2
Bra006570	450	0.352698	5.86338	15.8467	5
Bra006574	1694	0.387679	25.865	17.3732	1
Bra006590	2303	375.311	1877.95	1049.6	1
Bra006595	607	32.1026	188.437	339.428	5
Bra006598	905	64.2714	69.6833	1.58852	2
Bra006617	732	0.148486	0.112487	0.855443	3
Bra006622	1368	280.912	44.7642	44.4419	6
Bra006627	1504	1.68914	30.5433	27.6549	1
Bra006629	1170	83.6161	57.3682	6.93827	6
Bra006653	923	14.6879	0.934693	3.25437	4
Bra006662	376	0.873414	10.4081	25.6205	5
Bra006668	2016	8.99348	12.2398	103.943	5
Bra006670	1980	13.3401	104.447	79.8322	1
Bra006682	573	33.5701	48.0452	9.18616	2
Bra006688	522	11.9916	0.940174	0.75234	6
Bra006693	1107	64.5669	81.6071	10.1867	2
Bra006697	459	192.953	1028.62	7569.92	5
Bra006712	1412	839.582	32.0138	110.702	4
Bra006714	1082	0.41249	47.2088	55.2353	5
Bra006716	947	1.8591	13.539	11.1642	1
Bra006717	3264	156.668	2.37201	2.98981	4
Bra006747	2066	105.116	12.2063	5.82862	6
Bra006784	1610	986.024	11122.8	10577.2	1
Bra006793	1222	53.0505	50.4351	2.62828	6
Bra006831	2420	24.4609	3.49869	1.90871	6
Bra006843	1026	229.853	115.938	1.15155	6
Bra006851	1910	49.2318	273.094	407.72	5
Bra006876	1071	160.684	94.7856	1166.17	3
Bra006894	342	6.11273	31.1329	22.749	1
Bra006896	1340	100.939	18.2736	50.4749	4
Bra006898	210	77.5804	0.681679	3.58141	4
Bra006903	981	23.5997	3.84877	0.96162	6
Bra006907	1288	326.044	938.524	17.8046	2
Bra006917	1224	135.779	4.06016	2.52939	6
Bra006943	417	38.5981	18.8721	3.17334	6
Bra006949	1447	168.804	48.5677	1.10211	6
Bra006979	1397	25.1003	1.37939	1.22923	6
Bra007019	1358	72.114	53.1349	6.37861	6
Bra007021	837	160.82	73.5093	13.911	6
Bra007022	2037	581.144	590.353	93.994	2
Bra007031	625	0.0001	0.550232	8.23342	5
Bra007033	563	352.474	51.5996	74.1224	4
Bra007034	1142	33.0942	1.80713	24.8415	4
Bra007037	3113	86.9428	60.2675	1.5743	6
Bra007054	656	187.597	6.69124	202.733	3
Bra007069	1176	20.7151	1.80183	2.30671	4
Bra007078	1352	2.12939	49.6944	96.7726	5
Bra007084	1725	70.7456	12.4866	32.1419	4
Bra007091	2308	229.038	40.2182	58.9134	4
Bra007093	1381	34.3372	3.47898	7.22727	4
Bra007100	1301	35.3129	0.998405	10.3934	4
Bra007107	3437	30.8233	6.54784	89.1247	3
Bra007110	525	42.7023	6.16674	3.01765	6
Bra007113	1569	7.37205	5.06092	76.0679	3
Bra007129	1407	31.2146	4.37456	4.23613	6
Bra007131	1619	13.9643	13.8541	83.3398	3
Bra007143	1951	159.435	64.478	1.08032	6
Bra007144	971	34.4884	0.607074	0.0001	6
Bra007155	832	34.8382	28.118	441.479	3
Bra007157	1005	584.666	86.5547	235.655	4
Bra007164	1890	1119.97	247.875	26.9146	6
Bra007219	2820	28.4643	21.0483	109.692	3
Bra007234	844	25.4412	2.66563	1.81875	6
Bra007236	3425	39.6077	4.4507	91.4118	3
Bra007237	1017	7.89138	47.7124	133.717	5
Bra007238	611	0.46403	120.752	282.48	5
Bra007246	1646	103.435	1.09263	1.15564	4
Bra007249	554	107.046	11.0054	13.0491	4
Bra007252	1706	146.224	18.6928	21.7937	4
Bra007253	933	18.421	0.97066	2.5441	4
Bra007266	1271	1091.93	104.185	266.826	4
Bra007273	1747	44.931	7.34671	11.7468	4
Bra007274	1908	838.23	67.0802	113.877	4
Bra007279	687	133.502	20.7315	31.7471	4
Bra007325	1344	13.2999	4.73641	225.083	3
Bra007327	2631	132.446	708.737	661.29	1
Bra007330	692	11.2629	0.918273	1.51606	4
Bra007339	1083	101.046	1.08874	1.15502	4
Bra007348	1701	83.8721	4.41571	6.24818	4
Bra007358	1660	313.075	55.1544	113.588	4
Bra007361	2399	42.9698	2.72615	9.65515	4
Bra007363	741	6.14974	98.2649	240.808	5
Bra007376	1837	9.39448	51.445	40.7955	1
Bra007392	1393	1.09622	1.60293	12.6693	5
Bra007400	1436	15.1635	88.8055	132.445	5
Bra007402	2081	34.3471	2.78682	8.39131	4
Bra007406	1176	166.597	5.74997	6.95248	4
Bra007409	1083	524.268	93.3304	241.811	4
Bra007411	499	21.9894	441.436	889.447	5
Bra007418	4673	77.355	15.0699	29.0572	4
Bra007419	2758	2.52986	0.411247	16.3686	3
Bra007425	2060	1.64564	32.855	64.3132	5
Bra007432	1677	1055.03	209.628	253.225	4
Bra007434	4218	361.167	27.8668	160.339	4
Bra007435	1894	87.3475	1.50111	1.53897	4
Bra007457	1452	149.526	6.67163	22.1348	4
Bra007463	1216	30.5504	0.596211	0.0001	6
Bra007465	1730	223.084	11.4798	42.3496	4
Bra007478	608	163.257	30.9619	28.3418	6
Bra007481	279	0.406425	39.3665	79.7433	5
Bra007498	984	10.2876	0.525479	0.0001	6
Bra007503	1752	540.807	172.421	21.05	6
Bra007516	456	5.27166	0.470718	0.0001	6
Bra007519	527	1948.81	142.59	190.33	4
Bra007525	869	83.4694	16.0061	37.801	4
Bra007538	748	325.296	41.7123	122.451	4
Bra007541	1010	51.8114	9.5343	15.3749	4
Bra007546	945	37.1338	6.92881	7.33686	4
Bra007552	513	1.15379	31.5669	82.1986	5
Bra007571	1740	611.944	2.52812	4.71866	4
Bra007606	522	7.93396	73.4014	63.4011	1
Bra007609	1565	28.9696	1.80058	7.72225	4
Bra007621	459	59.9412	1.04244	0.834178	6
Bra007627	7496	412.299	68.8181	37.8368	6
Bra007629	4758	111.779	17.1585	49.2996	4
Bra007630	1419	18.5017	1.77134	2.41276	4
Bra007650	285	0.330163	3.09299	0.749712	1
Bra007654	704	28.5676	0.590788	2.45063	4
Bra007655	930	4.71431	1.63786	10.6268	3
Bra007667	779	41.0911	334.362	345.544	5
Bra007677	809	251.133	11.8787	10.3087	6
Bra007678	393	22.5954	1.39869	1.82215	4
Bra007688	1209	78.7242	8.9527	19.297	4
Bra007689	1134	65.3819	7.13709	6.85629	6
Bra007703	499	59.7225	0.654277	0.878782	4
Bra007711	1014	66.7153	4.02776	1.05944	6
Bra007715	1463	199.503	33.3228	63.7535	4
Bra007729	809	11.1621	2.14825	2.81794	4
Bra007731	270	7.90929	0.942652	0.715607	6
Bra007739	1085	0.905448	93.1558	1151.24	5
Bra007745	3826	1066.75	176.707	292.321	4
Bra007747	3762	1329.92	167.551	367.884	4
Bra007753	2010	48.1998	0.634994	0.0001	6
Bra007761	2420	118.234	3.59008	11.1562	4
Bra007764	1319	71.5008	388.278	409.699	5
Bra007776	2192	695.283	65.3395	206.26	4
Bra007803	914	168.768	31.4483	32.0159	4
Bra007808	486	97.5023	0.698631	0.0001	6
Bra007810	2178	31.9178	0.992338	1.04956	4
Bra007812	1419	169.819	1.15473	3.3553	4
Bra007817	1694	33.9602	4.33575	9.25948	4
Bra007826	2186	81.2028	0.68885	2.86937	4
Bra007827	644	16.0559	0.549004	0.0001	6
Bra007830	1798	313.794	59.0563	65.5418	4
Bra007835	12350	118.897	233.044	2.2289	2
Bra007837	2898	270.972	30.5589	73.6898	4
Bra007842	1113	1.09922	9.97233	70.4645	5
Bra007862	2003	15.5255	216.203	119.241	1
Bra007864	1012	4.62421	24.6542	31.9786	5
Bra007879	528	5.3225	28.2233	26.5386	1
Bra007883	1649	312.081	1746.93	2565.05	5
Bra007885	950	9.38591	167.942	148.154	1
Bra007886	2150	6.15194	87.0296	102.347	5
Bra007900	1574	30.2122	0.998982	0.803708	6
Bra007910	2998	264.398	47.7967	172.762	4
Bra007932	865	56.9755	3.97577	1.97924	6
Bra007933	730	1.40946	119.56	5.83875	1
Bra007934	983	255.69	95.6941	2.96214	6
Bra007935	955	59.3747	1.04058	0.832684	6
Bra007937	678	0.884249	22.369	13.8207	1
Bra007941	771	0.940481	163.945	146.564	1
Bra007945	1011	56.9999	4.1769	5.98096	4
Bra007953	889	2127.98	350.28	188.636	6
Bra007976	765	77.8952	42.0926	5.37539	6
Bra007988	2135	3.37262	72.6414	45.3245	1
Bra007990	1764	18.1759	113.604	39.9852	1
Bra008005	329	16.1733	0.548153	0.0001	6
Bra008007	336	69.3108	11.5454	1.03539	6
Bra008032	354	0.611261	7.25073	5.90522	1
Bra008034	2034	16.2929	5.97958	46.8832	3
Bra008040	2394	298.156	11.4926	4.35038	6
Bra008051	1560	4.35722	42.0485	43.4671	5
Bra008061	2042	70.1779	8.36554	4.62318	6
Bra008072	1800	64.0134	9.72667	5.74674	6
Bra008079	1140	3699.98	20304.5	26864.5	5
Bra008099	921	3.1472	28.5121	85.0076	5
Bra008139	2591	2.94177	47.2718	46.3985	1
Bra008157	789	283.607	45.794	18.0117	6
Bra008169	1158	83.4775	0.684991	0.0001	6
Bra008183	369	56.372	22.2713	2.08605	6
Bra008187	1308	40.729	225.688	210.581	1
Bra008196	2284	58.4989	4.0804	0.946246	6
Bra008208	1958	3550.27	1.90375	45.8744	4
Bra008236	471	104.351	9.23845	7.58587	6
Bra008239	922	0.40296	35.4937	1.01146	1
Bra008272	1274	2.42017	20.3708	7.71257	1
Bra008278	1027	0.933612	160.28	250.055	5
Bra008296	1590	2.64956	112.441	181.404	5
Bra008323	4221	27.4402	17.305	93.5485	3
Bra008327	1374	17.9309	0.568069	0.762994	4
Bra008357	345	0.411804	46.2478	62.9399	5
Bra008403	1314	44.8139	5.39019	1.07014	6
Bra008405	936	17.8542	2.96788	2.42729	6
Bra008408	1560	3.43047	73.0703	21.8551	1
Bra008413	2893	22.3179	54.4023	9.5845	2
Bra008419	1460	31.8738	22.5979	1.53819	6
Bra008438	1427	5.48517	49.5281	77.6464	5
Bra008446	2438	4.90997	185.572	152.552	1
Bra008470	2234	56.9847	5.81847	3.54863	6
Bra008471	1955	63.0175	471.071	768.188	5
Bra008479	1921	496.178	86.7981	59.3789	6
Bra008496	520	1.34214	6.67383	0.870976	2
Bra008498	1690	314.41	211.748	11.7992	6
Bra008507	1297	6.4026	43.4229	61.9595	5
Bra008521	531	0.297619	0.347764	2.17923	5
Bra008547	791	0.70042	0.28254	8.43616	3
Bra008552	1017	2.14795	40.6193	3.11494	1
Bra008555	1694	2.25043	1.11646	23.1366	3
Bra008559	1985	125.572	490.541	71.3957	2
Bra008562	4546	51.0798	1.03669	2.19943	4
Bra008564	1271	276.921	53.1842	29.2217	6
Bra008571	1185	103.803	9.66311	6.13062	6
Bra008579	825	7.11913	49.755	52.9749	5
Bra008591	1285	0.993761	204.739	42.6749	1
Bra008623	1172	11.373	221.28	215.84	1
Bra008630	552	0.963661	14.7632	27.464	5
Bra008661	451	6.47861	0.875118	0.700281	6
Bra008662	1176	732.015	122.574	132.105	4
Bra008685	465	30.1127	3.1585	1.02776	6
Bra008686	849	2.56305	7.71834	99.9528	5
Bra008688	817	10.4947	0.519059	1.72818	4
Bra008690	1089	78.9294	2.73699	3.55291	4
Bra008698	3779	494.442	1961.15	12969	5
Bra008699	2455	5.65117	5.07145	106.153	3
Bra008711	5736	162.568	1202.01	10482.4	5
Bra008720	1509	7.13648	8.40905	75.3467	5
Bra008726	9799	154.474	21.0804	32.0909	4
Bra008734	1828	2.36945	72.0778	54.8368	1
Bra008748	1957	56.9641	6.66747	9.64619	4
Bra008778	1481	220.384	33.4642	4.36702	6
Bra008822	984	0.634925	30.5721	18.2425	1
Bra008828	706	153.067	34.703	3.79636	6
Bra008873	1461	9.66668	119.329	195.517	5
Bra008880	1889	20.2585	0.56618	1.05295	4
Bra008892	1475	29.2474	2.25638	5.71515	4
Bra008904	657	224.517	44.169	22.82	6
Bra008915	1140	171.76	240.21	1422.7	5
Bra008929	1054	23.8158	3.9757	0.950211	6
Bra008947	1544	134	91.6025	461.37	3
Bra008977	519	15.1299	2.66565	0.902508	6
Bra008981	1053	7.86396	205.36	283.607	5
Bra008984	1925	460.662	49.0917	60.4587	4
Bra008990	1116	11.2775	1.75501	0.826263	6
Bra008991	959	35.007	10.5021	69.8784	3
Bra008993	450	1.57658	5.38558	28.7525	5
Bra009003	1305	24.6294	3.92113	22.6703	4
Bra009008	1030	2.19755	68.4423	49.2134	1
Bra009013	204	22.2635	18.2406	91.6194	3
Bra009027	2650	42.3739	1.45264	8.36682	4
Bra009054	1804	2.13092	61.0302	56.6521	1
Bra009062	225	7.61463	71.0103	115.815	5
Bra009066	297	57.0953	4.43991	1.00245	6
Bra009068	514	125.462	20.2483	12.4204	6
Bra009083	3307	441.837	127.166	4.79742	6
Bra009102	621	1.35089	8.61904	17.1721	5
Bra009107	754	44.7481	0.636692	5.03455	4
Bra009110	648	1.60448	10.2809	33.6243	5
Bra009116	558	0.882506	29.8747	28.801	1
Bra009124	889	4.0889	22.2938	58.1755	5
Bra009139	1942	37.5524	6.09596	3.61369	6
Bra009144	2224	5.8424	325.27	622.744	5
Bra009149	1725	41.2822	497.794	563.693	5
Bra009154	301	0.0001	0.512315	5.31042	5
Bra009155	2415	28.931	4.08919	2.89478	6
Bra009165	989	9.54539	0.932603	1.17385	4
Bra009209	1445	231.124	23.8169	18.0179	6
Bra009211	713	0.872118	15.1785	54.6055	5
Bra009212	3004	66.1807	7.16993	1.00653	6
Bra009213	3357	11.641	191.409	288.236	5
Bra009214	2111	487.33	101.032	1.80642	6
Bra009215	1992	140.719	11.9607	1.00974	6
Bra009216	2787	59.4338	9.08653	1.12896	6
Bra009219	1401	63.4624	12.3789	6.26636	6
Bra009225	567	917.079	321.538	2147.28	3
Bra009250	636	2.78415	0.417928	7.96823	3
Bra009267	3521	101.125	16.2801	27.0214	4
Bra009279	1790	368.92	58.5018	58.8844	4
Bra009312	2013	11.6055	74.9631	73.4826	1
Bra009315	2129	71.7408	12.1568	2.83776	6
Bra009323	1140	1.62814	66.9145	76.4887	5
Bra009358	1460	93.1511	387.225	26.0077	2
Bra009371	1955	11.8188	8.40321	54.2553	3
Bra009372	587	7.68835	71.3962	73.0163	5
Bra009377	835	29.5721	2.82976	1.00329	6
Bra009389	882	72.5542	6.58032	5.06639	6
Bra009391	806	258.281	40.0173	391.708	3
Bra009401	1795	28.1875	1.82392	3.76846	4
Bra009413	1790	171.992	12.6184	15.4831	4
Bra009423	741	122.277	42.0678	1.03209	6
Bra009461	4144	1104.14	89.0496	20.8568	6
Bra009466	1637	603.004	114.923	1.23979	6
Bra009468	2145	44.3087	4.82756	4.39566	6
Bra009475	315	0.0001	0.537322	6.07546	5
Bra009496	1104	0.637793	36.9392	3.09669	1
Bra009499	1759	14.2096	126.123	230.574	5
Bra009531	1385	392.302	71.2112	222.904	4
Bra009543	531	13.6314	11.2791	161.549	3
Bra009581	1188	26.5587	2.36817	2.44055	4
Bra009595	617	13.615	2.96653	56.0857	3
Bra009597	1666	24.5117	1.4029	2.16316	4
Bra009605	1092	1.04698	1.25962	21.6384	5
Bra009607	940	38.1353	1.00944	1.99655	4
Bra009608	2183	35.6099	2.70343	8.42352	4
Bra009620	1114	4787.02	1321.47	3.3143	6
Bra009635	1405	30.9187	1.41396	1.19934	6
Bra009646	647	11.4645	0.527635	0.0001	6
Bra009647	995	13.0196	2.57063	5.02067	4
Bra009658	2401	127.663	0.730849	0.983348	4
Bra009682	711	30.483	1.81986	1.7251	6
Bra009691	1008	2.47413	5.13059	30.8384	5
Bra009695	2215	1291.75	202.607	79.6526	6
Bra009732	2213	69.6557	4.82962	11.191	4
Bra009757	2450	33.9016	36.8799	2.59529	2
Bra009762	2247	29.593	2.64675	3.11352	4
Bra009769	10598	9.67036	592.751	43.1565	1
Bra009776	447	94.474	1.08499	3.40003	4
Bra009777	2843	2217.23	30.3079	112.965	4
Bra009783	282	1.60999	8.12594	32.5211	5
Bra009807	882	67.7307	6.17614	7.24064	4
Bra009815	655	5.87525	0.90032	10.1516	3
Bra009817	1581	21.9268	2.69859	2.62246	6
Bra009830	3842	795.379	38.4011	37.5454	6
Bra009845	5494	4.66974	95.8866	21.9177	1
Bra009848	1323	35.5298	4.86333	6.08441	4
Bra009852	1731	31.4024	2.67733	3.86091	4
Bra009874	1161	0.923986	138.933	162.451	5
Bra009875	988	2.39417	34.9277	927.533	5
Bra009886	1023	19.1245	18.0508	111.064	3
Bra009895	1091	3.66101	168.618	17.7172	1
Bra009917	2249	94.1612	9.24913	0.976777	6
Bra009920	655	103.88	84.0912	15.0372	6
Bra009973	2846	61.2862	307.844	322.425	5
Bra009992	1884	0.855488	7.16181	40.3116	5
Bra010030	751	6.01865	19.123	3.09237	2
Bra010037	1240	777.039	1168.28	125.706	2
Bra010061	1398	32.4415	0.607709	0.816236	4
Bra010078	374	0.899974	59.4626	229.731	5
Bra010087	1294	0.892831	36.2556	46.4959	5
Bra010088	705	1.62495	21.5705	56.4454	5
Bra010089	768	124.563	737.388	382.379	1
Bra010106	2346	79.821	7.41818	2.66324	6
Bra010114	2106	379.297	82.7591	11.847	6
Bra010149	1694	1.17664	5955.92	4364.76	1
Bra010159	965	10.9682	108.44	159.745	5
Bra010169	1749	29.6829	2.23499	4.05844	4
Bra010173	675	10.5316	1.73177	3.32943	4
Bra010182	1625	84.8827	57.4917	8.01295	6
Bra010216	2871	705.541	60.6128	14.0521	6
Bra010217	613	96.3081	7.79378	23.3224	4
Bra010232	2020	40.3868	232.71	239.255	5
Bra010238	1315	206.915	131.94	23.0048	6
Bra010262	652	173.361	202.489	1.73344	2
Bra010263	1299	19.3193	1350.7	3963.18	5
Bra010288	967	48.999	16.3038	0.980735	6
Bra010298	3368	8.34627	56.7965	24.6866	1
Bra010316	365	49.504	13.8252	2.12166	6
Bra010327	1062	42.3621	0.624632	0.0001	6
Bra010342	1801	159.505	1821.63	3045.11	5
Bra010346	456	323.126	4.121	5.5608	4
Bra010352	568	90.5685	91.1318	1.60518	2
Bra010353	501	434.549	309.31	4.34493	6
Bra010379	827	111.851	15.5529	147.524	3
Bra010381	261	16.8939	6.70326	52.6503	3
Bra010384	6008	186.686	340.728	3734.16	5
Bra010388	3469	28.1319	160.127	173.704	5
Bra010404	1176	26.775	141.083	1896.88	5
Bra010409	516	26.2539	4.28676	8.97435	4
Bra010411	2694	5.76449	7.10654	65.2695	5
Bra010435	2372	12.5825	3.76296	42.0406	3
Bra010441	2027	324.582	61.3771	130.645	4
Bra010472	1272	8.39173	115.974	95.7205	1
Bra010479	1212	1.54392	2.0134	161.988	5
Bra010504	669	13.03	6.99668	57.6747	3
Bra010513	764	30.0864	13.5389	0.965784	6
Bra010515	1232	97.4941	13.4856	0.975916	6
Bra010524	966	5.5718	28.04	23.3689	1
Bra010544	478	23.7667	14.3806	2.64611	6
Bra010563	2148	11.9092	354.368	338.942	1
Bra010573	924	26.4459	1.81737	1.30677	6
Bra010581	1665	16.8385	120.761	33.5571	1
Bra010607	510	147.368	59.2872	6.50255	6
Bra010627	1389	1.73372	19.5315	29.1589	5
Bra010649	1089	0.705527	165.18	1.19738	1
Bra010664	1083	50.6758	4.132	7.98038	4
Bra010675	1571	0.352059	4.95979	27.1829	5
Bra010689	2940	37.3385	249.8	424.119	5
Bra010706	1680	44.074	332.795	184.018	1
Bra010719	881	8.37181	64.5694	65.7068	5
Bra010724	3986	600.236	333.826	6.47731	6
Bra010730	1814	1316.07	982.806	126.263	6
Bra010768	1271	29.1349	25.8237	0.987265	6
Bra010774	842	4.50871	36.4144	58.0842	5
Bra010781	2500	1117.55	759.945	61.9809	6
Bra010807	804	30.734	8.19999	156.349	3
Bra010818	1387	2.6077	19.2628	8.09625	1
Bra010860	711	0.242249	0.542845	6.00238	5
Bra010863	2348	84.3042	442.572	256.667	1
Bra010865	1066	63.9583	5.64857	8.73065	4
Bra010875	1501	1.87165	30.3135	71.3691	5
Bra010881	555	61.1994	19.0415	1.61142	6
Bra010897	1020	339.152	349.548	63.3975	2
Bra010907	2725	28.4623	166.43	542.759	5
Bra010937	934	28.6625	24.9685	4.76365	6
Bra010949	1404	61.0315	8.42669	6.98326	6
Bra010963	1422	189.877	314.457	59.0982	2
Bra010974	564	29.2925	53.8803	1.55661	2
Bra010975	816	1.1572	14.5223	6.52571	1
Bra010992	1775	43.1875	244.771	526.692	5
Bra011003	2115	46.8285	81.2775	3.71462	2
Bra011018	591	12.8156	99.329	174.912	5
Bra011036	1986	38180.8	213992	291081	5
Bra011062	3219	118.324	2.76412	4.07737	4
Bra011086	1676	19.9311	0.979286	0.743419	6
Bra011097	1145	155.396	829.734	633.316	1
Bra011106	1536	32.0049	2.63768	1.0357	6
Bra011110	1199	51.7583	0.646053	0.0001	6
Bra011138	992	134.103	699.99	678.041	1
Bra011141	850	9.20108	0.508578	0.0001	6
Bra011145	204	3.95263	14.0134	72.2305	5
Bra011147	900	3.664	193.501	339.288	5
Bra011148	5334	6.71738	731.876	799.384	5
Bra011188	575	0.371793	3.21969	26.7537	5
Bra011189	1398	0.635495	33.7034	67.1794	5
Bra011194	1290	66.0798	415.127	658.129	5
Bra011208	551	37.5155	44.7423	5.79305	2
Bra011209	589	16.7425	118.405	56.6594	1
Bra011215	1101	282.984	24.6656	1.01658	6
Bra011216	2496	263.479	307.116	1.78912	2
Bra011217	1035	41.182	1.83202	1.72864	6
Bra011235	1831	5.67225	88.3901	102.205	5
Bra011236	1490	280.472	1554.06	2086.57	5
Bra011237	1276	18.4164	168.56	303.109	5
Bra011239	3270	46.8325	5.25686	3.03193	6
Bra011268	2205	137.294	902.926	1286.03	5
Bra011273	1168	41.3933	4.88632	2.49833	6
Bra011276	1730	1.16129	50.7608	26.3929	1
Bra011292	1593	19.6598	30.9524	2.05643	2
Bra011299	1614	45.5688	3.58904	2.89273	6
Bra011303	699	0.772485	1.94643	14.068	5
Bra011304	2277	3.38912	80.4166	34.5647	1
Bra011305	945	4.91934	61.4141	33.2501	1
Bra011331	1065	94.055	10.4765	16.2103	4
Bra011346	3192	92.5602	48.1918	301.871	3
Bra011350	762	340.402	126.911	16.823	6
Bra011367	2313	153.682	58.0951	7.50549	6
Bra011371	923	80.8858	46.6145	5.91977	6
Bra011377	875	97.7705	2.73217	2.38169	6
Bra011381	1197	32.9226	3.10354	0.922705	6
Bra011389	567	18.4628	3.58569	2.77499	6
Bra011391	492	0.519998	0.228206	1.551	3
Bra011402	2707	30.4018	2.22614	2.57079	4
Bra011408	432	0.61653	9.09843	2.4973	1
Bra011492	1356	23.2078	751.071	1723.95	5
Bra011495	1356	23.2078	751.071	1723.95	5
Bra011506	2470	62.0428	325.555	541.416	5
Bra011507	1081	2.39547	33.775	25.5136	1
Bra011514	2873	150.877	14.7809	18.6582	4
Bra011528	716	11.1934	1.41412	1.17756	6
Bra011548	2581	162.484	24.5913	8.17819	6
Bra011551	1287	15.13	0.936605	1.55513	4
Bra011554	2230	19.6657	164.407	161.559	1
Bra011556	1255	188.445	25.2917	17.2698	6
Bra011566	1353	36.4917	5.55098	10.8421	4
Bra011575	676	1.13976	9.4737	7.92496	1
Bra011590	1473	0.931243	49.8204	21.2659	1
Bra011618	582	2.91256	14.8991	12.7065	1
Bra011621	897	14.4793	1.76307	0.990354	6
Bra011627	1454	41.2917	4.75035	3.02581	6
Bra011661	1063	94.8441	11.5848	4.66804	6
Bra011687	369	2.39096	15.7632	4.16077	1
Bra011698	1820	43.7153	6.45059	12.1269	4
Bra011699	1524	4.94084	299.472	266.057	1
Bra011710	1307	66.8631	477.502	708.218	5
Bra011711	1517	137.275	3173.76	2005.02	1
Bra011737	1461	12.1996	53.7713	10.0966	2
Bra011754	795	40.7113	6.84112	2.59927	6
Bra011759	1912	202.566	2.80381	1.60528	6
Bra011761	1890	1.70635	429.855	297.317	1
Bra011774	1760	40.1974	235.393	334.342	5
Bra011829	1217	23.2226	18.9954	3.10725	6
Bra011830	2192	23.0998	37.6282	254.752	5
Bra011859	1512	3.95773	3.30947	20.1554	3
Bra011868	728	17.0938	1.38028	0.82198	6
Bra011877	1440	126.205	67.8406	698.888	3
Bra011884	1627	11.6322	160.152	60.7843	1
Bra011885	3177	52.1779	5.63269	9.20513	4
Bra011888	1632	2.71249	590.358	387.721	1
Bra011890	1170	0.302306	1.14465	12.2942	5
Bra011899	978	3.25488	8.29085	73.6311	5
Bra011902	2181	32.9498	374.478	541.358	5
Bra011908	1724	52.5229	325.999	157.916	1
Bra011925	756	462.008	279.584	35.5047	6
Bra011948	705	27.9214	9.94276	0.963572	6
Bra011954	1285	51.84	5.66718	4.97154	6
Bra011958	617	15.8877	1.74153	0.915272	6
Bra011971	731	0.855942	11.9174	5.39716	1
Bra011983	472	1.87591	54.9576	28.8486	1
Bra011989	450	0.399836	12.8065	13.1409	5
Bra011991	429	46.4293	30.3917	1.5423	6
Bra012007	1133	121.268	29.9092	4.54689	6
Bra012042	2779	110.318	49.3471	2.10314	6
Bra012065	818	14.4864	2.15868	5.24538	4
Bra012068	1739	28.632	57.4398	1.56599	2
Bra012071	684	0.378381	15.9611	43.4338	5
Bra012086	1208	2.89468	84.9278	269.794	5
Bra012119	663	169.463	185.542	29.0392	2
Bra012143	948	13.0276	18.5181	107.281	5
Bra012150	1809	371.245	278.217	18.8268	6
Bra012178	496	1.15561	7.0713	61.6482	5
Bra012187	739	10.2142	0.52697	0.0001	6
Bra012201	1414	22.774	89.6911	9.57303	2
Bra012236	257	0.361909	10.5829	12.7256	5
Bra012237	1041	0.585559	3.07199	24.9522	5
Bra012238	1886	25601	2259.86	1815.14	6
Bra012246	838	6.72871	78.7099	2.67039	2
Bra012253	1565	104.245	37.4904	5.32989	6
Bra012259	979	213.66	146.853	21.9791	6
Bra012261	1590	2.11348	30.1105	34.5613	5
Bra012275	1506	337.822	160.719	27.9972	6
Bra012286	1468	122.272	75.325	10.7567	6
Bra012292	833	12.9092	14.1681	2.60852	2
Bra012308	1990	0.865339	3.58676	126.008	5
Bra012309	641	11.0907	1.71686	1.95691	4
Bra012311	1214	61.8591	2.73241	1.89447	6
Bra012313	1671	47.9059	83.5881	7.96246	2
Bra012314	957	14.007	13.2701	2.56731	6
Bra012324	1569	1362.58	3588.84	630.564	2
Bra012330	1035	81.4295	15.7089	6.80781	6
Bra012343	1899	1.2134	270.877	649.364	5
Bra012353	634	99.5848	3.62633	5.61574	4
Bra012356	435	4.66186	27.2371	10.3417	1
Bra012379	1655	3.41807	371.931	1044.11	5
Bra012384	574	0.898484	9.30844	13.1863	5
Bra012386	524	1.87105	24.6206	18.737	1
Bra012395	949	0.506884	285.173	2079.08	5
Bra012415	737	420.663	182.964	14.4969	6
Bra012426	3661	0.663298	79.2346	3.14206	1
Bra012498	207	0.348871	5.04171	4.6914	1
Bra012533	1587	113.501	29.3351	4.34698	6
Bra012566	1000	1.13436	26.3238	6.25906	1
Bra012590	1582	7.74676	49.7079	30.3047	1
Bra012599	811	61.0136	30.8114	1.53689	6
Bra012601	626	58.2619	5.72063	0.961336	6
Bra012621	4134	8.92789	14.6723	98.9734	5
Bra012622	525	0.344544	3.32099	19.2209	5
Bra012628	1764	2.39533	49.8627	88.742	5
Bra012652	2374	45.6414	8.63849	34.2996	4
Bra012664	1277	249.746	152.413	14.549	6
Bra012678	2191	27.1235	97.2922	1.12727	2
Bra012689	4869	65.2211	1.07797	0.867256	6
Bra012691	1235	929.527	615.078	106.594	6
Bra012707	950	20.2845	0.566383	0.0001	6
Bra012731	1752	407.358	3165.79	4744.73	5
Bra012736	965	29.4898	3.09588	0.920426	6
Bra012742	923	71.1404	8.23891	4.71128	6
Bra012747	1402	25.127	135.585	165.198	5
Bra012760	647	675.247	461.367	2.34056	6
Bra012768	630	0.618443	7.63141	21.7689	5
Bra012770	1314	0.625513	19.7705	31.0049	5
Bra012777	926	4.21738	27.1055	11.343	1
Bra012779	2757	81.8074	448.863	995.288	5
Bra012784	1473	4.91277	103.95	100.656	1
Bra012786	1069	190.208	1035.05	868.665	1
Bra012816	3558	351.648	170.616	14.1764	6
Bra012817	1502	0.378992	17.0776	103.367	5
Bra012819	372	4.25008	2.03082	11.4161	3
Bra012820	3784	287.63	91.4434	9.19701	6
Bra012827	2095	37.9511	6.89571	6.08683	6
Bra012828	2047	124.633	64.8884	602.994	3
Bra012829	973	62.1222	54.1376	493.216	3
Bra012831	2760	4.16328	116.195	78.6588	1
Bra012839	974	687.616	338.348	17.1944	6
Bra012900	2142	17.9866	108.903	56.4127	1
Bra012951	1015	128.163	145.295	5.95532	2
Bra012986	1211	570.764	239.82	32.8989	6
Bra013004	619	23.8927	12.3245	0.96847	6
Bra013020	779	35.6851	17.7738	2.68221	6
Bra013026	1433	9.36606	154.711	341.796	5
Bra013046	2037	427.957	9932.99	21733.8	5
Bra013054	760	32.9432	1.45204	0.880186	6
Bra013058	778	2.16733	13.0572	21.3492	5
Bra013069	1739	9.85389	99.1701	107.317	5
Bra013078	783	10.1702	1.3923	0.829141	6
Bra013085	1150	2.13695	28.7047	80.3435	5
Bra013113	1575	110.327	21.0183	4.25241	6
Bra013115	746	294.429	202.654	39.2685	6
Bra013116	1414	17.7409	2.74438	1.00937	6
Bra013129	1242	1.48852	2.81188	26.7729	5
Bra013131	2440	5.10095	39.8885	54.6296	5
Bra013148	1449	132.191	1539.81	2824.62	5
Bra013152	1830	6.43307	206.303	302.795	5
Bra013155	1782	499.463	31.381	24.7251	6
Bra013167	2677	34.2105	2013.03	2428.31	5
Bra013175	784	1.14805	81.6474	122.14	5
Bra013196	693	24.4297	0.585411	0.0001	6
Bra013211	561	72.5391	15.3589	0.983293	6
Bra013233	1000	162.323	145.75	9.7141	6
Bra013254	3132	4.65204	108.594	185.122	5
Bra013263	899	1.15417	13.7785	19.6653	5
Bra013264	894	36.6007	7.27185	4.1283	6
Bra013281	2831	80.4065	8.84346	27.5948	4
Bra013283	954	390.726	74.5255	152.275	4
Bra013292	1290	67.9109	513.106	312.64	1
Bra013325	949	94.9934	22.1137	3.20333	6
Bra013333	337	32.2086	8.29757	0.958389	6
Bra013386	1751	64.1161	5.34329	6.16234	4
Bra013393	999	6.13496	38.0396	27.9431	1
Bra013394	1490	45.1137	366.686	246.466	1
Bra013408	1346	14.3631	0.93366	0.747127	6
Bra013426	1398	128.334	1137.15	1085.15	1
Bra013437	2487	559.231	31.8642	10.1677	6
Bra013449	1777	140.073	9.66693	4.85446	6
Bra013472	1584	0.769271	517.946	853.42	5
Bra013484	3519	1.6567	9.68528	52.9498	5
Bra013508	2519	7.10719	79.9463	137.479	5
Bra013544	3602	55.8835	3.55766	53.3754	4
Bra013552	426	25.7876	3.83099	2.08834	6
Bra013572	8396	33.4504	179.982	183.359	5
Bra013574	522	12.3751	1.72273	2.94572	4
Bra013609	1009	41.728	5.41083	6.17305	4
Bra013612	1291	438.004	71.565	24.3129	6
Bra013615	842	3.63511	42.7478	154.318	5
Bra013628	2065	10.4469	198.594	255.346	5
Bra013674	866	58.3101	301.622	126.445	1
Bra013682	8122	149.713	13.0602	14.8373	4
Bra013685	712	1.18312	188.636	195.579	5
Bra013690	1265	1.70295	361.038	749.466	5
Bra013702	1101	141.419	206.854	5.94463	2
Bra013750	2262	39.7339	226.854	249.01	5
Bra013752	383	39.8288	26.7869	1.00765	6
Bra013760	954	10.6122	12.8624	129.413	5
Bra013783	1284	7.63909	315.146	308.351	1
Bra013791	1152	16.078	125.638	109.088	1
Bra013796	531	5.67106	43.7148	48.7728	5
Bra013808	1568	20.0781	1.44541	2.07369	4
Bra013827	984	3.75444	11.3414	57.0071	5
Bra013828	691	38.7746	219.321	591.175	5
Bra013830	2343	38.8515	1.87405	0.906875	6
Bra013842	3457	44.803	665.859	613.425	1
Bra013856	1554	31.471	3.92127	28.2113	4
Bra013860	5432	10.8445	94.2165	76.5593	1
Bra013863	1313	66.5026	638.187	957.632	5
Bra013874	2011	0.848772	8.50139	140.73	5
Bra013882	1128	0.394926	30.8242	29.9049	1
Bra013942	1510	0.877963	27.6029	191.186	5
Bra013956	4444	1085.03	43.1844	10.8585	6
Bra013957	2589	102.404	6.11651	8.79432	4
Bra013974	1262	74.6686	642.617	2872.16	5
Bra013979	767	2.88067	134.645	189.991	5
Bra013994	841	1.16482	15.9576	77.9928	5
Bra014000	1470	3686.41	4611.99	152.605	2
Bra014001	1719	192.643	23.8016	14.8335	6
Bra014008	1203	29.3329	790.421	312.608	1
Bra014014	1584	62.9914	7.38636	4.08752	6
Bra014045	1890	20.3988	2.19308	5.65518	4
Bra014052	1252	31.3868	0.600002	0.805884	4
Bra014057	1698	10.696	94.9414	43.959	1
Bra014073	1063	1.15712	106.251	1.62061	1
Bra014081	663	0.401034	0.623427	3.99972	5
Bra014085	794	1.96355	1.03144	11.4446	3
Bra014098	2109	368.945	604.174	35.4589	2
Bra014109	792	15.5884	1.33991	3.20902	4
Bra014112	1833	72.2011	0.670663	0.0001	6
Bra014119	1056	139.324	2.76188	2.85446	4
Bra014123	682	21.8522	1.76799	3.14591	4
Bra014137	2396	45.6126	9.00307	16.3633	4
Bra014138	570	0.753845	0.797894	4.70055	5
Bra014152	387	0.297619	0.347764	6.50162	5
Bra014162	1904	20.7352	376.655	3159.4	5
Bra014164	951	15.3502	6.2433	53.3115	3
Bra014185	1162	1384.48	3572.6	322.698	2
Bra014213	1143	698.04	274.275	34.5269	6
Bra014271	2565	40.4606	1.44099	0.862046	6
Bra014283	890	66.2117	4.45213	2.9912	6
Bra014285	504	126.337	75.1691	2.16653	6
Bra014306	1327	403.542	37.9848	2.14237	6
Bra014317	697	2.18713	11.6163	10.5975	1
Bra014318	548	6.59305	38.8984	36.8927	1
Bra014323	4147	52.0761	0.654554	0.889573	4
Bra014334	1047	737.322	4132.83	4072.67	1
Bra014336	3482	116.928	1.50745	2.66833	4
Bra014357	917	13.6241	1.92859	2.80672	4
Bra014368	1094	12.803	0.950369	1.19361	4
Bra014375	1310	97.7835	622.842	470.538	1
Bra014394	835	10.7302	0.911979	0.729778	6
Bra014433	1203	13.2924	6.74412	42.9112	3
Bra014442	614	7.67047	8.86287	0.922502	2
Bra014443	1372	6.58707	35.7027	65.6986	5
Bra014479	549	1.79405	6.86718	0.872706	2
Bra014487	1192	34.601	4.72008	2.10178	6
Bra014504	1163	117.589	53.2787	3.74739	6
Bra014546	467	15.0826	21.7079	0.971383	2
Bra014555	786	0.882556	26.963	44.1445	5
Bra014568	3594	103.245	1.09522	3.00749	4
Bra014580	1124	39.7838	0.618454	0.0001	6
Bra014615	738	9.37078	11.9096	0.927912	2
Bra014652	1215	1783.9	15631.5	9862.05	1
Bra014667	1051	0.375113	16.5118	33.7382	5
Bra014690	1397	8.13468	255.035	224.657	1
Bra014697	508	106.58	697.899	1160.51	5
Bra014717	1140	23.2326	0.581779	0.0001	6
Bra014728	662	0.0001	0.542309	5.23664	5
Bra014743	1114	223.548	1125.41	870.032	1
Bra014747	1808	34.068	444.565	874.071	5
Bra014759	2187	90.3996	6.16615	12.3704	4
Bra014769	761	9.33638	1.79012	0.863068	6
Bra014783	2023	10.925	191.065	412.397	5
Bra014836	650	0.909614	84.0577	120.227	5
Bra014873	911	1088.79	350.002	2.32396	6
Bra014874	279	16.7338	429.837	408.24	1
Bra014878	1269	0.65549	57.4922	70.4712	5
Bra014890	1670	5.03022	32.4726	8.85038	1
Bra014905	1237	1.13206	24.4555	47.7838	5
Bra014918	1911	38.6748	6.56948	0.965278	6
Bra014936	2114	3.69719	504.134	373.288	1
Bra014961	1004	1045.02	444.142	81.2404	6
Bra014992	1490	0.400938	34.9079	44.9547	5
Bra015008	1737	799.593	416.25	59.0958	6
Bra015011	3500	1494.74	226.373	11.8806	6
Bra015017	5078	54.1692	387.259	149.026	1
Bra015067	1982	196.233	17.4749	1.55424	6
Bra015085	2135	330.299	146.341	5.91955	6
Bra015087	862	184.072	113.325	9.09402	6
Bra015098	1746	1.45715	339.032	1158.13	5
Bra015099	1735	11.1632	123.954	88.6687	1
Bra015102	1035	20.0358	2.68033	1.86839	6
Bra015105	1775	260.673	304.207	41.4654	2
Bra015106	1174	138.503	148.696	25.157	2
Bra015120	1886	4.65626	25.8096	22.0763	1
Bra015139	909	1.37681	14.3092	10.3669	1
Bra015156	957	1.14757	27.5551	22.9814	1
Bra015165	13173	4.34433	6160.93	14472.2	5
Bra015220	2328	13.5037	1803.32	2239.45	5
Bra015240	783	1.00264	2.38326	37.5266	5
Bra015254	1528	198.6	9.19193	4.90378	6
Bra015257	1562	96.7271	11.8287	0.970652	6
Bra015258	948	168.465	21.8723	4.78428	6
Bra015260	2819	155.909	27.0878	37.2348	4
Bra015261	1335	456.294	78.6846	150.39	4
Bra015263	2762	77.062	19.8511	109.31	3
Bra015272	468	1.1703	0.352328	3.66564	3
Bra015275	1664	8603.9	32570.2	3535.43	2
Bra015294	2750	80.4146	435.639	1119.9	5
Bra015300	1855	420.711	43.9553	58.9468	4
Bra015331	1548	188.892	28.6902	12.4996	6
Bra015336	1149	25.7902	3.49908	0.982499	6
Bra015343	3056	3.65708	44.7959	151.443	5
Bra015346	1283	543.837	97.1433	716.766	3
Bra015347	2945	20.879	404.853	1179.87	5
Bra015350	591	5.52126	0.848421	0.907893	4
Bra015351	1944	144.556	5.7572	1.57463	6
Bra015364	2810	32.6569	169.491	106.798	1
Bra015380	1355	3.41986	34.6343	21.1089	1
Bra015388	1014	4.13095	5.35339	69.2362	5
Bra015408	951	12.8183	0.930346	1.45946	4
Bra015414	1643	3.16899	49.6531	121.875	5
Bra015420	1981	167.546	25.2862	15.2509	6
Bra015424	1152	22.984	3.84192	2.87836	6
Bra015433	1478	15.6053	2.63581	0.889891	6
Bra015439	1041	0.624821	22.9815	22.2124	1
Bra015448	1580	1.97607	4.2776	29.5875	5
Bra015470	1176	62.514	6.56815	4.49751	6
Bra015489	611	76.0654	1.46429	3.8577	4
Bra015491	2368	663.229	4174.45	5129.29	5
Bra015492	6079	0.540756	422.468	465.579	5
Bra015502	2091	24.856	3.44318	1.48774	6
Bra015511	1647	281.053	1504.67	5011.54	5
Bra015524	1038	383.417	149.312	18.1585	6
Bra015528	1083	556.762	11.1137	0.976565	6
Bra015531	1915	63.7879	325.065	1435.2	5
Bra015547	1511	243.82	223.208	1250.68	3
Bra015553	993	51.719	5.0333	1.07216	6
Bra015582	1286	39.0329	5.76424	22.0268	4
Bra015590	2774	33.5951	351.768	1.31456	2
Bra015620	1346	392.603	0.845664	2.56355	4
Bra015632	1257	15.6759	1.33529	28.4906	3
Bra015633	1492	49.3822	26.1594	4.22293	6
Bra015645	1519	725.598	140.2	31.8686	6
Bra015646	1760	71.44	3.15315	3.22324	4
Bra015652	1539	12.4577	604.97	1233.49	5
Bra015657	637	67.5339	342.45	436.504	5
Bra015685	2072	184.402	150.595	11.3206	6
Bra015697	1169	3.89108	29.195	19.9663	1
Bra015711	2092	543.155	359.59	31.6794	6
Bra015719	1218	2.69414	34.5862	26.1335	1
Bra015767	1060	765.733	87.1508	5.46266	6
Bra015774	918	8.6848	0.890851	1.17149	4
Bra015781	1959	4.44393	38.7524	31.2348	1
Bra015797	1833	1228.9	476.025	4.40771	6
Bra015808	578	3389.42	1704.91	12.0441	6
Bra015825	953	3.86518	22.2442	21.563	1
Bra015850	572	40.372	279.888	810.259	5
Bra015862	1695	6.86991	49.448	70.1939	5
Bra015876	1159	3.07559	15.463	47.8391	5
Bra015879	2418	201.313	131.275	17.1485	6
Bra015922	3185	2117.1	19422.1	70752.8	5
Bra015923	1445	7.15894	45.9201	250.551	5
Bra015975	2443	3.43309	26.4249	151.8	5
Bra015981	1595	2.9515	42.6371	20.4246	1
Bra015993	1831	382.8	48.5035	45.037	6
Bra015997	1139	52.5541	6.16456	2.53966	6
Bra016006	630	4.34809	27.5199	23.5245	1
Bra016010	927	39.9298	221.862	176.577	1
Bra016066	412	6.18708	0.481938	0.0001	6
Bra016067	912	3.12322	46.9495	38.6164	1
Bra016084	2306	10.7506	164.686	261.709	5
Bra016127	1379	152.526	3880.5	2970.98	1
Bra016131	1411	37.8929	7.34985	5.98909	6
Bra016144	2239	47.3471	41.7516	3.15056	6
Bra016193	1299	5.83896	37.9263	22.8528	1
Bra016197	782	94.4234	1.91089	1.37402	6
Bra016245	722	36.0332	14.476	2.66777	6
Bra016247	1354	259.087	47.4817	2.1417	6
Bra016250	998	13.1747	217.598	271.223	5
Bra016259	2385	10.2629	111.204	130.973	5
Bra016271	3496	11.216	276.44	319.96	5
Bra016275	876	17.1394	0.552675	0.751114	4
Bra016303	1294	31.1711	102.034	1.12208	2
Bra016328	3607	143.639	1082.05	5068.09	5
Bra016352	1832	171.194	323.12	12.8672	2
Bra016360	515	0.874552	22.1764	63.4659	5
Bra016361	559	0.391297	26.6243	49.63	5
Bra016375	2493	433.13	385.776	2304.27	3
Bra016376	2842	13019.1	3260.39	111.157	6
Bra016391	1399	3.12959	22.0843	22.6698	5
Bra016414	848	85.6812	3.58767	67.0629	4
Bra016427	668	0.772672	551.825	676.686	5
Bra016429	1152	51.6932	4.87924	12.1843	4
Bra016436	666	330.76	19.6732	184.37	4
Bra016438	506	141.423	0.743911	0.0001	6
Bra016439	633	92.4286	20.3394	1.03033	6
Bra016440	1774	24.5757	665.419	1165.91	5
Bra016454	903	313.633	159.441	26.4303	6
Bra016459	1965	5.94499	68.422	270.354	5
Bra016461	374	0.358014	6.83374	12.0647	5
Bra016463	1944	882.38	70.1133	87.461	4
Bra016465	1788	568.56	319.62	4.88946	6
Bra016470	498	4.66237	3.48866	17.7604	3
Bra016490	2710	206.721	41.1923	500.194	3
Bra016503	912	16.7649	86.5639	123.438	5
Bra016517	4259	49.6211	3.95833	4.61042	4
Bra016525	2611	47.9938	4.91601	6.59358	4
Bra016533	2662	456.235	353.692	57.0593	6
Bra016561	1249	9.78362	7.39721	51.6699	3
Bra016582	3141	197.741	108.206	1.13844	6
Bra016600	450	3.26711	1.16408	13.0856	3
Bra016609	2069	124.882	82.9556	9.6175	6
Bra016613	3249	1027.93	244.698	38.2502	6
Bra016620	1753	31.6379	2.66577	1.03835	6
Bra016636	3807	305.293	40.4943	107.588	4
Bra016645	959	0.188169	0.332299	25.9695	5
Bra016659	1384	627.655	57.6316	59.5478	4
Bra016660	1440	5038.86	825.396	62.3247	6
Bra016664	927	112.85	77.4801	14.4166	6
Bra016673	881	99.377	61.9593	2.11866	6
Bra016676	1938	467.093	1175.47	79.8114	2
Bra016678	606	1.52437	0.975255	6.10378	3
Bra016679	2434	60.2866	11.653	8.23513	6
Bra016719	471	9.73622	1734.72	3246.88	5
Bra016721	2122	6.17611	34.2659	45.6156	5
Bra016722	1538	230.936	57.215	318.41	3
Bra016726	981	11.8531	2.16539	4.92041	4
Bra016732	546	39.0031	24.6984	129.509	3
Bra016747	6329	76.0202	99.9027	1126.59	5
Bra016749	1932	224.151	32.3671	4.29056	6
Bra016773	2376	119.194	39.647	3.77436	6
Bra016820	696	1.7506	1.73182	46.9355	3
Bra016822	2699	2.68795	5.09412	43.0004	5
Bra016824	3198	21.7964	12.9638	71.8342	3
Bra016857	985	6.10141	67.9767	63.3661	1
Bra016877	1166	41.5161	27.6086	4.94525	6
Bra016879	1803	0.875619	34.9915	88.052	5
Bra016888	1747	331.103	138.764	11.372	6
Bra016893	2356	33.5707	37.0855	1.02402	2
Bra016922	915	238.797	12.3723	3.77624	6
Bra016927	2054	200.125	40.4569	2.62143	6
Bra016931	839	12.5035	1.79656	1.30189	6
Bra016971	1005	65.652	12.4453	30.8652	4
Bra016992	690	549.985	367.496	3.84515	6
Bra016994	863	1.38754	10.7652	30.6618	5
Bra016998	675	148.644	92.0259	1.1256	6
Bra017001	1057	48.3001	16.3542	0.976524	6
Bra017009	312	4.49911	0.455737	0.61937	4
Bra017017	4091	1.41533	158.558	145.111	1
Bra017057	1092	3.05675	3.03114	17.1028	3
Bra017063	1680	961.913	733.12	120.817	6
Bra017082	2123	1.4138	116.099	98.3316	1
Bra017083	2306	0.884844	45.9452	29.2644	1
Bra017093	1605	22.4732	3.06822	5.12794	4
Bra017097	987	0.616719	3.91985	27.7571	5
Bra017106	1910	60.505	7.94868	8.36521	4
Bra017133	3470	72.4091	1424.76	2066.03	5
Bra017136	2315	140.079	27.7818	21.7951	6
Bra017143	3178	0.921042	117.969	143.878	5
Bra017168	1448	20.5005	0.568176	1.05511	4
Bra017179	1982	211.174	87.7074	1.11979	6
Bra017222	1108	4.09755	5.77184	39.1016	5
Bra017242	1167	42.2132	0.631354	0.0001	6
Bra017243	5212	1226.7	0.971244	0.0001	6
Bra017247	1029	35.4521	0.609279	0.0001	6
Bra017264	1228	10.0288	50.5561	33.8005	1
Bra017284	1134	0.767745	1.8718	13.8066	5
[truncated: 1,895 more rows]
