# Supplementary material for: Comprehensive Transcriptomic Analysis for Developing Seeds of a Synthetic Brassica Hexaploid
Source: Plants (Basel). 2020 Sep 3;9(9):1141. doi: 10.3390/plants9091141 (PMC7570109; doi:10.3390/plants9091141)
Supplement: Supplementary file 1 [file plants-09-01141-s001.zip › Supplementary File/Table S3.xlsx]

## Sheet: Sheet1
Table S3 A list of 10,564 differentially expressed genes between two developing stages in Brassica hexaploid and its parents. The length and log2Foldchange of DEGs are presented in this table. RS, B. rapa at full-size stage; RM, B. rapa at mature stage; HS, Brassica hexaploid at full-size stage; HM, Brassica hexaploid at mature stage; CS, B.carinata at full-size stage; CM, B. carinata at mature s…
GeneID	Length	log2FoldChange(RM/RS)	log2FoldChange(HM/HS)	log2FoldChange(CM/CS)
BGI_novel_G000003	2711	-5.3433	-1.22858	-0.901038
BGI_novel_G000004	3794	-0.692757	7.49438	-
BGI_novel_G000005	3592	1.31479	8.84919	5.46016
BGI_novel_G000006	944	-4.35079	-3.58392	0.0621394
BGI_novel_G000011	2460	0.339063	-1.86722	-2.41459
BGI_novel_G000014	958	2.26521	2.52816	-0.88172
BGI_novel_G000017	609	1.19077	5.53248	-0.277036
BGI_novel_G000018	566	0.49215	4.06041	0.270238
BGI_novel_G000019	1247	-0.0462822	2.79151	2.07208
BGI_novel_G000020	1458	6.19496	-1.13511	-
BGI_novel_G000023	823	-3.72698	-	-
BGI_novel_G000025	3573	-2.80891	-0.607858	-1.4293
BGI_novel_G000026	547	0.272757	1.50644	5.92622
BGI_novel_G000033	707	1.63341	3.87258	-
BGI_novel_G000036	404	0.313126	1.07653	2.53821
BGI_novel_G000038	2099	1.95865	-0.787627	-3.54648
BGI_novel_G000041	2130	-2.49833	-5.76498	-8.2244
BGI_novel_G000043	824	-2.05463	-5.28793	2.79407
BGI_novel_G000045	671	-6.42629	-2.55613	-0.957204
BGI_novel_G000046	1719	-1.13528	-5.25143	-3.96128
BGI_novel_G000047	1127	-1.62196	-5.61466	-3.64485
BGI_novel_G000049	769	2.31011	0.880768	3.64912
BGI_novel_G000051	524	2.00443	-0.460123	-4.15511
BGI_novel_G000052	1961	1.84676	2.74725	1.26752
BGI_novel_G000055	752	3.23628	-2.43634	4.63882
BGI_novel_G000063	1017	-2.7733	-2.02168	-0.15828
BGI_novel_G000064	1577	-4.29988	-2.14512	0.483041
BGI_novel_G000065	744	3.71836	2.54247	-2.31452
BGI_novel_G000067	1862	-	0.971676	2.63966
BGI_novel_G000068	3063	4.6836	1.58873	9.17117
BGI_novel_G000072	3250	1.54644	1.368	4.30245
BGI_novel_G000073	1353	2.52694	0.972491	1.45519
BGI_novel_G000075	855	-4.38467	1.70876	2.39081
BGI_novel_G000080	1133	6.79529	-	-0.88172
BGI_novel_G000081	1137	5.87098	-	-
BGI_novel_G000084	404	1.43798	1.04246	4.26601
BGI_novel_G000085	710	0.210162	0.858261	4.16302
BGI_novel_G000091	1403	-1.95252	-8.5201	-8.20937
BGI_novel_G000098	1513	0.526938	0.41092	2.32918
BGI_novel_G000099	690	2.62845	-1.72358	-0.343628
BGI_novel_G000101	1992	-0.0246672	1.05118	4.37721
BGI_novel_G000102	595	-1.41954	-4.99649	-2.28855
BGI_novel_G000103	554	-2.62373	-0.556855	-4.86113
BGI_novel_G000104	532	0.841851	3.09197	5.72373
BGI_novel_G000106	606	-	0.694569	6.01569
BGI_novel_G000108	4308	-6.0973	-3.05602	0.297664
BGI_novel_G000112	438	0.931991	0.967919	2.87948
BGI_novel_G000116	1557	-0.725193	-1.51966	-2.51306
BGI_novel_G000117	825	3.28252	-0.00159228	3.86185
BGI_novel_G000118	849	-1.58386	-3.82018	-2.01852
BGI_novel_G000120	732	3.65216	2.66043	1.96558
BGI_novel_G000121	466	-0.787156	2.32707	6.78192
BGI_novel_G000123	1708	1.30003	5.68459	1.64849
BGI_novel_G000125	1490	-1.79136	-1.84348	-3.05971
BGI_novel_G000131	527	0.284756	4.83783	-
BGI_novel_G000133	1223	0.413777	1.10856	3.7943
BGI_novel_G000136	390	1.07065	-0.70956	2.67052
BGI_novel_G000138	1243	-2.46675	-3.35321	-0.957204
BGI_novel_G000139	2762	0.107693	2.60201	4.10235
BGI_novel_G000142	2101	-5.34847	0.516979	0.010173
BGI_novel_G000143	573	-7.52173	-6.24567	-2.87507
BGI_novel_G000153	3295	2.53327	-2.59967	-
BGI_novel_G000154	1429	-3.68254	-3.91459	-2.06186
BGI_novel_G000160	806	0.452766	4.37267	-0.88172
BGI_novel_G000169	922	-1.22402	-1.2357	-3.2405
BGI_novel_G000171	770	3.78519	0.230296	0.670758
BGI_novel_G000175	1113	-0.0544161	3.49817	-2.13778
BGI_novel_G000179	1203	2.418	2.5571	-
BGI_novel_G000182	1480	-0.035924	-4.17634	-5.21971
BGI_novel_G000186	459	-5.09799	-0.873759	-1.44877
BGI_novel_G000189	2119	1.00893	-1.32733	-2.37981
BGI_novel_G000191	887	-2.11665	-3.21489	-6.81541
BGI_novel_G000194	403	-1.40328	-2.50474	-3.62525
BGI_novel_G000195	1162	-7.69219	-5.73875	-3.59583
BGI_novel_G000198	211	-2.03674	-4.05909	-2.57496
BGI_novel_G000199	930	-6.49737	-0.922735	-
BGI_novel_G000200	659	0.484424	1.39753	3.54501
BGI_novel_G000205	1015	-0.53999	0.250335	3.69996
BGI_novel_G000210	2225	0.371409	2.98784	9.31496
BGI_novel_G000211	706	-	0.692183	3.3865
BGI_novel_G000212	527	-	2.71849	4.11147
BGI_novel_G000213	1782	-1.33813	-2.09875	-3.93656
BGI_novel_G000216	1692	-2.22865	-5.07862	0.372544
BGI_novel_G000218	788	-5.24325	-4.91809	-
BGI_novel_G000219	1448	-4.99	-6.15239	-
BGI_novel_G000223	1380	3.38271	-	-
BGI_novel_G000224	1862	6.42066	1.52905	1.83695
BGI_novel_G000226	1322	2.95416	0.83866	2.27726
BGI_novel_G000227	1179	-7.99919	-6.65669	-4.57519
BGI_novel_G000230	1784	-3.6472	-5.08088	-7.36864
BGI_novel_G000235	391	0.635673	0.915209	7.1503
BGI_novel_G000241	1220	1.09528	3.86841	3.59096
BGI_novel_G000243	289	-3.9693	-	-
BGI_novel_G000244	1406	-4.04783	-0.922735	-
BGI_novel_G000245	625	-0.346439	0.738553	2.71637
BGI_novel_G000248	936	-4.49668	-0.922735	-0.957204
BGI_novel_G000249	1487	-4.16483	-2.90615	-1.39749
BGI_novel_G000251	2562	1.17206	-1.29233	-2.37608
BGI_novel_G000254	1407	-6.5326	1.14929	1.12337
BGI_novel_G000256	1572	6.79693	4.61392	-
BGI_novel_G000257	540	5.59707	0.855756	1.28833
BGI_novel_G000258	847	-	0.658792	4.12912
BGI_novel_G000261	1256	6.22037	-	-
BGI_novel_G000262	534	1.33277	1.2941	3.36319
BGI_novel_G000266	333	0.666614	-3.76259	-3.38186
BGI_novel_G000267	520	0.380994	2.13894	3.60123
BGI_novel_G000270	1237	3.4613	0.561426	0.408316
BGI_novel_G000272	922	3.14307	-	-
BGI_novel_G000276	5590	0.979608	0.564292	3.10362
BGI_novel_G000280	1017	0.341237	0.65053	2.86367
BGI_novel_G000281	504	-	-1.49152	-5.79004
BGI_novel_G000282	1326	-0.71484	3.74425	-0.957204
BGI_novel_G000286	685	2.74034	-1.45285	2.01118
BGI_novel_G000288	1426	0.238992	1.73583	3.239
BGI_novel_G000291	2916	-	0.264201	2.77866
BGI_novel_G000294	603	-4.10164	-1.66282	-
BGI_novel_G000300	1097	-0.917258	0.13897	3.62851
BGI_novel_G000301	1066	-0.000267931	-0.39067	3.01618
BGI_novel_G000302	3402	-0.408751	-3.89785	-7.23714
BGI_novel_G000305	743	-1.80563	-2.984	-2.27069
BGI_novel_G000307	896	2.37356	3.57234	2.08822
BGI_novel_G000308	5230	-2.66183	0.533183	5.27369
BGI_novel_G000313	2056	0.141285	-6.15571	-2.63793
BGI_novel_G000326	3052	-3.00493	-2.75824	-1.5164
BGI_novel_G000332	4423	-4.53279	-2.26173	-
BGI_novel_G000333	7660	-5.3424	-2.64097	-
BGI_novel_G000334	2340	-7.85335	0.546599	-0.709712
BGI_novel_G000339	1271	-6.11813	-7.67209	-6.37875
BGI_novel_G000344	739	-3.30293	-	-
BGI_novel_G000346	751	0.244579	-1.30033	-6.48646
BGI_novel_G000347	585	-4.11906	-7.58372	-5.86551
BGI_novel_G000351	523	1.09436	3.92787	5.69117
BGI_novel_G000353	818	4.27841	-	-0.88172
BGI_novel_G000358	1121	-3.29599	-0.0721848	-
BGI_novel_G000360	1041	2.58708	2.58381	-
BGI_novel_G000362	872	2.83633	0.248898	-3.7062
BGI_novel_G000363	991	-2.90191	-2.00615	-
BGI_novel_G000368	1205	2.82981	0.83866	1.70804
BGI_novel_G000369	932	0.0702116	-0.587896	-3.55694
BGI_novel_G000370	2245	-0.478085	0.863456	3.28023
BGI_novel_G000371	2411	2.5051	-	-3.50326
BGI_novel_G000375	393	-3.48823	-3.77899	-3.76787
BGI_novel_G000379	1660	1.52339	3.62663	-0.843535
BGI_novel_G000390	1457	2.4536	1.3627	1.46052
BGI_novel_G000394	1414	-	1.87937	2.798
BGI_novel_G000397	1283	-1.80693	-2.67056	-3.39941
BGI_novel_G000398	934	-0.380057	3.10443	-
BGI_novel_G000401	440	-1.13285	-1.48167	-2.51741
BGI_novel_G000402	1168	-7.28003	-6.91716	-5.3342
BGI_novel_G000403	585	-4.23788	-3.71055	-4.69926
BGI_novel_G000404	608	-7.27208	-1.33296	-
BGI_novel_G000405	302	2.42541	3.85887	0.298045
BGI_novel_G000413	3333	1.00568	0.398937	2.75792
BGI_novel_G000414	436	3.57596	-	-0.957204
BGI_novel_G000417	898	-1.34628	-1.9163	-3.07799
BGI_novel_G000418	949	2.56529	2.20217	3.0616
BGI_novel_G000421	645	-2.77266	0.679035	-5.86587
BGI_novel_G000422	924	1.12179	2.42121	2.27014
BGI_novel_G000423	1741	6.14223	6.3092	8.52134
BGI_novel_G000424	1136	-6.49893	-3.8534	-3.8815
BGI_novel_G000425	1494	5.26359	5.58456	8.88989
BGI_novel_G000426	1103	7.08155	2.49677	2.07452
BGI_novel_G000427	871	4.79393	-	1.28833
BGI_novel_G000428	1347	-2.22053	-4.14337	-4.97686
BGI_novel_G000432	601	3.69808	1.84114	-
BGI_novel_G000436	1568	3.28046	1.2326	-
BGI_novel_G000442	496	-4.83348	-5.45415	-5.47682
BGI_novel_G000443	1193	-7.44471	-3.91928	-3.44663
BGI_novel_G000445	1741	-3.7295	-2.73347	-
BGI_novel_G000446	702	3.37004	2.28141	1.07138
BGI_novel_G000458	514	2.54299	1.09327	-
BGI_novel_G000461	1597	-0.219666	-1.22314	-2.68842
BGI_novel_G000462	1982	-0.975425	-2.08178	-6.19633
BGI_novel_G000463	1946	-1.22279	-2.21536	-4.8945
BGI_novel_G000465	1239	-2.23799	-2.86076	-2.21555
BGI_novel_G000466	572	-0.982153	-4.29622	-
BGI_novel_G000467	1201	-2.44691	-0.87264	-1.18733
BGI_novel_G000471	764	-3.49569	-6.57181	-4.99392
BGI_novel_G000475	1306	1.34628	-0.386382	-4.40284
BGI_novel_G000477	743	-3.57021	-3.37971	-1.00337
BGI_novel_G000479	1167	-5.08013	-1.5333	-0.451689
BGI_novel_G000480	797	-5.83347	-4.9435	-1.85106
BGI_novel_G000487	401	1.55387	1.23111	4.17895
BGI_novel_G000489	1418	-3.29633	1.03599	-2.59263
BGI_novel_G000492	1339	4.15513	2.07807	-
BGI_novel_G000493	564	4.55797	4.1951	-
BGI_novel_G000494	602	4.83466	3.26642	-
BGI_novel_G000495	1537	0.944082	1.61896	2.3347
BGI_novel_G000496	846	6.36309	-	-
BGI_novel_G000497	846	6.36309	-	-
BGI_novel_G000498	846	6.36309	-	-
BGI_novel_G000500	4502	6.66569	0.499661	-0.244454
BGI_novel_G000502	732	-2.89669	-0.640799	-2.07663
BGI_novel_G000505	1451	1.86094	1.85888	2.5484
BGI_novel_G000506	1367	1.07994	1.63964	-2.35196
BGI_novel_G000507	588	-2.26396	-3.42961	-0.843535
BGI_novel_G000508	423	1.04737	0.729917	2.90134
BGI_novel_G000509	328	-4.3501	-	-0.0638486
BGI_novel_G000510	2954	-7.16066	-3.04716	-1.62412
BGI_novel_G000514	1384	-2.63273	-1.50166	-
BGI_novel_G000518	3449	0.858057	1.96037	2.4803
BGI_novel_G000520	1167	1.54134	2.08634	2.70566
BGI_novel_G000522	715	-3.2948	3.74193	9.43454
BGI_novel_G000530	1505	-2.8091	-4.34554	-3.26688
BGI_novel_G000533	365	-	4.05145	2.82944
BGI_novel_G000535	615	-	4.67575	5.07333
BGI_novel_G000538	1043	-5.37449	-1.8075	5.18971
BGI_novel_G000541	2026	3.24363	2.61931	-0.672776
BGI_novel_G000545	1193	-1.585	0.761473	4.06425
BGI_novel_G000548	863	1.86684	-5.7371	-4.61748
BGI_novel_G000554	422	0.861413	1.48273	2.89011
BGI_novel_G000558	875	-0.0416506	-2.48267	1.10594
BGI_novel_G000559	809	-4.80711	-3.44394	-0.742427
BGI_novel_G000561	4223	4.31824	2.37852	2.86285
BGI_novel_G000566	1136	3.38079	2.65647	3.36392
BGI_novel_G000568	332	-3.94712	-1.66282	-5.64908
BGI_novel_G000573	757	-0.441074	0.43367	3.97016
BGI_novel_G000579	781	-3.42133	-4.66042	-1.44877
BGI_novel_G000580	593	-2.86037	-6.07502	-
BGI_novel_G000584	2151	-0.366098	-1.87895	-3.37622
BGI_novel_G000585	2499	-8.78455	-4.26861	-0.589967
BGI_novel_G000586	1669	1.77851	4.87948	4.32773
BGI_novel_G000587	1248	1.45098	4.10171	3.38039
BGI_novel_G000590	1296	-5.3676	-	-
BGI_novel_G000592	1417	-2.75888	-1.36582	-1.28239
BGI_novel_G000593	682	5.05287	-	-
BGI_novel_G000594	676	2.34466	-	-
BGI_novel_G000597	932	-1.37897	6.31031	2.79407
BGI_novel_G000600	370	2.51301	2.16674	4.36228
BGI_novel_G000602	524	-0.661074	-0.0691498	4.15354
BGI_novel_G000604	1159	2.81483	-0.945921	-
BGI_novel_G000608	653	-	1.15435	6.15815
BGI_novel_G000609	561	-	3.10327	2.15701
BGI_novel_G000610	1024	2.76339	2.83644	1.99772
BGI_novel_G000611	394	-	3.75245	3.82229
BGI_novel_G000612	578	4.07831	3.49141	3.3059
BGI_novel_G000622	432	-2.941	-2.93239	-4.49025
BGI_novel_G000625	2769	1.55231	2.43975	4.17692
BGI_novel_G000628	633	-3.92205	4.65928	1.28833
BGI_novel_G000630	314	-	1.95167	4.56068
BGI_novel_G000631	1180	-0.19867	0.869901	5.56599
BGI_novel_G000646	789	2.6651	2.58592	-
BGI_novel_G000648	1127	-2.09853	-3.82571	-4.17716
BGI_novel_G000649	984	-2.33181	-4.07655	-3.52576
BGI_novel_G000660	2033	-0.638884	-1.91404	-2.72338
BGI_novel_G000662	605	-2.76736	-3.83945	-2.68415
BGI_novel_G000666	729	-0.0462822	-4.86708	-
BGI_novel_G000674	879	2.6592	4.33883	-
BGI_novel_G000675	1396	-0.542708	-9.15885	-1.58338
BGI_novel_G000686	4254	-0.0776322	-2.53446	-2.48318
BGI_novel_G000688	2581	1.65093	2.84934	1.29948
BGI_novel_G000690	966	-2.13294	-1.97487	-3.12966
BGI_novel_G000691	456	5.72408	6.02887	8.32569
BGI_novel_G000692	417	-0.982153	-2.94101	-6.54049
BGI_novel_G000693	747	-5.40543	-2.99661	-
BGI_novel_G000694	545	-6.02468	-5.0189	-4.16214
BGI_novel_G000695	548	0.350198	1.95862	3.96168
BGI_novel_G000696	567	3.31193	-0.275264	-
BGI_novel_G000697	298	-0.712067	1.25992	5.97987
BGI_novel_G000700	1135	-3.59082	-2.30082	-1.61155
BGI_novel_G000706	363	-8.29948	-6.10611	-0.957204
BGI_novel_G000707	359	-5.13288	-6.22701	-6.91905
BGI_novel_G000709	1023	2.48762	0.446061	1.49224
BGI_novel_G000712	927	0.680891	2.34591	0.886802
BGI_novel_G000713	479	-1.23365	1.44345	5.02743
BGI_novel_G000719	3623	-2.73399	-2.17363	-1.45935
BGI_novel_G000727	1028	1.33538	2.416	1.58921
BGI_novel_G000728	913	-0.561786	5.97744	-
BGI_novel_G000732	862	0.794032	-0.0218695	3.06137
BGI_novel_G000736	496	-4.07928	-2.06375	-
BGI_novel_G000737	2299	1.74566	2.50231	2.69538
BGI_novel_G000739	2176	3.39251	1.74964	0.430134
BGI_novel_G000742	896	2.25279	1.95706	2.69692
BGI_novel_G000743	1068	-1.87579	-2.41603	0.731351
BGI_novel_G000746	326	0.77851	1.54127	4.36034
BGI_novel_G000753	648	1.00438	0.589888	4.30091
BGI_novel_G000754	637	0.298751	0.618173	3.45118
BGI_novel_G000755	2091	0.672811	1.33371	3.76362
BGI_novel_G000763	749	-	-1.09639	-4.5402
BGI_novel_G000766	395	-	-	2.53638
BGI_novel_G000768	2545	-0.721505	0.677012	3.33862
BGI_novel_G000771	917	-4.68368	3.35746	3.90643
BGI_novel_G000772	298	-	4.93159	2.70566
BGI_novel_G000773	395	-	2.75516	3.16801
BGI_novel_G000774	424	1.55231	3.3649	2.98289
BGI_novel_G000775	1367	-4.14466	-4.59417	-3.57548
BGI_novel_G000776	2449	-	1.22604	4.60334
BGI_novel_G000777	1368	-6.17861	-	-
BGI_novel_G000778	2346	3.89529	-1.69665	-
BGI_novel_G000779	502	4.89123	-	-1.39749
BGI_novel_G000782	613	-2.68924	-	-
BGI_novel_G000786	2743	-0.185324	4.1495	5.01512
BGI_novel_G000792	1753	-1.60318	-3.11876	2.84282
BGI_novel_G000793	1287	-3.19308	3.08845	8.36636
BGI_novel_G000800	2341	-4.44734	-6.82192	-4.33414
BGI_novel_G000802	443	2.19339	1.54904	6.06379
BGI_novel_G000803	399	1.55231	5.60913	-
BGI_novel_G000807	1487	6.33845	-	-
BGI_novel_G000809	2165	2.40513	-0.528189	-0.839204
BGI_novel_G000813	1791	3.77468	-1.5505	-2.10612
BGI_novel_G000814	1126	-1.39824	2.75613	3.50081
BGI_novel_G000820	546	0.47405	1.02606	4.79039
BGI_novel_G000822	1195	1.33018	0.569445	2.63185
BGI_novel_G000828	284	-2.13651	-0.678551	-3.57315
BGI_novel_G000831	2099	-6.7422	-5.51779	-4.54633
BGI_novel_G000832	1706	-5.32816	-6.47405	-1.72984
BGI_novel_G000836	1512	-2.41051	-7.37601	-8.45364
BGI_novel_G000839	711	-3.69381	-1.43082	-0.843535
BGI_novel_G000840	1203	0.622282	-2.46212	-0.710913
BGI_novel_G000842	653	2.69709	-	-
BGI_novel_G000846	513	-5.60862	-	-1.35794
BGI_novel_G000849	923	-0.431009	-1.36794	-3.035
BGI_novel_G000856	787	-7.76923	-8.21421	-7.99993
BGI_novel_G000857	1114	-0.555087	-2.31045	-5.90548
BGI_novel_G000858	976	-0.652005	-0.769043	-2.51435
BGI_novel_G000871	583	1.90794	0.835978	4.53747
BGI_novel_G000873	1667	-3.46031	-1.72375	-1.37903
BGI_novel_G000881	720	3.46203	3.63298	4.1756
BGI_novel_G000885	641	-3.4716	-1.12279	-2.45949
BGI_novel_G000886	1288	-0.654997	3.34994	5.50854
BGI_novel_G000888	1496	0.708013	-1.29434	-2.38604
BGI_novel_G000889	1198	0.717957	0.290564	3.96533
BGI_novel_G000896	3246	4.99381	2.65247	0.878523
BGI_novel_G000897	1836	-0.679219	1.02364	2.50806
BGI_novel_G000898	573	-0.610678	-3.15415	0.63513
BGI_novel_G000902	1413	0.260699	0.629937	4.78135
BGI_novel_G000904	342	-2.33214	-	4.74552
BGI_novel_G000906	623	0.144134	0.680889	4.9713
BGI_novel_G000907	243	-2.98767	2.25334	5.01587
BGI_novel_G000915	896	5.42915	-	1.25091
BGI_novel_G000917	740	-7.08596	-3.62992	1.1175
BGI_novel_G000918	3755	-6.4496	-2.52732	-0.281244
BGI_novel_G000919	208	-0.0503172	3.22663	4.03035
BGI_novel_G000923	420	-	0.362012	2.76046
BGI_novel_G000924	754	-0.372842	1.58698	3.68318
BGI_novel_G000925	1039	-1.24267	0.534241	4.30329
BGI_novel_G000932	249	-	2.26526	2.94984
BGI_novel_G000934	587	-4.45549	-2.12125	1.247
BGI_novel_G000935	843	-0.983654	-0.131842	6.02818
BGI_novel_G000940	460	-1.44247	1.63551	3.48328
BGI_novel_G000941	1334	-0.931096	0.670813	4.35591
BGI_novel_G000942	1479	0.372312	0.940882	2.53035
BGI_novel_G000944	1667	-0.728095	3.1862	4.11388
BGI_novel_G000945	1365	5.12497	1.01386	2.15334
BGI_novel_G000946	2099	6.11378	0.547637	1.67086
BGI_novel_G000950	1232	-0.453297	0.860932	2.37169
BGI_novel_G000958	1631	-3.00787	-4.95522	-1.52994
BGI_novel_G000959	650	-3.74213	-5.07183	-
BGI_novel_G000960	1515	-1.66616	-1.78584	-3.33127
BGI_novel_G000961	1506	-2.41057	-1.44514	-3.73811
BGI_novel_G000965	2069	7.3565	1.24982	-4.63252
BGI_novel_G000966	2169	3.65003	3.33844	-
BGI_novel_G000967	2898	3.17416	5.05568	4.17689
BGI_novel_G000970	4986	0.394215	3.31661	2.30139
BGI_novel_G000971	4419	2.27318	3.75012	3.4591
BGI_novel_G000972	651	1.44941	3.95081	3.0237
BGI_novel_G000973	5381	0.301892	4.5154	3.05729
BGI_novel_G000974	1076	0.718913	4.40353	0.807758
BGI_novel_G000976	1087	2.26843	3.46834	3.4849
BGI_novel_G000977	399	0.319901	3.20938	-4.72655
BGI_novel_G000979	4530	1.52682	3.57303	2.35301
BGI_novel_G000980	1388	1.17898	3.68155	2.27584
BGI_novel_G000982	989	2.06032	4.10935	4.48687
BGI_novel_G000987	1826	0.466469	4.29028	2.4335
BGI_novel_G000988	1732	2.65935	3.63276	3.20118
BGI_novel_G000989	1020	1.93224	3.11199	3.55683
BGI_novel_G000990	857	0.813292	3.86161	4.2552
BGI_novel_G000991	965	0.462008	4.23544	2.59972
BGI_novel_G000994	2200	1.77579	3.47665	2.92738
BGI_novel_G000997	1466	2.14597	3.82627	3.86301
BGI_novel_G001000	1374	-0.525627	-1.30106	-3.21362
BGI_novel_G001005	1211	0.13793	-2.22043	-5.79161
BGI_novel_G001007	1546	-1.00814	-2.63222	-1.01964
BGI_novel_G001008	498	1.07065	1.65267	4.48726
BGI_novel_G001010	513	-0.654997	-8.27423	-7.60613
BGI_novel_G001011	950	-6.3184	-5.662	-4.18992
BGI_novel_G001012	454	-4.47191	-6.17713	-1.39749
BGI_novel_G001015	2074	-4.78463	-6.3015	-6.69016
BGI_novel_G001016	1806	-1.85633	-2.35541	0.433397
BGI_novel_G001027	1725	0.358928	-3.92997	-1.00305
BGI_novel_G001029	1264	1.73922	-2.61288	0.0028525
BGI_novel_G001031	409	-0.359506	3.94488	6.0636
BGI_novel_G001032	511	-0.221873	1.61371	4.84502
BGI_novel_G001037	3361	1.13834	0.49651	3.18517
BGI_novel_G001038	3203	3.07033	0.789058	2.84282
BGI_novel_G001040	1706	-1.22359	0.49946	4.29914
BGI_novel_G001047	1663	0.622282	-	-6.32434
BGI_novel_G001048	1896	-1.75622	-2.84004	3.41682
BGI_novel_G001049	1073	-2.12522	-1.87296	-3.43078
BGI_novel_G001063	1220	-1.35651	1.96365	7.40502
BGI_novel_G001064	663	0.0399426	2.44439	6.95476
BGI_novel_G001074	817	1.41078	3.26422	4.67513
BGI_novel_G001075	322	-0.67548	-4.09734	0.243739
BGI_novel_G001078	222	-3.94129	-3.33854	0.628152
BGI_novel_G001080	841	-1.52046	-2.90629	-2.28222
BGI_novel_G001083	1253	4.60709	4.06553	-
BGI_novel_G001085	826	2.05584	2.53405	5.804
BGI_novel_G001088	2903	3.24741	2.90574	-
BGI_novel_G001091	1913	-3.19834	3.81179	8.12091
BGI_novel_G001093	1373	-2.65239	-2.05126	1.45832
BGI_novel_G001095	654	-2.00141	2.42363	2.37426
BGI_novel_G001098	897	1.71808	2.9786	6.84693
BGI_novel_G001099	916	-0.395953	-0.867308	2.36244
BGI_novel_G001102	351	-2.68284	-2.07401	-4.46613
BGI_novel_G001105	792	0.666614	-7.59942	-6.39968
BGI_novel_G001106	705	-1.8056	-2.52022	-1.49936
BGI_novel_G001107	775	-7.00986	-3.47367	-3.04041
BGI_novel_G001111	979	-8.1983	-6.88532	-
BGI_novel_G001114	2084	-3.00173	0.99075	0.393328
BGI_novel_G001115	894	3.66291	1.14082	-
BGI_novel_G001118	1666	3.26376	-0.737896	0.151843
BGI_novel_G001123	1758	1.63392	3.76955	2.17631
BGI_novel_G001124	1758	3.2938	3.77475	3.59631
BGI_novel_G001125	4976	-0.145214	-4.42294	4.49633
BGI_novel_G001128	579	1.53627	-0.0711331	6.68821
BGI_novel_G001130	3280	-3.77152	-3.02113	-3.73841
BGI_novel_G001133	1209	-0.533119	-3.88527	-4.03712
BGI_novel_G001134	390	-0.538275	0.0162093	3.18498
BGI_novel_G001135	489	3.74501	-0.324131	1.247
BGI_novel_G001143	746	-	-6.94484	-2.10612
BGI_novel_G001144	771	-0.506809	-6.69164	-1.72984
BGI_novel_G001149	1398	4.1642	2.47093	2.52603
BGI_novel_G001150	1389	2.50678	1.90788	2.44041
BGI_novel_G001172	589	3.22513	-0.755774	-
BGI_novel_G001174	1235	7.89955	1.84436	1.45985
BGI_novel_G001176	1657	-5.00288	-5.65852	-6.23188
BGI_novel_G001185	555	-3.5405	-3.02734	-
BGI_novel_G001199	1474	0.411006	2.79486	8.30311
BGI_novel_G001200	1395	-2.48897	-3.8597	-1.2466
BGI_novel_G001204	1581	0.998088	2.77899	6.47304
BGI_novel_G001205	1159	0.864529	2.64764	6.0182
BGI_novel_G001206	1352	3.37582	6.34166	-
BGI_novel_G001207	931	-0.924818	0.654633	4.4346
BGI_novel_G001209	5250	0.473038	1.27201	2.8199
BGI_novel_G001215	987	-5.22857	-4.18446	-
BGI_novel_G001218	834	3.78505	3.37714	-0.0575972
BGI_novel_G001221	578	-1.70748	1.04655	4.40666
BGI_novel_G001228	695	0.346807	1.84163	5.62603
BGI_novel_G001231	293	0.622282	3.8673	5.69295
BGI_novel_G001233	684	-	-	5.59659
BGI_novel_G001235	1961	3.03314	-0.332524	-
BGI_novel_G001240	1449	-5.26347	-6.06888	-
BGI_novel_G001241	600	0.401181	0.346755	3.15018
BGI_novel_G001242	848	-6.03613	-4.25372	-2.27154
BGI_novel_G001248	2319	1.63497	3.57384	-
BGI_novel_G001250	1101	-3.99701	-2.45343	0.050756
BGI_novel_G001252	544	0.412292	0.412452	4.87064
BGI_novel_G001257	1391	3.68535	-1.28968	-
BGI_novel_G001258	531	-	1.92746	3.48203
BGI_novel_G001259	1548	2.86681	-0.288924	-0.0469756
BGI_novel_G001262	790	-2.46309	-2.26316	-2.45232
BGI_novel_G001263	416	0.622282	4.32567	5.11124
BGI_novel_G001264	619	-0.264378	5.30714	5.52562
BGI_novel_G001270	1604	1.55231	4.31414	4.43566
BGI_novel_G001271	2107	1.94082	1.25069	3.06935
BGI_novel_G001272	897	1.74577	5.84976	3.7869
BGI_novel_G001276	738	-8.08542	-7.76323	-2.54227
BGI_novel_G001279	605	2.42081	0.670853	2.79024
BGI_novel_G001280	1906	-	-1.19177	3.26722
BGI_novel_G001281	2084	-2.77097	0.045035	0.883731
BGI_novel_G001283	1256	-0.881446	-2.35074	-3.39013
BGI_novel_G001287	1681	-1.82385	-3.29365	-2.07464
BGI_novel_G001288	1268	-5.27688	-4.32479	-1.5116
BGI_novel_G001291	2030	-0.829552	0.714184	2.84755
BGI_novel_G001296	2233	0.828709	-2.41315	-1.31058
BGI_novel_G001298	1133	2.68788	-0.164175	-
BGI_novel_G001299	1361	5.34447	1.6118	-3.55546
BGI_novel_G001305	385	-0.121269	-2.37416	-
BGI_novel_G001307	502	-0.886494	-3.66581	-
BGI_novel_G001308	605	-5.20196	-0.263495	-
BGI_novel_G001309	1002	2.86555	1.60194	-2.19105
BGI_novel_G001310	965	-3.46643	-2.68887	-3.72566
BGI_novel_G001311	799	-4.08367	-3.02177	-4.30927
BGI_novel_G001313	480	-0.892483	0.44156	3.87604
BGI_novel_G001316	368	-7.0546	-1.28968	-
BGI_novel_G001319	615	-5.00121	-0.94144	4.84825
BGI_novel_G001326	573	2.76888	2.17633	-
BGI_novel_G001328	1205	1.00407	3.09744	-1.54817
BGI_novel_G001334	2415	3.15509	1.63056	2.45416
BGI_novel_G001337	1721	-6.98572	-7.04681	-1.26884
BGI_novel_G001341	592	1.78303	-0.502844	2.58106
BGI_novel_G001344	1413	-0.356708	1.94757	2.91881
BGI_novel_G001345	296	-	3.80849	1.30901
BGI_novel_G001350	570	2.33071	3.67479	-
BGI_novel_G001352	1049	2.70459	-0.966074	-0.88172
BGI_novel_G001353	1210	-1.23741	-5.49354	-3.04191
BGI_novel_G001354	1426	-6.51707	-	-
BGI_novel_G001361	1287	-6.40255	-6.4779	-5.79234
BGI_novel_G001362	855	-0.897469	3.06448	-
BGI_novel_G001364	500	-8.96838	-4.88174	-4.66049
BGI_novel_G001369	1211	1.70121	3.13794	0.960487
BGI_novel_G001374	1830	-6.98726	-7.3456	-4.25861
BGI_novel_G001379	894	-2.875	-4.69111	-5.97642
BGI_novel_G001383	949	0.643874	-1.00274	-2.53068
BGI_novel_G001388	1426	-1.94685	-3.18649	-2.06872
BGI_novel_G001390	805	0.18106	1.63662	3.54221
BGI_novel_G001391	1002	1.35752	0.614512	3.59679
BGI_novel_G001392	737	-4.77056	-1.37095	-1.96713
BGI_novel_G001396	2039	0.392155	1.38342	5.95171
BGI_novel_G001397	712	-	0.82849	3.33475
BGI_novel_G001402	443	-0.71419	1.77178	5.13052
BGI_novel_G001403	2034	2.90861	-0.660157	1.16401
BGI_novel_G001407	1284	3.90205	-	-
BGI_novel_G001409	1244	0.0315735	3.77061	6.49869
BGI_novel_G001410	1161	0.821221	2.5114	3.53511
BGI_novel_G001411	2201	-6.66874	-3.70495	-1.52561
BGI_novel_G001419	414	0.264793	1.20588	2.80952
BGI_novel_G001422	506	-3.06163	0.201857	6.92752
BGI_novel_G001427	1687	0.374449	3.3515	1.28833
BGI_novel_G001428	566	1.13244	1.4988	4.7933
BGI_novel_G001431	236	0.550029	4.40596	6.57512
BGI_novel_G001435	1642	2.70024	1.81523	4.7578
BGI_novel_G001436	1171	0.623709	0.590289	4.61922
BGI_novel_G001437	511	-0.982153	-2.24904	-4.669
BGI_novel_G001438	923	-0.900662	1.03213	2.74045
BGI_novel_G001439	352	1.40388	3.51923	3.17724
BGI_novel_G001443	1226	0.676873	2.17787	4.39898
BGI_novel_G001445	581	-1.04497	3.37838	6.20674
BGI_novel_G001446	729	-3.26707	4.83595	8.67356
BGI_novel_G001447	274	-	0.818089	3.54544
BGI_novel_G001453	671	3.48595	1.1547	2.90293
BGI_novel_G001454	1823	2.34925	3.20157	5.14545
BGI_novel_G001455	1152	2.4813	-0.0389047	-
BGI_novel_G001456	4341	1.40388	5.24341	5.06197
BGI_novel_G001457	4447	-	3.70198	1.7115
BGI_novel_G001458	2485	-5.41574	-5.00962	-3.60902
BGI_novel_G001459	877	1.08018	2.78514	-
BGI_novel_G001469	813	-2.5414	-	1.25091
BGI_novel_G001473	1519	3.61038	1.85382	1.52958
BGI_novel_G001478	573	3.4169	3.71861	1.28833
BGI_novel_G001480	1675	-0.365909	2.37073	6.11011
BGI_novel_G001481	1085	-7.03161	-3.42218	-0.843535
BGI_novel_G001487	942	1.32769	3.10861	4.04815
BGI_novel_G001488	663	-	3.49771	5.19836
BGI_novel_G001495	1097	-	-0.228199	4.96902
BGI_novel_G001497	1902	1.12168	1.56077	4.46063
BGI_novel_G001508	319	4.17044	1.83101	-
BGI_novel_G001512	1931	-6.70278	1.01988	-0.575369
BGI_novel_G001513	528	-1.17607	-2.63798	-1.48571
BGI_novel_G001516	1302	2.43301	2.56669	-
BGI_novel_G001517	1285	2.47456	-	-
BGI_novel_G001520	591	-0.488329	-2.24073	-3.51149
BGI_novel_G001524	487	0.499683	-2.16789	-2.36247
BGI_novel_G001529	451	-1.17584	-0.676579	-3.05658
BGI_novel_G001530	561	-0.895514	-2.51462	-3.32636
BGI_novel_G001531	587	-8.70407	-5.45415	-4.59909
BGI_novel_G001536	800	4.07676	1.86629	-0.201952
BGI_novel_G001542	1292	-4.14751	-5.82284	-4.58205
BGI_novel_G001543	1484	1.00306	1.88562	3.94805
BGI_novel_G001545	553	-	0.921674	3.05887
BGI_novel_G001550	1095	4.09295	-2.51928	4.12499
BGI_novel_G001551	1082	7.07744	-0.755774	3.97027
BGI_novel_G001554	1988	-	6.46727	2.0913
BGI_novel_G001559	979	-	4.22264	5.43274
BGI_novel_G001562	408	-2.89148	0.855756	-
BGI_novel_G001563	686	-2.93505	-1.74417	-0.957204
BGI_novel_G001566	488	-3.63136	1.26552	6.4419
BGI_novel_G001567	847	-0.0375973	2.20671	-4.73964
BGI_novel_G001568	436	-	-2.44198	-6.08612
BGI_novel_G001569	686	0.643874	3.26132	3.11552
BGI_novel_G001572	706	-3.82401	-5.39564	-4.982
BGI_novel_G001573	1700	-3.31776	0.0776068	1.98288
BGI_novel_G001574	2500	-3.88804	3.65051	7.74332
BGI_novel_G001576	372	3.5068	1.13636	-
BGI_novel_G001577	1615	2.3734	-1.55898	-0.419835
BGI_novel_G001582	404	-2.67759	-0.23882	4.32754
BGI_novel_G001584	1590	-2.11314	-3.77071	1.51835
BGI_novel_G001587	682	-0.37552	-1.27024	-2.52011
BGI_novel_G001588	1061	-7.00706	-3.24163	-
BGI_novel_G001589	656	-5.5474	-3.67347	-4.18763
BGI_novel_G001590	211	-	3.26079	4.62268
BGI_novel_G001596	1264	0.640534	0.994001	7.75548
BGI_novel_G001602	886	-	-3.37921	-2.83188
BGI_novel_G001603	1584	-4.70719	-7.73263	-9.22749
BGI_novel_G001605	1101	3.06492	-0.876274	-0.843535
BGI_novel_G001606	593	-3.31541	-7.35747	-5.50199
BGI_novel_G001612	578	-1.28981	-2.50152	-2.55362
BGI_novel_G001613	607	-0.96953	-3.41013	-2.72675
BGI_novel_G001614	904	-6.22435	-1.92278	1.41029
BGI_novel_G001619	447	-2.43549	-4.56009	-2.22049
BGI_novel_G001620	1216	-2.41048	-3.61791	-2.76133
BGI_novel_G001624	1269	5.8883	-	3.06566
BGI_novel_G001626	634	-1.9033	-2.02287	-3.4919
BGI_novel_G001630	804	-1.98432	1.95016	10.0291
BGI_novel_G001631	1200	0.148492	0.865184	10.9185
BGI_novel_G001634	1186	1.69772	2.8591	-1.98163
BGI_novel_G001635	581	0.251741	-1.64484	-2.38432
BGI_novel_G001636	417	-0.136436	2.36847	8.04286
BGI_novel_G001638	1594	3.02061	-0.734672	-
BGI_novel_G001642	606	-0.314421	1.49282	3.88016
BGI_novel_G001643	894	-1.95986	-6.59759	-0.290815
BGI_novel_G001644	1436	-8.79658	-5.67212	-2.88133
BGI_novel_G001647	2281	0.413062	1.61042	2.98807
BGI_novel_G001652	268	-	0.901442	3.05762
BGI_novel_G001654	2114	3.25002	3.00786	-3.3514
BGI_novel_G001657	284	-1.57776	-	4.90894
BGI_novel_G001658	474	-0.242571	1.34951	4.03367
BGI_novel_G001661	1462	2.55422	0.840882	3.8586
BGI_novel_G001663	455	-	0.906798	8.11827
BGI_novel_G001665	4429	-4.54179	-1.07063	-0.0394985
BGI_novel_G001666	992	-11.0686	-2.5225	-
BGI_novel_G001670	1144	0.622282	1.54747	5.00138
BGI_novel_G001671	445	0.728048	0.283167	6.7076
BGI_novel_G001679	397	-	1.4707	3.72628
BGI_novel_G001681	1085	-0.168244	1.80569	7.43378
BGI_novel_G001684	314	1.13244	0.689423	3.29939
BGI_novel_G001688	286	-4.83826	-2.0747	0.0546673
BGI_novel_G001690	653	-0.806644	1.71348	3.90187
BGI_novel_G001692	347	0.800823	0.480454	3.99355
BGI_novel_G001696	519	0.453913	-0.105947	5.55304
BGI_novel_G001698	335	-	1.04131	5.39147
BGI_novel_G001699	1827	-2.73502	-4.17222	-7.84464
BGI_novel_G001701	2881	-2.49422	-0.804576	2.18758
BGI_novel_G001702	3301	-0.863664	3.09724	2.62045
BGI_novel_G001703	822	0.692759	2.29285	5.74568
BGI_novel_G001704	321	-0.591647	0.977094	6.35486
BGI_novel_G001705	901	-6.4173	-3.10827	0.118155
BGI_novel_G001712	694	0.666614	-	5.78998
BGI_novel_G001714	1554	3.74368	-0.37187	-
BGI_novel_G001716	1758	2.01849	1.84416	6.58122
BGI_novel_G001722	515	0.470861	1.54622	5.58772
BGI_novel_G001725	1591	-2.53479	3.71798	-
BGI_novel_G001729	1635	-6.8388	-6.0421	-4.786
BGI_novel_G001730	413	-5.88865	-3.81696	-2.19105
BGI_novel_G001731	478	-0.343211	2.47741	4.46028
BGI_novel_G001732	3061	-0.71494	0.712056	3.54279
BGI_novel_G001734	1365	2.23665	-1.4141	4.40388
BGI_novel_G001735	745	0.666614	1.50041	4.9655
BGI_novel_G001749	336	-0.480162	0.665818	5.98487
BGI_novel_G001751	1117	2.92528	0.446467	3.49746
BGI_novel_G001752	1011	4.60852	0.366187	-0.117755
BGI_novel_G001760	298	-	-0.61319	3.02106
BGI_novel_G001763	558	-0.442513	2.23636	6.62404
BGI_novel_G001764	915	5.88677	-	-
BGI_novel_G001765	401	-0.629486	3.22332	-
BGI_novel_G001766	2571	1.20472	2.40146	7.3688
BGI_novel_G001767	1710	0.765581	2.98908	7.53676
BGI_novel_G001769	250	-	3.1731	-
BGI_novel_G001771	676	3.04858	2.68811	-
BGI_novel_G001774	730	-0.182498	-0.25062	2.66086
BGI_novel_G001780	1898	2.04723	3.03945	3.39255
BGI_novel_G001781	247	0.938092	4.30972	5.5393
BGI_novel_G001784	355	2.44788	1.82164	7.90462
BGI_novel_G001786	1024	2.6384	0.53107	-0.580117
BGI_novel_G001788	798	-1.87579	-0.500934	3.11039
BGI_novel_G001789	442	-4.17959	-3.80641	-2.58624
BGI_novel_G001791	746	1.51783	2.16674	-4.68019
BGI_novel_G001793	997	0.710583	0.10939	3.4378
BGI_novel_G001798	645	-0.14548	-3.55243	-3.87733
BGI_novel_G001804	722	0.622282	1.22412	4.18037
BGI_novel_G001805	305	0.851964	0.64784	4.17416
BGI_novel_G001806	600	0.434123	-4.6957	-
BGI_novel_G001810	307	-4.24083	-2.45975	-1.79442
BGI_novel_G001812	506	-0.632024	-2.70108	-4.90057
BGI_novel_G001813	393	1.54543	2.44782	5.10465
BGI_novel_G001816	553	-2.73502	2.4544	1.18884
BGI_novel_G001824	370	0.491613	1.40679	5.14128
BGI_novel_G001826	323	-	3.26079	4.91929
BGI_novel_G001828	559	-0.198311	-1.191	-2.37121
BGI_novel_G001831	389	4.01743	3.01364	5.53414
BGI_novel_G001837	396	-2.36276	-6.16087	-2.64057
BGI_novel_G001846	255	3.93854	0.102745	-
Bra000002	1527	-8.70395	-5.66346	-2.62302
Bra000006	312	-1.92743	-3.15998	-5.13033
Bra000007	711	-2.92743	-2.76181	-2.41794
Bra000010	1491	-3.98777	-3.62324	-0.558799
Bra000011	1950	-2.59579	-1.00932	-0.180195
Bra000012	2022	-2.57972	-1.45054	-2.88312
Bra000015	1311	-1.80833	-4.70048	-4.14437
Bra000017	234	-	-4.9259	-0.957204
Bra000019	1840	-0.236567	-2.35684	-1.94433
Bra000031	603	-2.08391	1.22421	2.9826
Bra000032	585	-1.2189	-2.23085	-2.4115
Bra000037	2714	-6.27252	-7.55083	-7.24043
Bra000039	2227	-3.13144	-2.94175	-3.60542
Bra000041	1215	-6.155	-7.14891	-1.89339
Bra000042	1024	-1.92353	-4.13454	-4.45678
Bra000043	1825	1.17518	-1.2186	-2.4451
Bra000045	1497	-0.778748	-0.94483	-3.08376
Bra000050	3034	-7.51231	-8.46521	-2.90336
Bra000052	624	-3.65658	-4.17689	-6.15327
Bra000056	669	-3.1212	-2.39063	-1.98144
Bra000058	1053	0.39169	-10.5608	-10.9581
Bra000060	2143	-4.21231	-3.83719	-3.345
Bra000071	2427	-3.61584	-3.2449	-2.76025
Bra000072	1191	-3.46122	-3.75385	1.44281
Bra000075	1326	-0.359584	-1.75082	-2.94075
Bra000076	1287	-5.30762	-5.75784	-4.87105
Bra000080	706	-5.99447	-4.13945	-3.33772
Bra000081	2536	-0.224442	-0.592369	-2.7173
Bra000085	1256	-0.423276	-2.42767	-4.34967
Bra000088	753	-3.14794	-2.3567	-1.77165
Bra000089	1072	-2.37049	-3.64655	-4.43221
Bra000090	1788	-5.54876	-6.79216	-6.44578
Bra000091	1250	-2.66431	-6.3257	-5.09051
Bra000098	1584	3.32191	3.31399	3.89711
Bra000101	669	2.90719	2.02869	0.829085
Bra000102	1685	-2.05136	-1.72054	-2.42013
Bra000106	2265	-3.94668	-3.1649	-3.93278
Bra000111	1239	-3.38915	-5.34442	-5.77001
Bra000112	705	2.4569	2.0247	2.37439
Bra000118	705	1.26786	3.30024	8.61959
Bra000124	2564	1.4882	3.41625	6.31716
Bra000125	1962	-2.45252	-1.37116	-2.47269
Bra000130	2457	-2.40924	-2.09377	-3.5779
Bra000132	1372	-5.00577	-2.85764	-3.46037
Bra000140	1879	4.60202	1.24362	1.00148
Bra000142	1281	-3.71511	-6.14259	-3.02039
Bra000144	1754	-2.78501	2.2481	1.79125
Bra000145	2462	-4.60831	-4.10288	-5.19427
Bra000149	2063	-1.75877	-1.94078	-2.7343
Bra000154	1701	-4.07961	-5.02396	-4.19772
Bra000161	1065	-1.23005	-2.19632	-3.84445
Bra000162	6779	-1.54771	-3.41001	-4.28941
Bra000165	345	1.99105	2.63037	0.643934
Bra000169	3534	-3.86021	-2.91526	-3.94354
Bra000170	396	4.30742	2.84072	2.17615
Bra000171	1766	-2.76513	-1.67343	-1.5555
Bra000173	642	2.02039	4.15067	6.67337
Bra000174	1184	-4.57016	-0.973013	-1.09776
Bra000179	1293	3.26124	1.76514	0.128712
Bra000184	639	-4.99422	0.588547	0.760601
Bra000190	2017	-1.40359	-1.02707	-3.26054
Bra000194	1213	-4.41827	1.49509	5.20608
Bra000197	1279	-0.127235	-2.38335	-4.09616
Bra000198	1379	2.36837	1.74538	1.71435
Bra000206	1436	-2.16952	-2.55002	-2.44934
Bra000211	1895	-2.87237	-1.4493	-0.892429
Bra000214	823	-1.02067	-1.43442	-4.85938
Bra000217	1725	-2.63901	-1.54951	-1.67165
Bra000221	204	-6.23339	-5.92942	-4.68092
Bra000222	1506	-5.10744	-6.1645	-7.59028
Bra000230	1142	-1.11486	-2.55538	-3.97697
Bra000231	2035	-2.6962	-2.65921	-1.54518
Bra000235	1192	-5.87707	-1.90924	-2.15776
Bra000238	3852	-2.65124	-2.23988	-2.85754
Bra000256	4071	-5.70292	-5.55183	-5.33127
Bra000265	629	4.35511	5.26667	7.6163
Bra000267	2292	0.0113334	-1.8525	-2.6889
Bra000268	1425	-5.01433	-5.31869	-6.00765
Bra000272	715	-2.83427	-0.476349	-0.176568
Bra000276	351	-4.24242	-3.68588	-5.07196
Bra000278	1524	-4.98137	-5.23019	-4.75569
Bra000281	786	5.37965	2.59063	3.20313
Bra000282	949	3.27208	4.90056	8.12105
Bra000283	1721	1.07683	3.22575	6.38299
Bra000284	2108	-1.33249	-2.27863	-2.93956
Bra000289	1190	0.428008	5.94954	7.81257
Bra000292	3552	-1.51115	-3.46973	-4.73186
Bra000295	3128	-3.96223	-2.99217	-2.59383
Bra000296	1826	-3.38181	-4.49942	-2.1878
Bra000301	748	-4.57286	-5.49721	-6.34286
Bra000302	880	-2.90764	-4.40433	-6.22332
Bra000303	1456	-3.87431	-4.13245	-5.11073
Bra000307	4634	-0.50691	1.69658	4.08788
Bra000308	823	-0.658548	2.48186	4.07044
Bra000311	1122	2.16568	5.03599	5.64488
Bra000315	1041	-1.33061	-3.18879	-2.73961
Bra000318	2300	-4.14317	-4.15305	-3.30371
Bra000321	1860	-5.90315	-4.9768	-3.10208
Bra000330	1475	6.84962	4.68829	8.59215
Bra000334	1616	-0.307418	-1.6199	-2.63492
Bra000337	624	-5.74047	-1.82409	-1.07359
Bra000342	1206	-1.97275	-2.74332	-5.1882
Bra000344	1519	1.47859	3.70114	7.3688
Bra000346	2147	1.7732	2.07059	2.92942
Bra000347	1886	-2.90105	-2.17931	-1.92546
Bra000357	1480	1.79058	0.824947	3.40936
Bra000358	758	-4.6345	-3.87757	-1.71287
Bra000359	1305	-1.75567	-2.05568	-2.77651
Bra000364	923	-6.48245	-5.54461	-2.63623
Bra000368	498	-1.67677	-2.78428	-5.05989
Bra000371	2695	1.09266	1.40502	2.4829
Bra000376	792	-0.33223	0.345703	2.85097
Bra000377	396	-3.81171	-3.2578	-0.429326
Bra000378	1124	-6.87369	-6.31943	-5.00168
Bra000380	486	-2.49616	-1.64872	-3.46951
Bra000382	1701	-7.15764	-3.47844	0.816285
Bra000389	643	-0.264378	-5.03738	-1.98193
Bra000394	1978	1.2513	1.66454	2.779
Bra000398	567	1.67617	0.982637	2.79693
Bra000403	1275	-2.48412	-2.20322	-3.74768
Bra000416	1278	-2.46332	-2.55179	-1.43369
Bra000421	4249	4.19414	3.37013	3.21648
Bra000429	1430	-3.38955	-2.82434	-2.55402
Bra000450	526	-4.23775	-2.32464	-3.93745
Bra000452	1304	2.68607	1.98053	2.05235
Bra000458	846	-2.52267	-0.0936573	0.139891
Bra000459	719	2.96446	2.15959	3.06566
Bra000461	3217	-5.41578	-5.21306	-4.95426
Bra000466	1649	-0.550625	-3.5319	-3.32525
Bra000474	986	3.29272	2.06833	0.963959
Bra000477	1155	-1.46092	-2.74398	-2.79104
Bra000479	423	-6.12982	-5.57192	-1.43299
Bra000481	312	-3.13975	-3.45475	-5.86994
Bra000483	468	-1.82673	-1.49829	-2.44923
Bra000485	850	-0.0462822	-3.24326	-3.17162
Bra000488	1230	-5.95328	-0.0740044	0.654543
Bra000490	3845	-1.0392	-2.73364	-3.29454
Bra000491	1003	-5.5495	-3.05052	0.23821
Bra000493	3182	-3.18412	-3.56771	-3.24067
Bra000495	1165	-5.18375	-5.36972	-0.944626
Bra000511	1667	-5.71826	-4.85412	-3.66935
Bra000519	687	1.37064	3.22876	3.59487
Bra000526	771	-2.90346	-1.95404	-3.51347
Bra000529	1693	2.51991	1.50737	1.45489
Bra000530	225	-4.77959	-2.47444	-2.67604
Bra000536	1592	-2.6261	-1.09243	-0.271151
Bra000538	1246	-4.09706	-3.89304	-3.72917
Bra000540	1701	-3.86022	-3.91561	-3.70261
Bra000550	2878	-0.885175	-2.39781	-3.57286
Bra000558	1784	-4.0557	-2.7739	-0.906509
Bra000573	1787	-3.1016	-2.23485	-3.58257
Bra000582	1066	-0.778154	-0.997908	-2.75826
Bra000584	1884	-3.26655	-5.80462	-6.10886
Bra000587	2171	5.63156	2.87152	2.02199
Bra000589	1760	2.57675	-0.254725	-0.867707
Bra000590	337	0.804337	1.11162	3.14212
Bra000592	1932	1.47528	2.96775	6.67224
Bra000593	792	0.960688	2.5055	3.9712
Bra000595	1741	-0.80731	-2.3966	-2.82182
Bra000596	3194	-5.07833	-1.91161	-1.88081
Bra000598	4551	-3.64193	-4.04258	-1.34646
Bra000605	1992	2.49773	1.49778	0.396785
Bra000607	1191	2.6234	-	1.247
Bra000613	1113	4.0901	4.03773	5.9049
Bra000614	1058	1.95014	2.60483	2.66423
Bra000615	1428	-8.26374	-7.99121	-8.76918
Bra000623	1503	-2.84618	-2.94598	-2.85325
Bra000625	1241	-1.53441	-3.60977	-4.08287
Bra000626	1609	-0.232048	1.28613	3.22484
Bra000627	761	-1.67931	-3.64703	-4.68599
Bra000628	1488	-6.64113	-12.5065	-12.3244
Bra000630	1263	-8.97579	-9.47362	-10.0064
Bra000631	1020	-6.57501	-12.3883	-10.1382
Bra000643	819	4.03362	-	-0.88172
Bra000653	1125	-1.60691	2.81996	4.47525
Bra000654	753	-3.4428	-2.62386	-4.21741
Bra000660	945	-4.85354	-4.5408	-3.89855
Bra000663	1203	-3.048	-8.32676	-8.59179
Bra000668	1075	-6.38493	-6.11454	-4.17628
Bra000669	971	1.22309	-0.87348	-2.3886
Bra000680	1085	2.12868	2.47171	1.89371
Bra000685	747	-0.0589037	-1.43466	-2.37883
Bra000686	2325	-2.57793	-2.14776	0.963429
Bra000687	705	-2.94598	-2.26357	-2.06564
Bra000693	1300	-2.8958	-3.05051	-4.53375
Bra000696	1457	-6.34405	-4.94667	0.780179
Bra000697	1751	0.534421	2.00676	3.44134
Bra000698	1913	-3.10405	-3.57528	-2.0856
Bra000699	725	1.41566	3.02144	3.1469
Bra000703	594	2.05398	2.74273	3.19473
Bra000704	1093	-4.10604	-3.03593	5.08633
Bra000705	750	-1.69103	-2.71967	-3.35103
Bra000708	1098	-5.32927	-7.84749	-6.12134
Bra000712	1240	-4.34429	-0.904999	0.2489
Bra000713	1278	-3.10228	-0.20819	1.27607
Bra000715	1453	1.55513	2.25732	3.73025
Bra000718	2375	-4.73334	-4.95586	0.552964
Bra000724	2098	-3.91795	-4.52487	-5.02081
Bra000731	1293	0.609353	3.24638	3.14087
Bra000737	6378	-2.36034	-3.02108	-4.28056
Bra000740	1311	1.6743	1.33139	2.99725
Bra000742	3687	3.3262	4.32957	5.66187
Bra000749	2096	3.10417	2.73184	1.46922
Bra000754	1395	2.24729	4.21792	3.95064
Bra000755	1225	3.00367	4.62351	7.39407
Bra000757	2044	-0.691919	-1.06989	-2.41993
Bra000762	1533	1.7815	3.35895	4.05563
Bra000768	1960	-1.08393	2.69637	4.86797
Bra000769	1977	-0.858158	1.81915	3.9056
Bra000773	2049	-3.94594	-5.32589	-4.68508
Bra000783	1321	-2.84444	-2.54281	-3.76746
Bra000785	1362	-3.63906	-3.29501	-3.36158
Bra000794	1944	-7.5637	-8.24909	-10.3742
Bra000802	1125	-4.21411	-5.9866	-6.33701
Bra000808	3192	-1.37134	-2.10067	-2.43712
Bra000809	4978	1.08704	1.40038	2.33406
Bra000810	2102	4.9253	3.83272	1.21452
Bra000811	991	-2.06554	-2.77915	-1.91956
Bra000812	607	-4.80256	-0.530893	-0.957204
Bra000813	279	2.97292	2.54214	2.55586
Bra000814	1843	1.73621	1.96714	3.37552
Bra000821	830	-2.09387	-3.5096	-6.47149
Bra000825	1455	-3.82974	-1.03545	0.371054
Bra000827	3179	-2.33574	-1.5629	-0.119092
Bra000830	766	-0.11679	3.30945	2.0941
Bra000837	1012	-6.8369	-6.11715	-4.35952
Bra000840	1012	-2.76107	-6.11746	-9.55011
Bra000842	2370	-0.246486	2.56988	0.798182
Bra000843	1997	-5.84619	-5.73189	-5.45567
Bra000857	1913	1.56551	1.93835	2.57977
Bra000861	850	-4.91075	-5.39099	-4.33578
Bra000867	1099	-2.53732	-2.98072	-2.11825
Bra000868	3555	-0.884685	-1.57081	-2.39204
Bra000875	1013	3.78419	3.01981	6.10331
Bra000876	931	6.96842	1.62497	5.87905
Bra000883	2790	-1.84684	-3.12629	-1.74103
Bra000884	715	-0.718744	1.72277	4.64553
Bra000897	2399	-0.894343	-3.93991	-3.79758
Bra000898	1698	-3.49842	-2.64618	-2.03275
Bra000901	1389	-1.09981	-2.72045	-2.44834
Bra000903	1732	-1.39804	-2.1435	-3.34621
Bra000907	1424	-4.75329	-3.72612	-4.31285
Bra000908	969	-4.60799	-4.8173	-5.00309
Bra000909	431	-3.10416	-4.03303	-3.13773
Bra000910	417	-2.55033	-1.0428	-0.250795
Bra000918	1070	3.23233	3.19633	5.32879
Bra000919	1375	2.21861	3.25918	3.99916
Bra000926	1539	-2.19724	-3.51654	-3.67824
Bra000930	2109	-4.86431	-4.36822	-3.06136
Bra000933	633	-2.56516	-2.24521	-1.76291
Bra000938	734	5.2998	3.72963	5.22755
Bra000940	5507	1.81547	2.47663	3.99088
Bra000946	1384	-7.0792	-5.16084	-5.13256
Bra000949	3618	-4.21157	-2.72926	-2.27706
Bra000955	1882	3.33432	-0.752686	0.308207
Bra000957	1287	2.76246	0.639395	-0.776694
Bra000959	2617	4.15075	2.45833	2.60868
Bra000966	577	-1.60815	-1.63512	-2.32818
Bra000973	2838	-6.01402	-3.01681	-2.15013
Bra000974	1260	-3.32051	-4.76661	-3.61641
Bra000976	2422	-1.36623	-1.26055	-3.16491
Bra000981	1748	2.52567	-2.06508	-0.487142
Bra000985	426	-	4.11202	3.3451
Bra000986	1452	2.53726	0.878019	2.63682
Bra000987	3244	-1.43096	-3.0085	-3.84117
Bra000989	891	1.43154	1.67565	2.7448
Bra000993	2841	-2.32732	-1.34608	-1.46487
Bra000997	1701	0.948045	2.47405	3.88802
Bra001002	793	-2.63218	-0.557971	-0.788104
Bra001009	1180	1.73504	0.648154	2.86539
Bra001021	4498	0.934766	1.03574	2.41657
Bra001022	2415	4.37047	1.09337	0.295681
Bra001023	4502	0.79454	1.89499	3.01984
Bra001024	880	-2.23281	-3.22836	-3.04664
Bra001031	822	-7.64971	-5.33681	-6.35473
Bra001035	1467	-3.89426	-5.15384	-6.31052
Bra001037	1647	-2.47658	-3.32575	-2.10742
Bra001045	1685	-1.72036	-2.48088	-2.79586
Bra001046	1692	-3.56803	-3.02484	-2.23485
Bra001048	1110	-3.10319	-6.60956	-3.73714
Bra001051	785	-4.4622	-	0.379964
Bra001053	1230	-3.43853	-3.01731	-2.4838
Bra001054	1080	1.89584	2.01906	3.73312
Bra001057	1635	-2.44394	-2.7514	-2.18405
Bra001066	1359	-1.54835	-3.89578	-1.64219
Bra001071	1489	2.51516	0.567646	1.34982
Bra001073	718	-3.25766	-3.79034	-4.70847
Bra001075	975	1.54339	4.90553	8.45726
Bra001087	363	-2.73744	-4.06743	-3.05345
Bra001089	2912	-4.89248	-4.48172	-3.64666
Bra001090	2606	-1.80514	-2.71939	-1.28413
Bra001096	2509	-0.533248	-1.92658	-3.04328
Bra001099	791	-6.46317	-10.7895	-8.70645
Bra001101	526	-0.982153	-3.22656	0.429542
Bra001103	1194	0.641457	3.01316	2.81771
Bra001114	4194	0.106863	-0.74018	-2.68455
Bra001115	1604	-2.22099	-3.52078	-3.97231
Bra001122	632	6.00373	3.18643	4.6402
Bra001123	1003	-0.685955	1.25579	2.51584
Bra001129	2527	-2.44292	-2.93922	-3.7531
Bra001134	706	-4.68021	-5.63759	-6.14501
Bra001139	1132	0.00148714	2.34501	2.62823
Bra001148	2742	-1.97602	-3.88723	-3.59952
Bra001150	1708	1.07882	1.79	2.71971
Bra001170	273	-5.83549	-4.028	-3.61693
Bra001172	3417	-4.73986	-3.80673	-2.30715
Bra001182	1635	-1.12121	-1.02456	-2.34437
Bra001191	667	-2.1265	-4.73456	-6.63663
Bra001195	2286	-0.309821	-1.47617	-2.86131
Bra001198	2284	-2.35726	-1.87196	-1.96755
Bra001206	1579	0.331707	2.62648	1.61544
Bra001213	1918	-1.8897	-3.0322	-0.439233
Bra001221	4584	1.2393	3.13329	3.51656
Bra001223	4488	-5.47578	-3.9025	-4.91155
Bra001226	3029	1.80306	2.51293	3.57496
Bra001227	1139	1.72918	-1.82707	-2.93853
Bra001229	2485	1.51747	2.10476	2.80718
Bra001232	2024	2.34687	1.38063	1.90985
Bra001236	666	2.8114	2.01607	-
Bra001242	1225	1.17916	2.50225	2.41262
Bra001256	2308	1.03979	1.94333	3.51354
Bra001257	1306	1.43029	1.90438	2.53058
Bra001258	1541	2.20161	3.20662	4.69558
Bra001264	1451	-1.96836	-4.77815	-3.63067
Bra001274	1516	-1.5325	-1.21277	-3.21891
Bra001275	1385	-3.25986	-0.7297	-1.10633
Bra001283	2340	-5.49777	-4.85751	-2.24943
Bra001289	2311	-0.933093	-2.58597	-2.67791
Bra001291	456	0.828303	2.3347	2.92445
Bra001298	1084	-2.76771	-3.31357	-4.86568
Bra001307	1519	-7.45047	-3.59145	-7.0861
Bra001332	1041	-1.04345	-3.05757	-4.51684
Bra001338	1411	0.302725	-6.38214	-5.0156
Bra001341	1849	-8.97352	-8.48257	-10.1192
Bra001345	494	-1.95034	-7.17052	-6.16475
Bra001348	2119	-6.70631	-4.70801	-4.51846
Bra001349	2684	-3.47759	-3.32966	1.17983
Bra001352	924	-3.53775	-2.87307	-2.39294
Bra001365	1698	-2.59217	-0.97985	-0.643447
Bra001376	2918	-2.74316	-3.01256	-4.99573
Bra001380	2198	-6.65228	-4.71489	-4.69022
Bra001386	1424	0.936566	1.39245	2.41534
Bra001392	1629	-1.70745	-2.81674	-5.22589
Bra001395	1464	1.88133	3.43741	5.68895
Bra001401	1166	2.05198	1.52986	2.46587
Bra001405	1419	-2.16262	-7.84226	-1.75276
Bra001417	2271	-4.13905	-4.21027	-4.19581
Bra001418	1244	-1.55321	-0.720467	-3.90167
Bra001420	809	-3.88556	-3.7459	-4.79707
Bra001421	1033	-1.20036	-1.74462	-2.67028
Bra001422	1598	-0.743599	-1.88468	-2.97848
Bra001425	1779	1.55379	2.67558	3.07071
Bra001427	956	0.520065	1.78785	2.39724
Bra001428	931	2.36015	0.957473	1.55649
Bra001429	1431	-1.92132	-2.67882	-3.37489
Bra001440	1640	-7.03502	-7.41049	-3.61293
Bra001441	1316	-5.55438	-4.23726	-7.09613
Bra001447	1111	-1.20201	-2.12936	-2.55145
Bra001449	1224	0.554286	1.84357	4.3477
Bra001451	1155	2.40282	2.96928	3.27067
Bra001456	2851	-	0.16685	5.7931
Bra001457	2476	2.38192	4.00797	3.50052
Bra001460	1119	0.557685	2.12617	2.77702
Bra001461	480	-3.1161	-2.41608	-1.53945
Bra001470	1897	-2.34852	-3.58065	-7.64564
Bra001471	1467	-2.34308	-1.74419	-3.5179
Bra001478	1023	-1.15581	-4.23634	-4.03839
Bra001480	1042	-2.82045	-2.55223	-4.72183
Bra001482	2096	-1.92397	-3.36919	-2.75401
Bra001483	3520	-4.67092	-3.18154	-3.92236
Bra001488	6065	1.13452	3.92009	5.03129
Bra001490	4855	2.74402	4.12831	4.32218
Bra001497	477	0.241827	-3.53646	-3.7535
Bra001500	6074	0.468568	1.3651	2.90809
Bra001501	2387	1.09438	1.57128	2.35153
Bra001502	1981	1.74307	2.36873	2.56149
Bra001506	2675	1.5969	2.65786	4.04695
Bra001515	2334	-2.82123	-1.12877	-0.517466
Bra001519	783	-4.03556	-0.683277	1.93436
Bra001532	1593	-1.88147	-4.22171	-4.34432
Bra001535	1158	1.00086	1.21069	2.48367
Bra001538	1641	-4.59317	-2.32147	-0.113707
Bra001542	2304	-1.54955	-2.87575	-1.88901
Bra001546	2373	-2.53126	-6.20217	-2.56796
Bra001550	1504	-2.8822	-4.07635	-5.96958
Bra001551	1329	-1.36196	-3.95619	-4.34069
Bra001552	1275	-3.38033	-3.88791	-2.51734
Bra001555	2323	-3.82284	-1.28568	-1.91116
Bra001556	1248	-4.13205	-2.35593	-3.9638
Bra001560	1773	-7.83939	-6.17351	-5.3305
Bra001569	1266	-3.00074	-3.60669	0.409689
Bra001582	1731	0.733231	1.51403	2.38815
Bra001586	994	-4.1453	-1.70039	-4.57087
Bra001588	636	-2.42479	-3.11602	-3.40209
Bra001589	2088	4.98858	5.03374	3.30145
Bra001592	659	-4.59916	-3.44767	-2.31452
Bra001596	1059	-7.68721	-4.03092	-0.496069
Bra001597	1755	-5.57706	-4.53287	-2.24173
Bra001599	1848	-5.75992	-5.23165	-4.35905
Bra001600	336	-6.72905	-5.17786	-2.52506
Bra001603	1042	-1.30142	2.99737	5.29104
Bra001604	778	-3.42939	-5.73936	-3.42482
Bra001606	888	-5.7281	-2.41523	-0.163833
Bra001607	1955	-4.41409	-5.91276	-5.63043
Bra001609	1658	-3.18042	-2.1507	-4.58714
Bra001615	570	1.4566	4.09957	3.53139
Bra001626	1319	1.13244	-6.74489	-5.05982
Bra001627	696	1.07065	-2.43407	-3.52084
Bra001629	1058	-2.63836	-4.62272	-2.95036
Bra001634	1349	-2.74367	-4.09015	-1.92385
Bra001636	402	-3.20434	-1.54293	-0.612226
Bra001637	1237	0.995147	2.0779	2.43681
Bra001640	1173	2.85995	1.06766	0.890723
Bra001641	811	1.94323	3.94988	5.50547
Bra001642	1648	-1.76886	-2.54557	-3.1671
Bra001644	684	5.05956	2.51734	3.57414
Bra001645	2007	-6.39066	-6.48951	-6.46184
Bra001648	968	-4.96775	2.87237	4.07675
Bra001649	447	-	-3.30108	-4.45492
Bra001655	552	-7.77622	-2.32327	-0.935095
Bra001656	1988	-1.95714	-2.34812	-1.48645
Bra001665	1832	-2.05708	-2.66447	-2.12533
Bra001666	831	0.761879	3.01518	6.34159
Bra001674	2607	-1.0717	-2.75414	-3.04433
Bra001679	1050	4.94912	3.18024	3.11018
Bra001680	528	-	3.22422	3.21225
Bra001684	803	1.14774	2.45927	0.33629
Bra001686	1475	-4.315	-3.78797	-1.95466
Bra001690	1102	-5.46558	-7.69663	-8.49359
Bra001691	733	-5.87212	-2.47574	0.131752
Bra001697	1405	-6.07905	-4.52652	-3.30708
Bra001705	1416	-7.01225	-6.48501	-0.919708
Bra001707	1500	-4.25233	-3.49245	-3.95732
Bra001713	2051	1.99747	1.68139	3.41603
Bra001716	645	2.41024	1.67675	2.32474
Bra001718	7933	-2.60302	-0.93086	-0.59613
Bra001721	651	-2.07478	-3.89195	-1.44062
Bra001725	1783	3.17803	2.88291	3.99793
Bra001727	1026	-1.60112	-2.48976	-4.5802
Bra001729	5008	-3.19993	-2.12365	-2.32293
Bra001736	1161	-2.96958	-1.00874	0.303269
Bra001742	1931	4.91036	1.4683	1.03069
Bra001756	291	0.622282	1.99895	7.17753
Bra001760	507	-	0.504977	2.57244
Bra001763	2546	1.64607	4.05737	6.60067
Bra001771	3670	-1.68143	-3.43579	-4.00345
Bra001780	1362	2.68523	2.08353	2.26974
Bra001782	1634	-4.37001	-5.86852	-7.39758
Bra001784	1008	0.92544	1.05965	2.3592
Bra001786	2394	-7.56483	-10.3967	-10.3963
Bra001788	810	-2.88085	-4.93297	-5.47558
Bra001789	2858	-1.2444	-1.16971	-2.65663
Bra001798	2954	-4.31391	-4.6801	-3.06551
Bra001809	321	-	-7.94318	-7.56572
Bra001817	2784	0.248817	-2.85965	-3.92336
Bra001819	4337	-5.82289	-8.17176	-5.56985
Bra001820	2194	-6.87152	-5.36002	1.96558
Bra001842	868	-7.91941	-9.35834	-8.23985
Bra001851	935	-0.642015	-4.41435	-0.581868
Bra001852	786	-3.84798	-1.38547	-0.513318
Bra001853	2097	1.35207	3.77683	9.01689
Bra001855	1733	-2.91921	-3.08976	-1.16931
Bra001865	1310	-2.73234	-0.927452	-1.08994
Bra001869	1049	1.8268	4.29743	8.04626
Bra001870	2287	0.679219	0.890942	-5.28803
Bra001871	1367	-4.71831	-4.85261	-0.88172
Bra001873	1590	-4.52259	-4.06365	-2.85236
Bra001874	1064	-6.73124	-0.209601	3.642
Bra001875	817	-7.3955	-3.73516	-0.689975
Bra001877	1268	2.42453	0.78254	1.77481
Bra001884	2841	-2.95627	-3.99093	-6.23821
Bra001885	1822	2.25279	-5.70441	-6.11349
Bra001886	848	-5.40695	-0.580572	0.339725
Bra001891	1707	-0.877175	-1.69046	-2.92142
Bra001897	1669	-2.0706	-2.40243	-0.739923
Bra001899	996	-2.95888	0.244548	1.54622
Bra001900	1929	-2.73914	-0.00973627	-1.25941
Bra001906	1079	-0.872025	0.671657	3.20515
Bra001907	1341	6.02022	6.43236	4.18892
Bra001917	716	-	-	5.00025
Bra001919	2791	2.41517	1.97234	2.44394
Bra001921	1838	4.46268	2.69271	2.57647
Bra001923	1371	-2.70444	-2.93424	0.695944
Bra001925	1467	-2.86444	-3.08465	-2.14789
Bra001930	1528	-2.40964	-0.940895	-1.24164
Bra001934	2361	1.63777	1.47525	2.43057
Bra001938	381	3.12073	3.864	1.25875
Bra001946	1852	-1.26164	-1.8917	-3.71968
Bra001947	1348	-2.03674	-4.5535	-4.31414
Bra001950	4504	-5.31146	-5.13258	-4.29933
Bra001952	2035	-7.61015	-1.9086	-0.968802
Bra001953	889	0.447648	-1.61852	-2.96286
Bra001958	785	-2.08761	1.59059	5.54224
Bra001967	1699	0.87253	0.848302	2.54475
Bra001970	3127	-1.79141	-2.14892	-3.18672
Bra001980	1674	2.01366	3.47836	4.55533
Bra001986	1514	-3.54724	-4.16628	-0.290815
Bra001996	2161	-4.63229	-3.46238	-2.46201
Bra002003	1830	2.87645	2.25503	0.935249
Bra002009	2612	1.07591	-0.128578	-9.29682
Bra002024	2907	-0.326985	-0.0493007	2.69863
Bra002025	4051	0.373361	-0.236497	3.21795
Bra002031	1826	2.13783	2.47043	1.80761
Bra002034	1077	-4.29279	-3.39195	-5.17372
Bra002038	1688	-2.12949	-2.72182	-2.72825
Bra002039	2093	1.12552	2.3746	0.451686
Bra002040	1336	-5.75793	-3.68811	-0.44435
Bra002046	1664	-1.81547	-3.35689	-3.15949
Bra002049	432	-0.796766	-1.68894	-4.91927
Bra002054	1365	-1.90193	-1.9136	-2.56178
Bra002068	1779	3.25298	6.33693	5.78914
Bra002080	1250	-4.2104	-5.36568	-5.70984
Bra002081	1189	-1.51472	-2.35623	-4.07103
Bra002096	1724	2.4121	0.581027	0.096541
Bra002101	1563	2.42122	0.693748	1.36798
Bra002103	1634	-4.34836	-5.26871	-4.26475
Bra002104	1541	-2.47212	-3.73816	-4.23598
Bra002106	2334	2.27923	1.16561	2.90631
Bra002107	1242	-3.82416	-5.68749	-5.09552
Bra002108	1217	-2.34279	-2.80593	-2.48559
Bra002110	1764	3.82139	2.50099	3.29488
Bra002116	3583	-1.18829	-2.20871	-3.29508
Bra002118	3153	-0.0589514	-2.58171	-3.86663
Bra002119	1620	-2.38354	-0.394515	-1.07235
Bra002139	1905	-3.25928	-1.68662	-2.54557
Bra002140	3358	0.733958	1.8776	2.60762
Bra002142	1032	-0.682074	2.37934	3.98467
Bra002148	1507	-5.89332	-5.46328	-2.64396
Bra002150	1901	-2.07207	-2.68943	-3.13296
Bra002154	4877	0.834594	-2.76634	-2.4185
Bra002159	921	0.920475	1.30992	5.06166
Bra002163	2194	-3.15333	-4.20544	-3.35273
Bra002165	1884	7.34662	1.78811	1.45896
Bra002169	937	-3.16464	-1.86509	-1.72138
Bra002170	2594	-4.04541	-4.50762	-3.40715
Bra002173	3511	-1.40851	-2.22455	-2.8444
Bra002177	1233	2.19948	-0.494217	-3.01202
Bra002178	1890	-0.304395	1.17501	2.76587
Bra002179	1725	0.963933	1.20693	2.35963
Bra002180	408	-4.47748	-3.249	-5.42711
Bra002181	4105	-0.349434	-6.07251	-4.4169
Bra002189	1813	-5.04571	-9.165	-9.56053
Bra002205	1610	2.53618	1.43662	2.33634
Bra002209	3031	-3.50012	-4.17849	-4.10925
Bra002214	1152	-4.68222	-2.03727	0.0560283
Bra002224	1008	-5.52878	-6.11355	-8.86518
Bra002229	774	-1.83369	-4.09288	-2.05586
Bra002232	3438	-1.56079	-2.17201	-2.50894
Bra002234	1443	-2.12744	-2.50745	0.518464
Bra002244	1129	-4.4419	-7.27955	-6.7273
Bra002247	2291	-4.97509	-3.1204	-4.00562
Bra002255	2763	-1.32064	-2.60958	-3.85755
Bra002257	4352	0.549503	-2.50867	-1.80637
Bra002262	765	4.49399	3.09822	5.15049
Bra002276	1020	-1.74935	-3.55672	-4.371
Bra002278	1035	-1.7096	-2.3684	-2.71388
Bra002282	7326	-2.67562	-2.62797	-2.78781
Bra002286	2670	-3.73643	-2.57744	-0.488363
Bra002288	1300	-6.49881	-3.4501	-1.75276
Bra002290	1267	3.37503	1.10865	1.28833
Bra002302	4241	-5.44241	-4.94135	-6.33083
Bra002305	3171	2.79383	1.22472	2.65942
Bra002306	753	-3.16375	-3.02607	-3.78511
Bra002316	636	0.666614	-1.85847	-4.08519
Bra002319	459	0.18017	3.72967	7.75556
Bra002321	2333	1.92636	-4.22091	-2.66354
Bra002322	1102	-7.35531	-10.4718	-8.89915
Bra002328	612	-1.08437	-5.06152	-8.43973
Bra002329	564	-5.28129	-2.65053	-3.31363
Bra002330	1196	-5.8282	-4.21056	-4.18297
Bra002332	2905	-1.90374	-3.26093	-2.02396
Bra002336	522	-4.31366	-5.87731	-7.2635
Bra002338	1107	-3.18071	-1.55467	-0.450143
Bra002346	2121	-4.05875	-4.93004	-4.38057
Bra002347	4501	-2.64604	-4.51703	-2.91486
Bra002349	9373	2.50401	0.39878	-1.82334
Bra002351	1044	3.45823	4.14796	1.41529
Bra002352	1453	-1.83579	-2.07698	-2.65195
Bra002353	1105	-3.73601	-3.70807	-3.37309
Bra002355	2361	-1.03007	-4.2141	-4.47019
Bra002357	2735	-3.88864	-4.59511	-5.41954
Bra002365	1359	3.37351	1.41129	-
Bra002367	3965	-1.49935	-3.74833	-2.39727
Bra002369	1838	-1.99435	-3.52335	-3.08902
Bra002374	3049	1.07046	-1.8762	-4.07856
Bra002375	1089	2.37064	2.53236	6.23969
Bra002380	1529	1.3228	1.49813	2.55982
Bra002381	1541	0.448552	2.11041	2.45591
Bra002382	4138	1.62804	1.84835	2.35165
Bra002396	925	-6.34557	-5.0955	-2.30735
Bra002402	603	-0.139146	2.64594	4.45825
Bra002410	2144	-4.30693	1.84114	-0.957204
Bra002414	3141	1.7567	2.35855	4.18452
Bra002416	1693	-5.68657	-6.40588	-1.05235
Bra002422	512	-5.20686	-3.91971	-8.4666
Bra002423	1299	-4.61345	-5.08995	-4.23107
Bra002425	1027	1.75337	1.46515	2.42679
Bra002426	5091	-2.6197	-4.50479	-4.41201
Bra002433	2262	2.3453	1.01615	0.671851
Bra002436	426	-0.669444	-4.61278	-5.19052
Bra002441	1487	-2.98916	-5.82334	-5.18964
Bra002442	1631	-2.72416	-2.44493	-3.61319
Bra002443	957	-0.876328	-2.83983	1.20205
Bra002450	1255	5.8896	5.00222	5.33474
Bra002457	3075	-2.91236	-4.10794	-1.49492
Bra002458	3408	-2.53945	-2.6449	-1.99692
Bra002459	483	-3.47148	-2.98377	-1.85459
Bra002465	1651	-1.21268	-1.94073	-4.01149
Bra002473	1430	1.95924	2.27674	2.87623
Bra002478	330	-3.51288	-3.22458	-2.85513
Bra002485	1493	-8.45871	-8.42423	-8.19731
Bra002499	2088	2.27275	2.61322	2.92053
Bra002504	905	-1.72762	-3.64522	-4.23619
Bra002509	1494	-5.33406	-8.15615	-7.64922
Bra002520	453	-0.819819	-2.85372	-2.7879
Bra002523	1280	-0.588947	-2.22317	-3.16744
Bra002526	583	-2.7805	-4.51751	-6.64953
Bra002528	483	-2.0562	-3.13637	-3.21349
Bra002529	996	6.16526	0.920444	3.06566
Bra002531	1623	3.20673	2.06011	0.941002
Bra002539	483	3.59489	4.46767	4.35134
Bra002554	1352	2.36654	-1.66282	-0.599102
Bra002558	525	-0.75982	-2.93091	-2.15384
Bra002569	1228	0.763456	0.761906	2.59666
Bra002582	492	-2.32967	-1.96169	-3.14029
Bra002590	1420	-4.99371	-4.07175	-2.27095
Bra002596	1888	-3.89669	-3.11734	-3.2778
Bra002599	2067	-3.4452	-5.65037	-4.60293
Bra002603	1139	-6.80382	-1.24357	-4.02806
Bra002608	1533	-0.846107	-1.91939	-3.87992
Bra002609	2892	-4.89143	-3.59963	0.669863
Bra002617	306	-5.09992	-1.25302	-2.70344
Bra002621	2377	-3.10581	-2.05414	-1.37248
Bra002622	1500	-2.26156	-5.62286	-3.87427
Bra002623	986	-2.07067	-5.80308	-7.31508
Bra002629	699	0.267188	1.52395	2.96574
Bra002631	1053	-0.435504	-4.82041	-3.42063
Bra002632	1936	-1.70953	-2.34303	-0.888668
Bra002633	2702	-0.636488	-3.41837	-1.44048
Bra002634	1466	-1.05945	-2.45586	-2.69108
Bra002635	3565	2.10961	-0.324136	4.06058
Bra002637	1800	-1.36835	-1.30031	-2.79498
Bra002639	1801	-4.92914	-4.27174	-6.51863
Bra002642	552	-5.89792	-5.57428	-1.77499
Bra002644	564	0.45357	-4.66603	-4.38896
Bra002645	1333	-4.49637	-4.11833	-4.50837
Bra002646	1552	-0.487956	-4.46314	-4.27802
Bra002649	729	4.01824	0.422086	-0.414653
Bra002658	3517	2.01665	1.84175	4.52377
Bra002666	848	-0.38629	-2.47028	-3.5137
Bra002671	888	2.93325	2.21032	1.83849
Bra002674	414	0.379604	2.66383	4.36178
Bra002676	3791	1.31962	0.729125	3.03989
Bra002682	2236	-3.27349	-2.8831	-2.65557
Bra002686	1410	2.65336	4.28359	3.99923
Bra002695	1173	0.874235	1.40101	3.89599
Bra002701	5448	1.87355	2.78268	-0.957204
Bra002703	3504	0.721271	2.32332	3.9108
Bra002705	444	-5.21035	-4.03109	-3.23029
Bra002707	444	-5.21035	-4.03109	-3.23029
Bra002711	624	0.643874	-1.65391	-4.1558
Bra002712	1717	-3.35467	-3.64013	-2.25254
Bra002719	1325	-2.4132	-2.68556	-0.682154
Bra002722	1425	-1.49104	0.672057	2.66965
Bra002727	1923	-2.39724	-1.53373	-1.82523
Bra002728	1320	-1.86442	-3.59715	-5.63336
Bra002739	261	-	-	-4.61965
Bra002743	1186	-2.91109	-3.87134	-3.15448
Bra002745	1689	-1.03969	-2.58491	-2.37038
Bra002747	1689	2.39032	0.65997	2.29334
Bra002758	3341	0.390754	-3.90313	-2.62326
Bra002767	856	-0.689703	-1.71772	-3.42194
Bra002769	1593	-0.0244962	-2.72263	-6
Bra002770	1374	-0.873673	-2.3035	-2.55108
Bra002771	2101	-1.65766	-2.65063	-3.13667
Bra002784	979	-2.37948	-0.579938	2.57367
Bra002791	10284	-3.41981	-3.73381	-3.86502
Bra002793	1006	0.805932	-0.43597	-2.68933
Bra002797	1226	2.23534	1.19773	3.68419
Bra002800	1643	-1.82208	-1.81774	-3.48022
Bra002805	1940	-2.07053	-2.47411	-1.37833
Bra002809	1855	-2.95192	-3.55554	-4.15843
Bra002812	1891	-4.08739	-2.90815	-5.83203
Bra002818	2026	-3.87377	-2.06793	0.352239
Bra002834	2919	-0.974	-1.98483	-2.7283
Bra002835	1281	3.31524	3.54882	4.27962
Bra002839	850	-0.40074	-2.00892	-2.41425
Bra002841	3098	0.891199	0.502561	2.47151
Bra002842	948	-3.74014	-2.25793	-1.3626
Bra002843	1620	1.37543	2.70912	2.17254
Bra002849	3274	-2.25112	-3.9088	-3.72117
Bra002851	963	2.62256	0.714183	4.80808
Bra002853	846	-2.36046	-2.53341	-5.59912
Bra002854	1983	-1.2901	-2.6159	-2.82419
Bra002855	3515	-2.67116	-1.90847	-0.402433
Bra002856	2784	1.57669	2.55362	7.08154
Bra002860	2602	-5.73363	-4.67711	-1.32311
Bra002873	1998	-6.2756	-5.92678	1.8091
Bra002878	1547	-7.28736	-7.52055	-5.83622
Bra002882	465	-3.714	-1.23077	-1.56859
Bra002885	1217	2.82274	-0.577555	-0.567336
Bra002897	924	-2.53815	0.0220811	-1.46862
Bra002901	963	-	-1.54977	-3.56844
Bra002907	309	-0.712067	-1.15901	-4.67962
Bra002914	551	1.84759	-2.96206	1.16416
Bra002915	510	-0.161361	-2.22043	-4.0634
Bra002916	1153	-1.9625	-5.01965	-1.15195
Bra002919	2444	-2.90717	-5.85198	-5.92979
Bra002921	897	-1.38439	1.03559	2.93784
Bra002922	2427	-1.52682	-4.48708	-5.70811
Bra002927	1487	-6.78802	-3.55364	-2.30521
Bra002929	958	2.74842	4.34768	5.25283
Bra002930	1723	1.57215	1.8617	2.58094
Bra002937	1467	3.22487	1.01399	-3.87742
Bra002944	2756	3.35534	3.35594	5.53559
Bra002946	2513	2.23801	1.66636	2.47684
Bra002949	1739	-2.43803	-1.43368	-1.37626
Bra002953	2177	-5.71861	-5.70008	-4.48923
Bra002954	1701	1.41797	0.932695	2.32917
Bra002965	2568	-1.98741	-3.83627	-5.05647
Bra002973	1068	4.48928	5.06316	-0.554679
Bra002974	2833	-2.30316	-3.01193	-2.84455
Bra002975	876	-4.97149	-2.95998	-2.46532
Bra002980	834	-4.76636	-5.26277	-6.82267
Bra002982	689	-2.48791	-2.07766	1.6835
Bra002984	396	-2.55116	-5.52492	-5.90124
Bra002992	1575	-0.000202129	0.883083	2.33461
Bra002993	2574	-0.910612	-2.01735	-4.0971
Bra002997	1272	3.59907	6.16864	5.48669
Bra002999	1024	-5.04152	-9.86507	-6.71103
Bra003001	2765	-2.8287	-4.35518	-2.45413
Bra003006	2101	1.82401	3.24587	4.6914
Bra003007	1421	-7.08967	-7.09467	-4.03075
Bra003009	1364	-5.2206	-2.13026	1.02349
Bra003012	2082	-3.84099	-4.07428	-5.07546
Bra003016	1753	2.85952	2.22639	4.06216
Bra003019	1596	4.6108	2.80119	6.88322
Bra003024	776	2.46898	2.00196	1.99752
Bra003027	1192	-4.56335	-6.15684	1.64078
Bra003037	2022	-1.67507	-2.75809	-4.26561
Bra003039	642	-1.86364	-2.69479	-4.38782
Bra003044	611	0.225058	2.18721	3.65052
Bra003046	2152	-1.41268	-2.22054	-2.65498
Bra003050	2721	-1.02799	-5.99772	3.57639
Bra003052	2852	-2.42207	-2.1393	-0.99088
Bra003057	1187	-7.52142	-2.10883	-1.76671
Bra003061	344	-	3.1809	2.97639
Bra003089	1036	-5.54847	-6.43947	-2.91468
Bra003095	2235	-1.34791	-6.04359	-7.64391
Bra003111	1164	3.9666	0.277621	3.65679
Bra003119	2408	0.476732	3.72102	2.88691
Bra003122	270	-1.08995	-3.00829	-4.49883
Bra003123	2811	1.28288	2.2183	2.70436
Bra003125	396	1.92561	-4.30357	-2.08235
Bra003129	1791	2.02441	4.18748	6.74498
Bra003131	2391	-3.12747	-2.68269	-3.19933
Bra003136	1104	1.41779	1.87477	2.36241
Bra003142	1183	1.36163	-5.49998	-5.95634
Bra003150	417	-0.239556	-3.47961	-3.19082
Bra003155	632	0.216226	1.8205	2.92972
Bra003157	1001	-4.20521	-4.02546	-5.22058
Bra003161	2021	2.21853	-0.493128	-2.36425
Bra003162	1338	1.89463	2.74531	2.3793
Bra003163	828	-2.82669	-0.580129	-0.0590006
Bra003167	907	-3.44489	-2.42621	-1.2599
Bra003169	1023	-8.37413	-6.57705	-5.34879
Bra003171	913	-3.02034	-2.3697	-0.926885
Bra003178	1983	-5.42847	-6.76836	-7.22259
Bra003184	1338	-6.89034	-1.71953	-4.43491
Bra003194	1728	-2.13755	-2.91773	-2.8258
Bra003195	2760	3.18895	3.49468	0.296619
Bra003196	1296	-3.232	-1.79007	-1.37317
Bra003198	1008	-2.91909	-6.93607	-5.1577
Bra003200	1941	-2.05611	-4.5507	-4.11843
Bra003209	1145	-3.40329	-4.6364	-2.69302
Bra003210	927	-0.644988	3.10397	4.28451
Bra003212	1699	1.21768	2.39602	0.694871
Bra003217	1166	2.10165	2.65922	3.3676
Bra003220	4592	2.82532	4.54763	3.79837
Bra003221	1343	-0.778342	-3.39963	-4.67365
Bra003223	681	-7.41912	-4.92346	-4.70691
Bra003226	959	-0.687747	-3.50912	-1.53251
Bra003232	1015	-4.33899	-8.15286	-9.19183
Bra003234	589	-5.01009	-4.8743	-2.62985
Bra003242	1910	-3.53083	-3.97882	-4.33589
Bra003245	1211	-3.24505	-2.35869	-0.984254
Bra003246	1745	-0.487179	1.99759	2.5711
Bra003248	1807	-4.40937	-7.52857	-6.19123
Bra003250	1456	-1.16914	-1.64541	-3.18325
Bra003251	995	-1.15809	-2.32749	-5.8398
Bra003252	1418	-2.48912	-2.18503	-3.17012
Bra003253	2813	-1.88402	-2.73748	-0.660738
Bra003255	2961	-3.6849	-7.64525	-4.63824
Bra003256	1469	-2.93888	-1.34909	-0.994777
Bra003257	1173	-4.63997	-4.96039	-2.93308
Bra003259	1077	2.62385	-1.78327	3.09866
Bra003269	2786	1.34156	1.92265	2.60405
Bra003270	1952	3.23835	2.74583	3.4822
Bra003273	1463	1.80344	4.02692	4.6852
Bra003279	1032	-4.89268	-4.62126	-3.59328
Bra003280	2707	-4.31108	-4.11778	-3.18913
Bra003284	903	-2.47908	-1.79324	-2.46818
Bra003295	746	-1.16895	-2.73377	-3.5885
Bra003306	751	-4.31663	-5.1833	-6.23835
Bra003309	1218	-5.43882	-6.84994	-5.72785
Bra003310	687	-7.42406	-5.77527	-1.34109
Bra003311	1521	-1.7421	-3.23061	-4.38401
Bra003318	696	0.204888	-1.49802	-4.01147
Bra003334	834	-1.79697	-4.15165	-6.40223
Bra003337	9183	0.331227	2.34162	1.04209
Bra003338	886	0.66458	0.283904	2.62851
Bra003343	2732	-0.685352	-2.32781	-2.09707
Bra003349	2524	2.13161	1.6091	2.62424
Bra003350	1498	-2.83224	-0.0564242	0.393369
Bra003351	956	-0.376133	0.424683	5.73968
Bra003356	2164	-6.04177	-8.01234	-7.29863
Bra003357	2005	-3.63141	-1.8455	-2.0662
Bra003361	2392	-3.55445	-8.32572	-6.70512
Bra003362	1875	-3.78968	-2.11362	-2.35472
Bra003365	2349	-2.59193	-2.58104	-4.11749
Bra003375	780	-5.49808	-5.28228	-6.04359
Bra003376	612	-4.69071	-2.81174	-0.957204
Bra003377	1423	1.21726	1.53244	2.35046
Bra003378	1295	-6.88501	-4.12512	-4.90722
Bra003380	1227	5.26193	3.91043	3.31953
Bra003381	545	-0.489943	-2.39996	-0.913049
Bra003382	3452	1.91287	2.81903	3.66555
Bra003385	1846	3.29599	2.92701	0.98594
Bra003389	2509	-2.59565	-5.54877	-5.65721
Bra003394	339	-0.966256	-5.15173	-1.10226
Bra003402	5083	2.1658	3.67291	5.51339
Bra003404	1011	-2.59524	-1.26999	-0.413055
Bra003409	2466	-1.39627	-2.35508	-2.4887
Bra003411	939	-4.58864	-5.71261	-4.17423
Bra003412	894	-3.20642	-4.22638	-2.95188
Bra003416	1662	2.39246	1.61339	1.45174
Bra003417	1541	-0.464483	-2.1477	-2.48414
Bra003418	939	-1.15936	-1.2633	-2.99169
Bra003419	1045	-1.90432	-2.74694	-2.57718
Bra003426	3261	1.99908	-2.07858	-2.77615
Bra003427	833	-0.129547	-2.06991	-3.0555
Bra003432	1275	-6.94435	-5.9882	-7.42653
Bra003433	1152	2.16494	2.87496	0.652487
Bra003436	1255	3.1461	1.41358	0.187171
Bra003439	3055	-2.5245	-2.23285	-2.16414
Bra003448	1515	1.55231	1.89802	5.42675
Bra003449	2312	2.3609	1.69027	2.14196
Bra003451	1136	-6.34322	-11.2234	-6.79937
Bra003457	1350	-3.81262	-4.48218	-6.06061
Bra003458	1289	-2.16381	-2.1971	-2.37126
Bra003459	2156	0.83929	1.50878	2.37133
Bra003460	1630	-0.53784	-1.61925	-5.62365
Bra003463	1233	2.54821	1.47947	2.63557
Bra003474	2151	0.705035	1.99026	2.40753
Bra003476	1458	-3.50794	-4.57635	-4.38047
Bra003483	1555	-3.34066	-4.90896	-3.87818
Bra003485	2339	-4.09726	-5.22963	-4.58943
Bra003488	1876	2.29319	2.09336	2.74967
Bra003499	390	-0.982153	1.98119	2.5565
Bra003502	1098	-2.03365	-2.35844	-1.9808
Bra003503	438	-2.75976	0.872752	0.032902
Bra003526	3165	-8.44018	-4.53966	1.40236
Bra003527	4642	3.86704	2.50826	2.07623
Bra003533	1471	1.37744	2.35417	2.75927
Bra003535	2511	-5.05068	-4.33821	-4.65799
Bra003541	1501	-3.68299	-1.66764	-0.707528
Bra003542	4450	-1.69842	-2.42699	-3.66015
Bra003549	1623	-3.92433	-3.91453	-4.03737
Bra003552	1466	1.2089	1.52794	6.14384
Bra003557	1116	1.29226	3.00507	2.81344
Bra003560	2629	-1.52585	-2.83016	-3.1985
Bra003561	2131	-2.33381	-2.27279	-2.2364
Bra003562	1506	-5.13071	-5.36678	-4.88867
Bra003567	1830	-5.03673	-3.8266	-2.08957
Bra003573	1953	-4.75787	-1.58437	0.67989
Bra003583	1152	2.53286	1.07052	1.19155
Bra003589	779	-1.72835	-3.42828	-1.8718
Bra003592	786	-0.120868	0.410626	3.67751
Bra003593	2345	3.11828	2.22511	1.64122
Bra003596	1621	-8.09199	-4.9432	-3.59008
Bra003597	2615	-3.83357	-3.59198	-4.60374
Bra003605	1409	3.26853	-0.175805	-1.45694
Bra003608	1046	-1.93046	-2.75936	-2.97177
Bra003610	2120	-1.24029	-5.06319	-5.68132
Bra003615	1897	2.04333	3.39004	6.08049
Bra003619	1027	-3.53374	-2.64873	-5.73389
Bra003622	464	1.8829	1.95969	2.54076
Bra003623	1429	-0.820341	-0.159854	-2.4125
Bra003624	682	-4.80098	-4.23066	-4.69617
Bra003625	1878	-1.33549	-2.112	-2.93447
Bra003640	1271	2.51648	1.45847	0.539692
Bra003641	957	-0.264378	-3.82975	-4.06576
Bra003644	1087	2.40588	3.097	3.21826
Bra003645	1064	-5.2664	-5.88751	-6.59892
Bra003646	1501	-0.638655	2.06017	4.3906
Bra003653	1614	-2.15626	-2.73681	-2.61936
Bra003661	662	-1.58039	-3.06883	-5.43999
Bra003669	774	-5.1597	-2.57208	-2.69241
Bra003670	3032	0.889187	4.03167	2.45647
Bra003678	2573	-1.62346	-2.47512	-2.12999
Bra003682	1307	-4.43615	-5.0944	-3.69388
Bra003684	7632	-0.832546	-0.953906	-2.76536
Bra003686	432	-5.88777	-7.66717	-9.55982
Bra003690	1500	1.24268	3.41364	5.78954
Bra003692	1426	2.32635	-0.970525	-1.05025
Bra003694	2013	1.92968	2.46138	0.646358
Bra003704	1017	-6.8054	-5.67936	-4.49643
Bra003711	1877	-1.43805	-2.45148	-4.13772
Bra003713	675	-5.26762	-5.43788	-2.61003
Bra003714	633	-2.93567	0.321949	4.32754
Bra003715	1398	5.64382	4.9889	3.81507
Bra003717	864	-3.43292	-5.14642	-2.67516
Bra003724	1814	2.47829	0.816571	2.17282
Bra003730	753	-0.376397	-0.79132	-4.58151
Bra003732	914	-3.40802	-7.15066	-6.59194
Bra003733	1664	2.87306	2.48512	3.55821
Bra003740	1206	-0.433369	3.19217	7.37992
Bra003746	327	-3.16373	-1.44751	-3.66032
Bra003748	1941	0.465889	1.82317	2.73208
Bra003752	615	1.05789	2.49085	4.85464
Bra003753	1795	-4.2048	-3.78039	-2.7427
Bra003755	540	-5.93773	-9.07016	-6.24376
Bra003757	2361	2.05906	2.88795	3.35501
Bra003759	885	-2.36906	-3.11273	-4.77482
Bra003764	2223	2.00398	1.98217	2.91171
Bra003765	1532	-0.805061	-0.247329	2.51203
Bra003772	1662	-0.821549	-1.65445	-3.19202
Bra003775	1772	1.48104	2.38833	2.52652
Bra003777	2254	-3.93021	-4.18387	-6.09075
Bra003779	1041	-4.49666	-4.33652	-3.01906
Bra003787	2243	1.87671	2.82747	2.03808
Bra003789	2179	-6.42983	-2.72865	-1.46905
Bra003798	1715	2.70512	-3.20325	-0.923826
Bra003799	1664	-7.25125	-5.70289	-2.95339
Bra003800	521	-5.44436	-5.27497	-2.45949
Bra003806	1164	3.00418	5.36413	8.08344
Bra003807	3052	3.38456	2.62029	2.03298
Bra003814	1590	-5.26582	-3.95799	-3.07162
Bra003822	2706	-2.3409	-0.663652	-0.71636
Bra003823	964	4.41689	3.20624	2.94011
Bra003830	1274	-3.25128	-1.9278	-1.10321
Bra003833	2439	-6.46947	-5.87984	-3.22124
Bra003835	1074	-3.11032	-3.1444	-3.84583
Bra003840	1850	-5.76833	-7.07841	-8.62144
Bra003841	2102	-2.84646	-2.12362	-2.32989
Bra003846	2484	-0.272714	-1.74869	-2.95869
Bra003850	609	-7.70587	-2.34197	0.158948
Bra003858	3704	-4.0966	-1.85751	-2.63833
Bra003860	2783	3.16853	4.00194	9.00677
Bra003864	1399	3.14084	1.42413	0.813207
Bra003865	1709	-0.394422	-1.80158	-2.43159
Bra003867	3441	-0.999939	-0.971408	-2.8886
Bra003868	1014	2.45362	0.930414	1.46268
Bra003869	1617	-2.57521	-0.912013	-1.47883
Bra003879	1800	-2.32563	-2.22804	-2.85626
Bra003887	1080	-4.48339	-5.4237	-7.93126
Bra003888	1276	-0.300836	-1.42222	-2.55836
Bra003889	3258	-3.92644	-3.55954	1.00148
Bra003900	976	-1.98142	-1.76998	-3.41937
Bra003902	606	-5.7375	-2.94101	-
Bra003904	1215	-0.448335	-1.38099	-3.22185
Bra003906	1954	-4.09509	-4.45842	-2.34908
Bra003909	1862	-7.95056	-6.90772	-6.95098
Bra003911	2229	-1.00782	-2.47823	-2.93934
Bra003912	2737	1.58204	1.62871	2.86399
Bra003917	1868	2.81401	3.50116	0.948566
Bra003918	1348	3.02239	0.0883862	0.559236
Bra003920	1291	-6.38643	-9.22215	-9.06848
Bra003928	5574	-0.772389	-0.728046	-2.36692
Bra003930	598	0.683312	1.05522	3.07454
Bra003935	1598	0.00803224	-2.84796	-2.6201
Bra003938	2660	-4.38812	-5.31718	-6.93567
Bra003942	828	0.765879	0.289845	2.35955
Bra003943	929	3.41154	2.2989	-
Bra003946	2326	-1.21657	-3.30387	-3.89581
Bra003947	692	-1.77048	-3.45802	-0.708852
Bra003948	980	0.535526	-0.0401864	-4.95272
Bra003953	1356	0.203601	3.72737	2.92048
Bra003954	6271	-0.894323	-3.01399	-3.48195
Bra003956	973	3.27778	2.78265	-0.742427
Bra003965	1146	-6.01747	-6.86614	-2.34129
Bra003969	1040	2.58247	1.64568	0.670922
Bra003970	1041	2.87744	2.92857	7.21741
Bra003972	447	-7.07619	-2.70496	-1.44877
Bra003978	729	-5.87145	-1.91043	-0.468783
Bra003979	4711	-4.35915	-2.69789	-0.808248
Bra003981	546	-5.74873	-2.1163	-0.340613
Bra003987	717	-0.0422142	3.63755	-2.17126
Bra003994	1610	-3.91702	-4.75305	-2.32674
Bra003998	1000	0.169863	-0.415587	5.01149
Bra004001	1956	-5.60858	-4.16662	-1.54817
Bra004005	2834	-5.53023	2.86082	3.58556
Bra004006	1564	-4.87429	0.83006	-0.509052
Bra004012	1974	-2.8411	-1.53783	-1.96134
Bra004015	1425	-3.45836	-3.47034	-4.44434
Bra004016	4973	-4.22319	1.8324	4.23258
Bra004019	366	-3.07032	-0.873759	-
Bra004027	599	-0.371851	-3.20227	-2.53886
Bra004031	3776	-0.113477	2.39562	0.681294
Bra004034	1849	-0.33712	0.23681	-4.27485
Bra004036	1721	2.71656	2.36499	2.19243
Bra004037	1002	-2.03674	-2.07263	-5.44006
Bra004043	1050	4.7805	2.75412	3.84791
Bra004053	2430	0.287719	-1.35578	-2.57431
Bra004054	3111	0.321827	1.22985	3.05035
Bra004055	1460	3.75107	2.95023	-4.0984
Bra004062	201	5.82505	3.46244	4.2056
Bra004064	2263	-3.37582	-5.66613	-5.3711
Bra004069	2130	-4.73041	0.000262678	-5.10858
Bra004070	547	-2.88724	-3.2977	-2.0342
Bra004074	2208	-1.96899	-3.1199	-2.85708
Bra004075	606	-0.910458	-2.8049	-3.46745
Bra004086	529	-4.44225	-6.031	-2.78579
Bra004092	1508	1.48318	2.93366	4.78394
Bra004093	876	-1.7261	-5.56135	-5.85344
Bra004105	1573	2.53498	0.859002	1.96668
Bra004109	2143	-6.14654	-6.79111	-5.44257
Bra004110	1354	0.386063	-2.67967	-3.17454
Bra004112	1134	-3.23264	-4.47739	-2.84149
Bra004117	750	-7.18368	-6.52716	-4.35199
Bra004121	1893	-8.12716	-4.08596	-3.24201
Bra004133	1597	-3.70798	-6.81085	-8.03235
Bra004134	1629	-1.2659	-2.41022	-4.35226
Bra004135	1848	3.18581	1.0015	1.66957
Bra004136	1875	-3.70692	-7.71906	-8.08723
Bra004140	1800	2.62493	2.67881	3.65906
Bra004147	1518	-4.14172	-2.23779	-4.95303
Bra004161	987	-2.63382	-3.07559	-3.99202
Bra004165	462	-2.63643	-2.4045	-3.66195
Bra004166	847	1.01107	-2.77487	-4.62316
Bra004167	2036	-7.04063	-5.54703	-5.3727
Bra004168	1506	-5.11863	-6.47567	-7.84906
Bra004171	675	0.0283573	1.08507	3.21668
Bra004183	1256	1.13244	-2.47276	3.17534
Bra004190	384	-2.42542	-3.02753	-4.18566
Bra004196	483	-2.31928	-2.99387	-5.05937
Bra004202	2734	4.20383	1.4627	4.46324
Bra004209	696	-7.08149	-6.98142	-6.35472
Bra004214	1401	2.15725	2.32209	1.82777
Bra004220	1367	-0.532575	1.40231	4.95355
Bra004222	2145	0.565925	-3.21793	-4.74254
Bra004226	1893	1.54291	1.99748	2.75171
Bra004227	1978	2.05977	3.16727	4.97257
Bra004238	1620	2.7239	-0.560158	-1.84244
Bra004249	3291	-2.12454	-2.55677	-3.87937
Bra004251	1234	-2.97829	-3.58858	-4.4578
Bra004252	588	-4.47705	-5.32117	-3.98171
Bra004253	2180	-2.19402	-2.62188	-2.24898
Bra004261	972	1.56683	2.62387	0.792962
Bra004262	1411	2.41366	1.09431	0.0408956
Bra004263	1687	0.416414	-1.66083	-2.36418
Bra004267	1027	-2.26349	-4.21376	-1.82316
Bra004268	207	3.6346	2.13077	5.11703
Bra004275	1258	0.802063	-4.2069	-4.79546
Bra004283	1278	-2.14663	-2.8615	-1.63234
Bra004284	1320	1.24192	2.39427	2.14942
Bra004293	1059	-4.01533	-1.76866	-0.261254
Bra004294	1573	3.96723	1.33904	1.56887
Bra004302	1361	0.458765	-6.51803	-7.40979
Bra004305	1300	-7.32488	-8.2655	-1.9597
Bra004307	1242	1.04489	1.58159	3.54421
Bra004309	909	-3.82294	-2.23293	0.924395
Bra004310	1674	-3.7217	-4.81147	-5.20992
Bra004313	1378	2.46978	1.2486	3.25048
Bra004314	243	2.91748	2.96301	1.88523
Bra004315	1123	-7.16943	-6.20608	-5.37035
Bra004317	416	2.35542	1.88253	-
Bra004319	3128	4.14609	1.73806	0.855613
Bra004323	596	-2.15654	-4.9218	-3.39128
Bra004324	1469	6.49774	3.40161	2.04805
Bra004333	1680	-1.62943	-0.776253	-3.26618
Bra004336	1827	-2.73749	-2.89117	-3.97718
Bra004338	1374	-1.88737	-3.79375	-4.32635
Bra004343	1327	-7.01849	-7.84849	-4.36165
Bra004347	2735	-3.96155	-4.48665	-5.44314
Bra004357	2245	1.99658	2.80353	0.621442
Bra004360	855	-4.67478	-4.5535	-3.79438
Bra004365	2331	1.86336	2.13392	2.37286
Bra004379	1378	-3.45884	-0.779294	1.26461
Bra004380	2408	-2.48491	-3.47504	-3.82688
Bra004384	1382	-1.85608	0.298559	-2.52693
Bra004385	966	-3.41095	-3.49854	4.63216
Bra004389	1233	-7.95675	-5.30589	-1.38065
Bra004390	773	-3.84982	-0.545204	-0.0487748
Bra004391	1912	-4.16208	-5.14935	-7.2428
Bra004392	1375	-6.64583	-3.10158	-3.74173
Bra004393	1536	-3.04769	-0.229987	2.23019
Bra004396	1525	-3.35363	-4.91442	-2.29242
Bra004408	935	-5.3186	-7.10584	-6.8008
Bra004419	1856	-5.65538	-3.73502	-2.51023
Bra004421	312	-5.06494	-5.15115	-5.33894
Bra004429	1095	2.79439	3.85521	5.90542
Bra004430	537	0.519	1.92869	3.49186
Bra004432	1973	-7.77132	-2.68897	-1.41707
Bra004436	2528	-0.415658	1.57106	4.09824
Bra004439	621	0.179897	2.68281	3.50136
Bra004443	2344	-5.23795	-2.858	-3.12183
Bra004449	2509	-2.841	-3.80647	-4.07305
Bra004457	1880	-4.99675	-0.767566	-2.48156
Bra004461	1160	-5.29923	-6.79819	-5.7094
Bra004462	918	-5.50009	-4.68959	-2.02288
Bra004467	2453	-4.74047	-5.75817	-6.04614
Bra004474	1574	0.756314	3.82204	4.30242
Bra004476	2870	-4.79133	-2.31976	-2.53164
Bra004477	1392	-1.83501	-2.92982	-1.15434
Bra004479	2700	-2.54195	-3.1725	-5.24301
Bra004482	4361	2.30629	2.09583	2.46618
Bra004486	2835	1.85221	2.4221	1.82918
Bra004491	1864	-2.86993	-3.38379	-1.9175
Bra004492	444	-	-3.68814	-1.81045
Bra004494	1641	-1.73218	-2.17103	-3.7942
Bra004505	1232	-4.74445	-2.80511	-1.69473
Bra004507	1882	2.74131	3.10318	3.83338
Bra004508	1411	-1.32847	-3.32058	-3.70525
Bra004511	2004	-4.0058	-5.53671	-2.20042
Bra004514	2182	-5.7751	-5.85553	-5.74762
Bra004515	369	-3.43338	-4.39894	-2.19105
Bra004516	1702	-5.61369	-8.47658	-4.13764
Bra004517	1980	-2.01707	-2.78726	2.63636
Bra004520	819	-3.86942	-3.68406	-0.413962
Bra004522	1407	-2.69137	-1.81154	-0.0224925
Bra004530	2095	-6.14454	-5.45607	-6.96616
Bra004534	393	-2.40282	-2.23183	-1.90276
Bra004546	978	-1.64952	-2.88027	-3.59966
Bra004552	1623	-0.879543	-2.38441	1.23536
Bra004553	2890	2.88228	2.23103	2.45342
Bra004554	1021	1.26578	1.49065	2.47341
Bra004556	1055	2.4786	2.11558	3.65253
Bra004562	1210	-2.36274	-0.955235	-0.697757
Bra004567	1417	2.81111	2.06611	2.35072
Bra004568	1097	-2.29022	-5.22736	-7.0085
Bra004571	8457	-6.76141	-8.44732	-7.0827
Bra004573	585	-4.91206	-4.6027	-1.75276
Bra004581	1007	-0.982153	-6.38329	-4.4709
Bra004582	1801	-1.47466	-2.02343	-2.99659
Bra004588	2645	-3.73126	-5.45459	-6.96452
Bra004589	735	1.74537	3.22395	8.33765
Bra004590	4654	0.545956	-0.0466008	-3.12845
Bra004591	2588	-0.818966	-2.80515	-3.78279
Bra004592	1579	-7.24592	-7.82	-4.09522
Bra004594	1791	-2.4979	-5.35644	-3.51016
Bra004597	1018	0.970896	-3.48799	-2.37189
Bra004600	2129	-1.75918	-2.4699	-2.03118
Bra004603	1428	-5.27449	-8.0368	-6.71469
Bra004608	312	-3.18256	-4.7052	-2.63238
Bra004611	1120	4.22365	6.68631	4.62023
Bra004612	1149	4.66477	6.99169	7.87354
Bra004613	2217	4.87351	7.02307	8.09507
Bra004614	1565	-6.17162	-3.54904	-3.63251
Bra004615	479	4.73183	7.01879	4.0383
Bra004620	642	1.01125	2.86435	3.33343
Bra004623	667	-3.1859	-2.97718	-5.59239
Bra004628	1850	-5.35272	-4.94515	-2.14644
Bra004633	1681	-1.98658	0.326718	2.53304
Bra004638	1255	2.8047	1.79279	2.75233
Bra004642	2957	1.81243	2.44774	2.62735
Bra004645	393	-4.57801	-1.45285	-
Bra004647	720	-1.28569	1.47999	4.77431
Bra004652	3013	-1.41044	-4.34519	-2.63119
Bra004654	1092	4.3893	1.81324	1.56674
Bra004660	753	-4.9145	-5.66743	-5.63691
Bra004664	1138	2.99091	2.44876	-
Bra004667	1181	1.50305	0.412688	-2.69554
Bra004671	1012	-1.87018	-4.15381	-5.49075
Bra004673	661	-5.55339	-8.28173	-4.81736
Bra004683	496	0.259214	1.56144	5.7795
Bra004688	939	-2.04463	-3.47184	-3.93601
Bra004689	1559	-6.0861	-5.85454	-7.78982
Bra004690	948	-2.90389	-1.31924	-1.79847
Bra004693	1000	1.28142	2.69671	2.0889
Bra004694	2204	2.23221	3.52364	3.40756
Bra004706	1721	2.56066	2.24817	2.04984
Bra004710	3996	-2.23123	-2.51193	-2.27671
Bra004715	1614	-6.77481	-9.67978	-9.92664
Bra004716	1090	-7.63187	-8.1372	-7.03264
Bra004717	702	-5.66427	-2.19816	-
Bra004718	1965	2.63434	1.3545	0.178805
Bra004720	1708	1.84541	3.47767	3.76096
Bra004726	1825	-0.860508	-2.57556	-2.46022
Bra004733	2247	2.52593	2.03516	0.788177
Bra004736	1002	4.913	4.1288	6.32972
Bra004738	2553	-4.16625	-2.6405	-0.717709
Bra004739	1559	0.936447	-7.10326	-8.34381
Bra004740	474	-8.01657	-8.70585	-6.92246
Bra004742	1366	-2.25956	-2.87228	-3.26369
Bra004743	1306	2.00895	1.84979	3.35779
Bra004749	3790	-8.02997	-7.06578	-5.29009
Bra004757	631	-3.64373	-6.63994	-6.09793
Bra004758	1369	-3.67926	-3.47736	-4.85464
Bra004761	3359	1.53216	2.38515	2.57698
Bra004765	1484	3.44601	6.5849	9.30946
Bra004766	2886	-2.56795	-2.08025	-3.16606
Bra004767	3178	-0.331975	1.34541	2.41568
Bra004768	612	4.88799	3.8617	4.03485
Bra004769	558	-2.99918	-1.7401	-4.74292
Bra004770	514	-2.67035	-1.92441	-6.68849
Bra004771	939	4.62633	4.46191	5.38619
Bra004772	1097	1.62212	4.31398	-0.478039
Bra004774	1065	-1.2708	-4.35839	-1.54817
Bra004778	1800	-2.52021	-3.13274	-1.26206
Bra004782	897	-3.91049	-1.71925	-0.16085
Bra004786	2958	-1.95065	-2.57798	-3.08932
Bra004787	2470	1.88284	5.49295	5.92576
Bra004788	1423	-0.0627628	4.74484	-5.25114
Bra004792	1882	-5.29986	-1.57975	4.67091
Bra004795	1881	4.79329	2.87159	3.49489
Bra004800	1344	3.08095	2.68914	2.39802
Bra004803	330	-1.86616	-2.80056	-0.551023
Bra004807	1290	-2.67206	-0.890926	2.33658
Bra004817	1709	-6.09503	-6.79855	-1.46313
Bra004824	1293	-5.12762	-3.84081	-2.84841
Bra004835	3941	-2.12634	-3.45908	-3.2095
Bra004837	12165	-5.92527	-6.29155	-4.62616
Bra004839	1901	3.08554	1.57631	1.05531
Bra004841	1967	-3.49455	-3.64106	-3.34409
Bra004843	774	-0.891244	-1.85897	-2.85102
Bra004847	438	0.487213	1.75906	2.56687
Bra004855	586	-0.338322	-2.06494	-3.38303
Bra004856	1271	-1.8699	-1.88442	-2.8319
Bra004867	2062	-3.04542	-3.25623	-1.63051
Bra004869	1341	-4.99644	-2.86201	-5.43684
Bra004872	2468	-0.349315	-4.82476	-2.91831
Bra004874	1096	-4.19327	-3.37274	-1.40362
Bra004878	849	-0.328855	-1.62574	-3.68736
Bra004880	2231	4.15252	0.961474	4.63152
Bra004887	540	-3.26024	-3.57646	-4.60691
Bra004888	1012	-1.76702	-5.07906	-4.67918
Bra004898	4760	0.194801	2.17682	2.75381
Bra004902	2414	-1.12236	-4.30907	-3.73119
Bra004904	835	3.80443	2.81929	5.38648
Bra004905	1004	3.09086	5.23413	5.35154
Bra004906	1132	-1.33554	-2.59181	-1.38476
Bra004907	582	2.93446	-1.27336	-0.978918
Bra004909	916	4.48968	-0.755774	2.73824
Bra004910	1276	-4.74611	-3.81891	-3.02589
Bra004912	1564	3.42819	2.85002	1.42014
Bra004913	848	-2.70993	-5.34874	-4.49497
Bra004915	1251	-3.07592	-4.5522	-2.51565
Bra004921	1844	-1.81131	-2.65337	-0.556197
Bra004922	1038	-4.36736	-2.11769	-0.843535
Bra004924	975	2.17862	2.33788	1.07118
Bra004927	947	-5.50842	-5.72018	-4.66487
Bra004930	1591	1.51264	2.59464	2.07895
Bra004931	1751	-1.52666	-3.10826	-1.64394
Bra004933	2312	2.35407	3.39399	3.7211
Bra004937	2933	3.09579	1.85742	1.06126
Bra004938	1039	0.0785026	-1.76907	-3.34073
Bra004942	2490	0.301285	-2.77276	-7.8316
Bra004946	2445	-4.04319	-8.70297	-6.00093
Bra004949	1068	-2.04759	-0.528584	2.80772
Bra004951	1617	-5.52261	-6.23781	-4.44891
Bra004954	974	-4.17338	-4.78799	-5.78448
Bra004959	3125	0.297663	0.412893	2.5454
Bra004960	1050	2.42983	2.51325	3.20011
Bra004963	1288	-0.704968	-4.11821	-4.95141
Bra004965	642	-2.13079	-2.0147	-2.48032
Bra004966	2099	-6.92543	-5.19659	-6.82287
Bra004967	639	0.923552	-2.3502	-3.33556
Bra004981	660	5.87905	5.9928	2.96242
Bra004989	1106	-5.02084	-2.08036	-3.27423
Bra004991	342	2.7623	1.04946	-0.907336
Bra004994	1257	-1.45319	1.10365	2.94067
Bra004998	917	-1.20116	-2.16651	-2.78794
Bra005001	2917	-1.49454	-1.77859	-2.78204
Bra005002	1416	3.47855	5.10195	6.30049
Bra005003	965	-3.6834	-5.49655	-5.16403
Bra005004	2557	-5.76136	-3.36041	1.61474
Bra005005	1610	-4.13566	-4.27834	-3.03604
Bra005007	1226	-2.93577	-3.90903	-5.58961
Bra005009	1162	-1.27235	-1.57186	-2.44455
Bra005014	1395	-3.90176	-3.37681	-1.75276
Bra005021	1329	-2.81179	4.16117	7.29497
Bra005025	1386	-4.27072	-5.56792	-3.58137
Bra005029	1443	-1.86793	-1.49291	-3.07287
Bra005032	954	-2.8152	-0.620942	0.554886
Bra005033	1504	-7.3308	-11.9092	-8.09227
Bra005034	420	-0.688229	-2.38041	-1.89033
Bra005038	819	3.17294	2.39682	-0.190762
Bra005041	813	-0.647185	-2.60299	-2.17545
Bra005048	2235	2.36178	4.55429	7.63772
Bra005060	1756	2.21926	2.46581	2.74913
Bra005066	2185	0.968533	-1.13907	-2.63438
Bra005067	1870	-1.35203	-2.5052	-1.51949
Bra005070	1605	-0.559911	-2.89172	0.7145
Bra005071	1605	-1.32601	-3.1428	-1.12477
Bra005077	1578	-3.33885	-2.80941	-0.40711
Bra005087	1786	-1.43199	-2.08229	-5.79568
Bra005090	1971	1.45716	1.77046	2.95301
Bra005096	2784	-2.19448	-1.66771	-2.39876
Bra005099	630	-3.63005	-6.50986	-8.45319
Bra005103	1085	-4.37399	-0.480027	1.34971
Bra005104	1877	2.88315	1.94097	1.88648
Bra005105	498	-0.151786	0.824991	3.46941
Bra005106	2164	-2.88857	-2.64359	1.65035
Bra005113	744	2.38684	4.37939	6.73967
Bra005114	1064	-0.226003	2.41702	2.6159
Bra005115	450	-4.99936	-1.86775	-4.54418
Bra005125	2074	-0.543914	-3.48581	-3.44249
Bra005128	1594	-4.03099	-5.12696	-4.63731
Bra005129	1525	-5.26971	-2.01942	-5.40265
Bra005130	1753	-4.82959	-4.87796	1.38504
Bra005131	2029	-6.4148	-1.93674	0.429291
Bra005136	2175	-1.02912	-2.04144	-2.85262
Bra005141	3547	-2.78101	-3.0718	-3.75645
Bra005144	1686	1.35781	2.2749	3.07981
Bra005147	1403	2.04021	3.02288	3.92809
Bra005154	1634	1.06153	-1.04485	-2.85453
Bra005162	1290	-1.0644	1.7653	4.27523
Bra005163	1368	-4.62066	-0.904383	1.52911
Bra005164	243	-	-3.98198	-2.6172
Bra005165	876	-2.96628	-5.37003	-1.64219
Bra005166	378	-4.4107	-1.28968	-
Bra005168	2022	1.27716	2.06389	2.6844
Bra005174	1045	-6.87113	-7.27367	-3.23464
Bra005175	1392	0.434482	-3.24075	-2.35193
Bra005176	1218	4.16695	5.54605	5.19111
Bra005181	1160	-2.54393	-5.46234	-3.2962
Bra005185	312	-0.714602	-0.769126	-3.21487
Bra005188	1370	-1.43841	-6.81165	-0.99665
Bra005193	2158	-4.49101	-4.97634	-1.48118
Bra005199	1117	1.88061	2.08202	2.85804
Bra005201	1177	-5.67543	-4.92803	-5.98633
Bra005208	4687	-6.30479	-3.56198	-2.78278
Bra005210	1490	-3.66477	-6.23057	-3.03793
Bra005215	1066	-1.28799	-5.46393	-4.30985
Bra005216	1619	-1.28427	-3.6764	-4.39622
Bra005217	873	-4.07399	-3.21164	-2.46274
Bra005218	1450	0.622282	-6.47673	-7.51534
Bra005219	1990	-3.91125	-6.1694	-4.29169
Bra005220	3112	-2.97681	-2.96318	-3.87183
Bra005221	2722	-6.65783	-5.63797	-6.29902
Bra005227	1558	2.16945	3.34282	4.8244
Bra005228	1506	3.23512	1.96463	5.63833
Bra005229	1668	1.04409	2.08718	4.76392
Bra005231	1283	3.46465	3.29239	5.52341
Bra005232	640	3.37074	-	1.247
[truncated: 8,566 more rows]
