# Supplementary material for: Comprehensive Transcriptomic Analysis for Developing Seeds of a Synthetic Brassica Hexaploid
Source: Plants (Basel). 2020 Sep 3;9(9):1141. doi: 10.3390/plants9091141 (PMC7570109; doi:10.3390/plants9091141)
Supplement: Supplementary file 1 [file plants-09-01141-s001.zip › Supplementary File/Table S5.xlsx]

## Sheet: Sheet1
Table S5 A list of non-additive genes of Brassica hexaploid seeds compared to its parents
378 non-additive genes of Brassica hexaploid at full-size stage. RS, B. rapa at full-size stage; HS, Brassica hexaploid at full-size stage; CS, B.carinata at full-size stage.
GeneID	Length	RS_CS-Expression	HS-Expression	log2FoldChange(HS/RS_CS)	Padj	Pvalue
Bra018067	1261	307.985	38.7681	-2.98992	0.000175364	5.17243e-07
Bra031127	1339	1480.06	278.314	-2.41087	0.0213861	0.000242054
Bra031656	969	1298	294.099	-2.14192	0.0441158	0.000725129
Bra038538	2032	2121.41	243.323	-3.12407	3.23113e-08	2.94574e-11
Bra007100	1301	225.029	25.5784	-3.13712	7.58551e-06	1.3831e-08
Bra031816	1747	301.096	90.3025	-1.73738	0.0116807	0.000109622
Bra007162	1616	246.629	78.3511	-1.65432	0.00926751	7.84553e-05
Bra028164	1816	178.828	30.958	-2.53019	0.000202073	6.49654e-07
Bra003057	1187	170.854	24.4514	-2.80477	0.00162418	9.10212e-06
Bra031666	1200	202.918	29.496	-2.7823	0.000818624	3.70964e-06
Bra007249	554	178.036	22.9099	-2.95813	0.00121171	6.23821e-06
Bra021074	393	94.4216	18.9223	-2.31903	0.00980951	8.50148e-05
Bra008924	888	176.711	35.4868	-2.31604	0.0440117	0.000721058
Bra007810	2178	466.574	104.091	-2.16426	0.00539524	3.93496e-05
Bra031753	1925	260.948	61.6902	-2.08065	0.00270792	1.67991e-05
Bra031065	1458	559.147	144.763	-1.94953	0.00699383	5.4947e-05
Bra006386	802	144.649	31.3408	-2.20644	0.0109837	0.000101903
Bra006994	668	245.879	62.0833	-1.98567	0.0289642	0.000389655
Bra037351	2347	196.166	59.9589	-1.71003	0.00230437	1.37172e-05
Bra021628	1283	102.407	27.3236	-1.9061	0.0203828	0.000228455
Bra014248	2390	177.191	56.777	-1.64193	0.00758665	6.14617e-05
Bra033043	4248	1100.25	178.514	-2.62372	0.0186045	0.000203535
Bra022691	1400	75.2843	20.9196	-1.84749	0.0230411	0.000273695
Bra031671	875	187.353	37.3439	-2.32682	0.0328466	0.000470702
Bra039935	2467	318.67	97.6039	-1.70705	0.0107113	9.9088e-05
BGI_novel_G000254	1407	279.698	53.1075	-2.39688	0.0160436	0.000166322
Bra007274	1910	695.743	148.551	-2.2276	0.0218387	0.000251333
Bra032062	893	55.3148	151.176	1.45049	0.0100713	8.85772e-05
Bra025756	1026	10.1107	37.3047	1.88347	0.0423506	0.000679043
Bra031381	1686	8.03645	30.1388	1.90699	0.0328466	0.0004712
Bra005188	1104	5.20094	25.3527	2.2853	0.02404	0.000293297
Bra001546	2057	12.1047	59.3817	2.29446	0.0385277	0.00058531
Bra036346	1543	6.20527	31.5119	2.34433	0.0437964	0.000712833
BGI_novel_G001156	940	6.86446	37.9087	2.46531	0.00101587	4.9031e-06
Bra006312	1648	12.287	62.0228	2.33566	0.000216171	7.24549e-07
BGI_novel_G000721	1490	7.69845	39.1742	2.34726	0.0376823	0.000567823
Bra040821	1618	65.9707	401.778	2.6065	0.0322329	0.000458939
Bra030917	1353	3.55627	29.5139	3.05296	0.0195575	0.000216059
Bra027737	453	5.28629	29.833	2.49658	0.00343746	2.24395e-05
Bra009700	1319	95.9844	622.438	2.69706	0.00621063	4.67954e-05
Bra019964	1637	30.8591	203.524	2.72143	0.000242602	8.69535e-07
Bra006311	1179	2.06463	13.6837	2.7285	0.0231798	0.000276587
Bra037555	1797	6.82771	52.0622	2.93076	0.02404	0.000293231
Bra009769	10596	20.3422	120.336	2.56452	0.0263243	0.000341635
Bra018865	522	0.825935	6.0316	2.86844	0.0337049	0.000491101
Bra000876	929	13.9563	124.905	3.16185	0.0144815	0.00014445
BGI_novel_G000608	653	0.908254	6.8213	2.90888	0.0308701	0.000432086
Bra037184	1126	65.2495	256.746	1.9763	0.0253125	0.000319003
Bra012297	1359	1.42246	10.1723	2.83818	0.034776	0.000514244
Bra036246	1107	127.763	403.899	1.66052	0.0471934	0.000805298
Bra034359	357	0.369244	3.20275	3.11666	0.018256	0.000196786
BGI_novel_G001449	1494	1.79174	17.5506	3.29208	0.000117416	3.3373e-07
Bra004048	499	0.367023	3.31409	3.17467	0.0145511	0.000145534
Bra021113	1135	3.48478	30.3982	3.12485	0.00300092	1.89901e-05
Bra029284	3438	2.21874	26.5724	3.58211	1.90502e-07	2.04325e-10
BGI_novel_G000313	2056	5.04952	50.5394	3.32319	0.000454544	1.85259e-06
BGI_novel_G000613	510	0.368091	3.95575	3.42582	0.00503032	3.52044e-05
Bra027020	615	16.865	72.1416	2.0968	0.0426735	0.000690973
Bra036708	1916	23.8047	96.1741	2.0144	0.0256643	0.000327091
Bra028816	552	0.946559	6.24459	2.72184	0.0301174	0.000412667
Bra021783	3032	12.9551	87.2963	2.7524	2.4271e-06	3.51433e-09
Bra023945	1986	1.54003	18.7584	3.6065	0.00228658	1.355e-05
BGI_novel_G000680	897	0.72289	6.26632	3.11577	0.0104882	9.53295e-05
Bra017015	477	0.794207	6.64071	3.06375	0.00758856	6.18577e-05
BGI_novel_G001585	521	0.404815	6.54651	4.01539	0.000202368	6.62008e-07
Bra012566	1000	3.1556	19.1481	2.60122	0.0269179	0.000355627
Bra001988	1236	1.13418	13.3395	3.55598	0.00354287	2.37496e-05
Bra020489	1564	10.1127	70.1503	2.79429	0.00291574	1.83729e-05
Bra038267	414	18.28	98.3254	2.4273	0.00654879	5.00103e-05
Bra019464	1777	19.7786	281.955	3.83345	2.10106e-05	4.338e-08
Bra002340	3555	7.18534	135.921	4.24157	6.41896e-11	2.926e-14
BGI_novel_G001307	502	1.41586	8.47009	2.5807	0.0269179	0.000355189
BGI_novel_G000455	692	1.88672	13.5773	2.84725	0.0269179	0.000350312
Bra004921	1712	10.0412	94.5944	3.23583	7.14046e-09	5.55246e-12
BGI_novel_G001143	746	1.11819	27.1754	4.60306	3.08352e-07	3.47262e-10
Bra020553	1196	1.74885	10.8657	2.6353	0.0307592	0.0004286
Bra036420	1815	2.07502	16.0034	2.94718	0.00358813	2.41492e-05
Bra003027	1153	6.35615	33.9766	2.41832	0.0404974	0.00063485
Bra036322	1110	2.05435	53.9636	4.71523	4.72534e-12	1.77387e-15
Bra040072	871	0.68364	10.7854	3.9797	3.23641e-05	7.37639e-08
Bra024227	1347	13.4283	201.854	3.90997	6.75395e-05	1.72045e-07
Bra029152	2221	25.2347	833.091	5.045	5.83159e-14	1.72005e-17
Bra020995	690	2.19222	12.9549	2.56303	0.045471	0.000757158
BGI_novel_G000675	1396	7.69126	277.526	5.17326	1.43766e-10	7.32438e-14
Bra028673	699	7.89686	42.2494	2.41958	0.0404974	0.000627243
Bra017379	841	8.8543	67.1815	2.92361	0.000202073	6.41932e-07
Bra034228	972	2.11881	14.9327	2.81715	0.0252229	0.000314492
Bra035717	1489	0.475194	14.8938	4.97005	1.09216e-07	1.11284e-10
Bra032369	2142	12.29	76.1733	2.6318	0.0185169	0.00020208
Bra035917	417	6.42372	38.783	2.59394	0.0270605	0.000359751
Bra021706	1784	55.0134	529.544	3.2669	0.000202368	6.56743e-07
BGI_novel_G001580	659	1.58064	21.5427	3.76862	0.00022553	7.86154e-07
Bra010344	3629	5.47498	56.704	3.37252	0.000416499	1.64169e-06
Bra038054	1212	1.93675	20.0691	3.37327	0.00194024	1.10814e-05
Bra004262	1188	18.8384	652.738	5.11476	1.43766e-10	6.99943e-14
Bra038117	809	0.811767	53.1522	6.03292	2.60263e-20	3.48935e-24
Bra032706	3043	3.11142	22.9181	2.88084	0.0119825	0.000114383
Bra036663	240	0.805161	23.1004	4.8425	2.39562e-10	1.41319e-13
Bra032095	1556	14.232	95.3923	2.74473	0.0455091	0.000760234
Bra031008	756	3.8368	39.6243	3.36841	0.00215672	1.2607e-05
Bra001405	1440	3.25432	54.4533	4.06459	7.0243e-06	1.26194e-08
Bra014567	563	0.796265	40.9209	5.68344	3.66625e-10	2.26105e-13
Bra007933	730	8.7624	155.508	4.14952	5.42027e-10	3.48814e-13
Bra032342	2227	3.79524	48.4014	3.67278	0.000220034	7.49297e-07
BGI_novel_G000817	1407	7.7305	56.2675	2.86367	0.0301174	0.00041251
Bra021784	1170	4.43239	67.0506	3.91909	0.000131386	3.7696e-07
BGI_novel_G000571	1506	0.745448	54.4273	6.19008	1.63978e-18	3.51751e-22
Bra014073	1063	0.954312	69.5726	6.18791	2.71356e-19	4.36568e-23
Bra016777	1496	113.561	23.0709	-2.29933	0.000283528	1.04915e-06
Bra016644	2126	3711.81	671.503	-2.46666	9.62724e-08	9.55135e-11
Bra016421	1059	223.77	55.3609	-2.01508	0.00521455	3.71928e-05
Bra030800	1478	156.975	40.6508	-1.94918	0.00325635	2.10263e-05
Bra005235	918	66.3413	13.1848	-2.33104	0.000487853	2.04068e-06
Bra016495	3198	292.59	67.6186	-2.11339	2.66007e-06	3.99431e-09
Bra007333	2777	1969.66	560.137	-1.81409	0.00116066	5.90758e-06
Bra010424	1928	756.882	203.836	-1.89266	2.02408e-07	2.22522e-10
Bra038958	2143	653.282	131.637	-2.31114	0.00577723	4.322e-05
Bra018363	1464	171.334	38.3396	-2.1599	0.000669573	2.90853e-06
Bra030744	2060	136.674	40.6725	-1.74862	1.08746e-05	2.0703e-08
Bra035593	2343	6012.53	2091.29	-1.52358	0.0256406	0.000324807
Bra004930	1592	78.5446	25.0013	-1.65151	0.0173493	0.000185151
Bra031586	1594	69.3053	21.9061	-1.66164	0.00121171	6.20766e-06
Bra018436	886	297.921	79.587	-1.90433	5.60739e-06	9.32209e-09
Bra007670	2601	176.079	56.0149	-1.65234	0.00680756	5.3301e-05
BGI_novel_G000482	1568	123.376	43.8278	-1.49314	0.0119164	0.000113432
Bra003350	1496	195.075	61.2132	-1.67212	0.000186131	5.63973e-07
Bra030597	1522	84.2448	21.8677	-1.94579	1.40944e-07	1.47391e-10
Bra016679	2329	374.967	105.376	-1.83122	7.63454e-19	1.43299e-22
Bra003870	2349	124.93	43.9876	-1.50595	0.0008258	3.76431e-06
Bra021079	3861	269.997	84.1629	-1.68169	7.59704e-05	1.97596e-07
Bra007293	1627	609.017	222.451	-1.45299	0.0338252	0.000494308
Bra014137	2409	236.809	64.2995	-1.88085	6.41896e-11	2.78693e-14
Bra016520	1196	59.9135	17.3054	-1.79166	0.022038	0.00025473
Bra016375	2496	1874.43	660.921	-1.5039	5.06489e-05	1.23587e-07
Bra016595	1878	122.601	42.5597	-1.52641	2.59368e-06	3.82508e-09
Bra019939	1388	104.538	34.3646	-1.60503	0.000466967	1.91575e-06
Bra034904	1097	404.505	103.754	-1.96299	0.0082201	6.81078e-05
Bra007232	615	47.848	14.5239	-1.72003	0.0167687	0.000175807
Bra026849	573	202.211	52.4182	-1.94772	5.65366e-05	1.39469e-07
Bra036073	894	64.8132	18.4689	-1.81119	0.000293267	1.09305e-06
Bra030692	5940	460.844	112.484	-2.03456	5.20031e-07	6.55229e-10
BGI_novel_G000450	1313	82.6083	27.4099	-1.59159	2.61855e-05	5.6171e-08
Bra009139	1975	91.6645	30.2663	-1.59865	0.00138636	7.39759e-06
Bra037776	1504	111.626	35.9716	-1.63375	7.83943e-09	6.30619e-12
Bra041014	1360	158.353	62.0332	-1.35203	0.00270792	1.69182e-05
Bra005501	989	57.4477	14.7812	-1.95849	0.0128865	0.000125776
Bra008775	1261	220.341	62.6311	-1.81479	0.0171233	0.000181403
Bra003411	1057	179.476	64.3876	-1.47894	0.000726654	3.21494e-06
Bra039189	1730	646.574	179.528	-1.84861	2.68791e-06	4.10819e-09
Bra014164	922	33.1327	12.2272	-1.43816	0.0256643	0.000328942
Bra003334	800	240.781	92.4755	-1.38058	0.00022553	7.78992e-07
Bra040860	903	89.9444	28.9482	-1.63556	0.000726654	3.20858e-06
Bra019243	1554	94.0522	35.9244	-1.3885	4.50347e-05	1.07473e-07
Bra007676	1522	75.0088	28.9164	-1.37517	0.00112284	5.62275e-06
Bra017697	1423	264.059	101.286	-1.38242	0.000905094	4.17429e-06
Bra007444	1482	192.644	64.7289	-1.57346	0.00106803	5.26942e-06
Bra016463	1944	340.55	139.769	-1.28483	0.000747934	3.32914e-06
Bra038523	1410	488.382	155.865	-1.64771	9.03734e-08	8.72377e-11
Bra007448	2709	185.875	71.6011	-1.37628	7.14046e-09	5.50884e-12
Bra007774	2487	180.276	63.4311	-1.50695	6.17892e-06	1.06036e-08
Bra026877	1074	114.222	43.804	-1.3827	1.90387e-05	3.87983e-08
Bra031103	1182	48.8292	21.017	-1.21619	0.0499951	0.000864666
Bra007837	2898	136.241	42.8025	-1.67039	1.35984e-05	2.62531e-08
Bra039241	1323	185.391	65.8388	-1.49356	3.78761e-07	4.36712e-10
Bra006896	1340	350.58	128.572	-1.44716	6.54839e-05	1.65053e-07
Bra007131	1619	99.7569	42.6277	-1.22663	0.049888	0.000861475
Bra016492	3130	135.926	43.4893	-1.64409	0.000967537	4.61795e-06
Bra035927	4367	1364.75	538.633	-1.34126	0.00130198	6.80769e-06
Bra031942	1500	83.7174	36.3506	-1.20355	0.0404974	0.000635246
Bra030057	1394	88.0026	38.3468	-1.19844	0.0179377	0.000192874
Bra030795	971	254.398	78.2969	-1.70006	0.000236124	8.30411e-07
Bra033952	453	3285.41	1308.43	-1.32824	4.4017e-08	4.13094e-11
BGI_novel_G000700	1135	84.8126	30.7004	-1.46602	0.0193494	0.000212722
Bra007816	3276	1150.87	479.688	-1.26256	0.0215594	0.000246846
Bra005974	1447	350.257	113.098	-1.63084	7.62656e-05	2.00408e-07
BGI_novel_G000684	1935	69.0839	28.5217	-1.27629	0.0248571	0.000306218
Bra018853	2045	137.107	61.1988	-1.16372	0.000910699	4.23572e-06
Bra016771	1193	148.232	51.9302	-1.51321	0.000597936	2.58132e-06
Bra036060	1774	515.942	215.677	-1.25834	2.75344e-05	6.12794e-08
Bra018028	1048	1131.19	514.978	-1.13526	1.79768e-08	1.54249e-11
Bra007432	1677	130.904	56.5138	-1.21184	1.66445e-05	3.3104e-08
Bra007272	963	40.4005	16.0561	-1.33126	0.0324402	0.00046276
Bra007563	1414	103.896	45.7744	-1.18253	0.000982406	4.71525e-06
Bra031164	1856	101.349	30.7622	-1.72009	0.00370041	2.51033e-05
Bra032552	1889	594.802	225.262	-1.4008	0.000199732	6.2125e-07
Bra035763	1644	167.657	56.2302	-1.5761	0.00654879	5.00457e-05
Bra010376	1723	99.7446	32.8952	-1.60036	0.00672266	5.24369e-05
Bra030688	2597	199.558	69.3124	-1.52562	0.00196949	1.14069e-05
Bra010457	2500	270.25	110.832	-1.28592	0.00161905	8.92348e-06
Bra030751	3316	728.697	319.122	-1.19121	0.0404974	0.000631674
Bra034783	1519	768.328	353.084	-1.12171	0.00140688	7.58255e-06
Bra006783	1589	192.781	84.9541	-1.18221	0.00535739	3.87178e-05
Bra037001	1535	108.236	47.9198	-1.17548	0.0221401	0.000260049
Bra031147	1276	897.392	421.651	-1.08969	6.70798e-06	1.18713e-08
Bra030729	805	437.009	155.222	-1.49333	0.00122204	6.32417e-06
Bra031767	2444	120.986	49.0587	-1.30226	0.000321143	1.20556e-06
Bra006606	1392	120.989	49.7289	-1.28272	0.00181314	1.02097e-05
Bra036798	1950	132.732	63.2607	-1.06913	0.000914308	4.29034e-06
Bra007004	1446	332.134	153.866	-1.11009	0.000202073	6.48402e-07
Bra007775	1876	2304.95	1118.88	-1.04267	0.0109988	0.000102338
Bra032588	1100	66.7186	28.6954	-1.21727	0.0221401	0.000258164
Bra039235	2295	596.837	269.555	-1.14676	3.75377e-06	6.0392e-09
Bra035199	1792	1035.67	2125.69	1.03738	0.0293917	0.000399571
Bra030127	721	21.3778	50.2481	1.23295	0.0397335	0.000611547
Bra039091	764	195.488	397.34	1.02329	0.0036458	2.46351e-05
Bra024895	1155	801.092	1744.45	1.12273	0.0149426	0.000152255
Bra020622	1441	41.7552	90.2509	1.11198	0.00196545	1.13308e-05
Bra039428	679	237.127	603.549	1.34781	0.00980951	8.45842e-05
Bra035895	687	204.426	472.647	1.20918	0.00750242	5.98578e-05
Bra039125	2069	27.7536	72.9095	1.39343	0.0404974	0.000628264
Bra030777	1770	472.834	1200.71	1.34448	0.0376823	0.000567852
BGI_novel_G000501	1713	76.6103	211.189	1.46293	0.0183872	0.000199185
Bra037419	1886	11.73	29.0136	1.30653	0.0471934	0.000806087
Bra040335	1253	14.4714	35.9491	1.31275	0.0170227	0.000179383
Bra008079	1136	2863.37	6236.82	1.1231	0.00758665	6.15971e-05
Bra038232	1032	151.793	386.505	1.34839	0.0440117	0.000719046
Bra040444	1617	20.9188	57.2788	1.4532	0.0426735	0.000691125
Bra007070	1957	115.951	317.203	1.45189	0.0336098	0.000486189
Bra011319	2019	62.7043	165.302	1.39847	0.00820925	6.75776e-05
Bra037137	2554	66.3494	146.44	1.14215	0.0445594	0.000734811
Bra037409	633	763.078	1798.07	1.23654	0.0001872	5.72232e-07
Bra020688	1391	31.1381	94.696	1.60462	0.0412549	0.000654875
BGI_novel_G000703	583	122.044	277.321	1.18415	0.00548584	4.01893e-05
Bra010581	1651	33.4953	87.8668	1.39136	0.00877618	7.36565e-05
Bra001123	1001	90.6004	277.5	1.6149	0.0217765	0.000249915
Bra010030	751	16.4026	38.4086	1.22751	0.0171233	0.000181821
Bra035879	1337	275.284	649.248	1.23785	0.0133596	0.000131468
Bra021287	3602	52.5486	145.794	1.47221	2.18075e-10	1.16949e-13
Bra036528	1488	1731.42	4684.87	1.43605	0.0213446	0.00024038
Bra013337	1614	465.252	1265.57	1.4437	0.0397047	0.00061004
Bra001213	1962	48.747	142.454	1.54711	0.0111509	0.000104052
Bra036321	1445	1123.11	3011.7	1.42308	0.000236124	8.35748e-07
Bra015611	1092	81.8009	269.74	1.72138	0.0269179	0.000352692
Bra026353	1591	77.7179	206.064	1.40678	0.0130007	0.000127239
Bra000018	1294	17.6151	56.2414	1.67482	0.00345796	2.28095e-05
Bra013876	2222	14.4667	46.739	1.69189	0.0104882	9.61811e-05
Bra024562	2867	73.8322	185.385	1.3282	0.0455091	0.000759395
Bra004885	1020	6.14578	22.4639	1.86994	0.0440981	0.000723656
Bra005033	1505	475.431	1643.64	1.78959	0.000431774	1.73664e-06
Bra008201	1819	4.49724	16.1743	1.84659	0.0221401	0.000259911
Bra036145	2045	13.6834	37.8247	1.4669	0.0390408	0.000597745
Bra019052	1262	40.351	130.208	1.69014	2.582e-05	5.46947e-08
Bra011710	1307	14.8501	58.1259	1.96871	0.0213861	0.000244288
Bra040090	1093	20.5526	52.6299	1.35656	0.0104882	9.56701e-05
Bra040184	945	8.6837	37.1217	2.09588	0.00138521	7.3543e-06
Bra021670	1657	27.2672	80.9954	1.57068	0.00377909	2.57496e-05
Bra027039	444	175.006	664.956	1.92586	0.00091898	4.3369e-06
BGI_novel_G000951	1983	7.60681	32.4908	2.09467	6.70798e-06	1.1834e-08
Bra016684	1780	12.0402	33.9256	1.49452	0.0218387	0.000251801
Bra030582	582	26.097	101.384	1.95787	0.000194618	6.00126e-07
Bra037813	1721	37.0271	183.061	2.30567	0.000835113	3.82915e-06
Bra030410	553	4.7069	17.3767	1.8843	0.019673	0.00021839
Bra005599	1104	18.4172	56.2646	1.61118	0.0234014	0.000280486
Bra005071	1605	5.79717	23.897	2.04341	0.0408769	0.000645586
Bra009025	2209	26.6744	84.461	1.66283	0.00553101	4.10814e-05
Bra029198	1717	72.2209	242.512	1.74757	0.0252473	0.000316149
Bra004603	1433	31.5921	147.703	2.22507	0.00102071	4.95385e-06
Bra007230	872	159.892	658.735	2.0426	0.00047245	1.95091e-06
Bra014796	3005	69.1932	384.665	2.4749	2.33899e-10	1.31707e-13
Bra025547	1939	8.2425	56.1721	2.7687	0.0119164	0.000113299
Bra035905	1455	6.54071	24.5728	1.90954	0.00437733	3.00476e-05
Bra023644	321	2.248	9.63081	2.09902	0.0145761	0.000146175
Bra024175	1304	34.6356	143.085	2.04655	6.1997e-09	4.48844e-12
Bra025945	2241	43.1518	236.832	2.45637	7.71599e-05	2.04827e-07
Bra039070	989	90.0452	579.019	2.68489	1.66445e-05	3.34728e-08
Bra013298	1746	15.0574	73.869	2.29449	0.00672266	5.23366e-05
Bra010627	1389	4.26566	27.2075	2.67316	0.0331581	0.000477446
Bra037828	4075	11.4465	77.4022	2.75747	6.29758e-05	1.57043e-07
Bra034738	954	4.28153	21.7288	2.34341	0.00270792	1.68699e-05
Bra023850	693	0.530478	5.53578	3.38342	0.00343847	2.25888e-05
Bra021403	2086	4.09005	22.339	2.44938	0.0148869	0.000151288
Bra021782	1297	2.35806	22.279	3.24001	4.07608e-05	9.50874e-08
Bra023205	994	2.54627	18.3338	2.84805	0.0146424	0.000147233
BGI_novel_G000666	729	0.498413	4.7577	3.25485	0.00725333	5.71802e-05
Bra002914	551	5.07598	50.9344	3.32688	3.09588e-06	4.89775e-09
Bra017120	1261	1.29648	12.8605	3.31028	0.00944923	8.08254e-05
BGI_novel_G000743	1068	0.957766	11.3715	3.56961	0.000216845	7.32624e-07
Bra013633	1401	3.71793	49.2043	3.72621	5.20031e-07	6.55373e-10
Bra027552	1026	1.00707	9.8243	3.2862	0.0026051	1.58566e-05
Bra006639	435	3.97576	57.3666	3.85091	1.53744e-06	2.10247e-09
BGI_novel_G001365	925	0.726783	10.6956	3.87934	0.000117416	3.31445e-07
Bra040124	1089	0.743211	13.5662	4.1901	4.12624e-07	4.86819e-10
Bra020746	717	0.509438	7.3639	3.85349	0.000205317	6.77161e-07
Bra023282	761	0.773859	12.183	3.97666	6.06232e-06	1.0241e-08
Bra000017	234	0.56537	12.5935	4.47734	1.39487e-06	1.8701e-09
Bra031120	1967	53.6186	618.867	3.52882	0.000253087	9.16147e-07
Bra000426	399	0.512784	8.3854	4.03146	4.57555e-05	1.1042e-07
Bra010649	1089	0.803729	13.8776	4.1099	2.36835e-06	3.36576e-09
Bra038645	1448	63.5178	1411.93	4.47436	2.31162e-13	7.43805e-17
BGI_novel_G000156	800	0.769784	19.9046	4.6925	1.13774e-09	7.62682e-13
BGI_novel_G001013	1072	0.675237	15.6577	4.53533	2.19408e-06	3.05927e-09
Bra037222	1039	14.6495	445.762	4.92735	2.48497e-08	2.19886e-11
Bra004083	2239	2.09396	77.9881	5.21894	1.55048e-20	1.66298e-24
Bra015683	1635	4.39655	185.436	5.3984	1.08798e-21	8.2103e-26
BGI_novel_G001144	771	1.35096	79.6349	5.88134	1.13642e-14	3.04719e-18
BGI_novel_G001174	1235	1.49215	118.913	6.31637	4.66204e-22	1.25008e-26
BGI_novel_G001748	1157	0.591758	60.9013	6.68532	1.08798e-21	8.7519e-26
Bra003948	965	98.7567	45.4917	-1.11827	0.0404974	0.000630429
Bra009542	901	5697.02	1769.88	-1.68656	0.0221401	0.000259915
Bra007716	1293	75.0477	34.8993	-1.10461	0.00587629	4.41186e-05
Bra031038	1835	66.9204	24.3051	-1.46119	0.0105488	9.70192e-05
Bra026688	1761	107.7	48.27	-1.15782	0.0104875	9.47679e-05
Bra007547	1139	423.02	196.497	-1.10622	1.39874e-05	2.73793e-08
Bra026705	800	395.654	171.846	-1.20312	0.000339118	1.30031e-06
Bra007468	2603	101.194	45.2213	-1.16204	0.00672266	5.2456e-05
Bra007750	546	291.407	141.035	-1.04698	0.00726624	5.74768e-05
Bra021069	1845	124.914	58.9348	-1.08374	0.00112284	5.64394e-06
Bra000302	875	85.8031	34.4816	-1.3152	0.0319188	0.000453611
Bra007383	726	153.772	72.6018	-1.08272	0.00658915	5.07075e-05
Bra009830	3853	508.783	138.499	-1.87717	0.0286082	0.00038355
Bra007266	1393	270.764	55.8612	-2.27712	0.0252896	0.00031791
Bra007518	1125	357.903	116.163	-1.62342	0.0120981	0.00011581
Bra031203	756	102.397	42.5088	-1.26834	0.00464866	3.20348e-05
Bra026740	2136	75.1989	32.836	-1.19543	0.0385277	0.000584528
Bra030728	1390	79.9901	36.6457	-1.12618	0.00635254	4.80349e-05
Bra020076	1209	88.7794	41.051	-1.11281	0.00750242	6.03509e-05
Bra007358	1660	100.893	27.8654	-1.85628	0.0270605	0.000359898
BGI_novel_G001311	799	209.726	43.3539	-2.27427	0.0232615	0.000278185
Bra016423	1708	163.108	59.2361	-1.46128	0.0313101	0.000439923
Bra031545	1853	87.8207	43.1795	-1.02422	0.0307592	0.000429709
Bra026941	2206	140.602	57.2813	-1.29549	0.00347481	2.3107e-05
Bra012885	1011	130.369	25.9249	-2.33019	0.0453184	0.00075111
Bra038960	1539	199.236	99.6013	-1.00024	0.00266913	1.6318e-05
Bra009384	894	456.771	118.073	-1.95179	0.0447535	0.000739212
Bra007294	1527	402.985	189.398	-1.08931	0.000336903	1.27375e-06
Bra016383	1323	139.451	59.3785	-1.23174	0.00656133	5.03175e-05
Bra007687	1646	524.65	246.838	-1.08779	0.00230633	1.37907e-05
Bra032558	4998	298.804	136.318	-1.13222	0.022038	0.00025528
Bra030590	5052	220.172	97.5394	-1.17458	0.0122867	0.000117945
Bra032623	955	179.305	88.5625	-1.01765	0.000362766	1.40072e-06
Bra007860	1651	288.717	130.986	-1.14024	0.00162155	9.00042e-06
Bra007677	686	244.239	34.0198	-2.84385	0.0196446	0.000217548
Bra031193	1855	319.778	135.604	-1.23767	0.0101168	8.952e-05
Bra007627	7517	379.904	173.935	-1.12709	0.00289843	1.81861e-05
Bra016722	1478	110.326	48.326	-1.1909	0.031475	0.000444578
Bra016557	3148	640.514	290.292	-1.14172	0.00325635	2.09314e-05
Bra007625	2739	243.501	117.193	-1.05505	0.0172325	0.000183442
Bra020082	3205	124.272	61.2289	-1.02121	0.0153635	0.000156956
Bra031044	898	578.632	228.805	-1.33853	0.0154659	0.000158831
Bra026761	1157	142.961	56.6726	-1.3349	0.0456183	0.00076695
Bra026702	1058	182.291	71.2755	-1.35476	0.0374497	0.000561334
Bra007645	2350	165.281	74.3396	-1.15272	0.0221401	0.000258077
Bra007830	1802	143.072	56.5622	-1.33883	0.0426735	0.000690697
Bra026825	1122	304.906	129.152	-1.2393	0.0258113	0.000331518
Bra002639	1824	325.087	141.718	-1.1978	0.0291196	0.000394309
Bra007365	2412	741.325	352.239	-1.07355	0.00926751	7.87741e-05
Bra007702	2057	238.497	118.073	-1.01429	0.0205585	0.000230976
Bra007137	1636	186.017	87.8764	-1.08189	0.0435615	0.000707843
Bra026675	1910	608.147	296.026	-1.0387	0.0337049	0.000491646
BGI_novel_G001531	587	319.49	46.9847	-2.76551	0.0307592	0.000428434
Bra028334	4223	75.4241	154.134	1.03109	0.00188454	1.06623e-05
Bra010863	2342	52.7731	109.477	1.05275	0.00926751	7.87306e-05
Bra004806	886	436.199	922.636	1.08078	0.00049812	2.11034e-06
Bra012229	351	30.5615	68.5392	1.16522	0.00549412	4.06601e-05
Bra006064	2447	168.708	80.8651	-1.06094	2.96148e-05	6.67036e-08
Bra007442	2054	424.036	196.077	-1.11277	0.00980951	8.47706e-05
Bra030755	951	535.087	217.477	-1.29891	0.00758665	6.16387e-05
Bra031927	915	607.418	285.678	-1.0883	0.0424505	0.000681821
Bra037325	1422	116.967	55.8381	-1.06678	0.00325635	2.11304e-05
Bra007342	1695	266.718	132.164	-1.01299	0.000339118	1.29255e-06
Bra029765	565	2175.19	1034.72	-1.0719	0.00511532	3.61888e-05
Bra036791	3292	1387.55	585.908	-1.24379	0.0026051	1.58179e-05
Bra016491	1886	153.642	68.0045	-1.17587	0.0293917	0.000399084
Bra010380	2125	241.455	119.391	-1.01606	0.000281223	1.03308e-06
Bra007255	4728	388.336	191.522	-1.01979	0.0248571	0.000307264
Bra026760	1352	68.0888	29.9284	-1.1859	0.0269179	0.000351439
Bra007423	1587	264.614	131.09	-1.01334	0.0013843	7.31237e-06
Bra030716	1519	4846.5	2145.28	-1.17578	0.00521455	3.714e-05
Bra007697	1148	1445.28	477.762	-1.59698	0.0299451	0.0004087
Bra018416	2576	368.096	172.601	-1.09264	0.0301605	0.000414875
Bra021032	759	101.817	45.3689	-1.16621	0.0423506	0.000679082
Bra031195	1826	227.829	85.69	-1.41076	0.0468874	0.000795831
Bra039856	1853	188.317	92.2697	-1.02923	0.0139462	0.000138363
Bra005267	1571	38.9508	80.8753	1.05405	0.0160938	0.000167662
Bra003427	822	153.706	358.048	1.21998	0.0213861	0.000244034
Bra039999	914	1215.51	2492.9	1.03626	0.000788434	3.53055e-06
Bra030697	789	218.941	531.539	1.27963	0.0438746	0.000715283
Bra034246	1709	157.456	349.938	1.15215	0.0104617	9.42549e-05
1,011 non-additive genes of Brassica hexaploid at mature stage. RM, B. rapa at mature stage; HM, Brassica hexaploid at mature stage; CM, B. carinata at mature stage.
GeneID	Length	RM_CM-Expression	HM-Expression	log2FoldChange(HM/RM_CM)	Padj	Pvalue
Bra033472	1476	808.343	310.675	-1.37956	1.40124e-18	1.59384e-21
Bra000675	1517	125.755	53.623	-1.22969	1.74685e-05	2.13992e-07
Bra007841	1498	617.501	254.068	-1.28123	0.000185377	3.14848e-06
Bra009450	4056	225.75	108.461	-1.05755	1.44587e-06	1.29326e-08
Bra034458	1430	83.5735	29.8856	-1.48359	0.00367575	0.000111746
Bra037205	1228	375.97	109.447	-1.78038	5.7501e-13	1.38241e-15
Bra008408	1560	9.39169	43.8546	2.22327	0.0312224	0.0016861
Bra016014	1201	7277.27	17151.4	1.23685	0.00342547	0.000102898
Bra034840	1857	100.716	225.234	1.16114	6.73522e-07	5.62385e-09
Bra009163	3619	192.587	76.4421	-1.33307	0.0486764	0.00306863
Bra031096	528	216.5	26.4048	-3.03549	0.00824158	0.000303389
Bra000632	779	90.0606	196.197	1.12334	2.67213e-05	3.42626e-07
Bra034975	4078	257.677	724.331	1.49109	2.41639e-18	2.84224e-21
Bra039214	1454	385.452	105.531	-1.86888	0.00357205	0.000108224
Bra020507	1687	3335.84	684.772	-2.28435	2.83519e-12	7.54916e-15
Bra029589	2070	263.504	532.551	1.0151	0.000759914	1.65731e-05
Bra012074	4026	50.2067	110.929	1.14368	0.0314998	0.00170923
Bra004547	1627	95.17	37.3987	-1.34752	3.87655e-06	3.81813e-08
Bra007393	1052	2678.19	945.75	-1.50173	0.0426351	0.00257294
Bra033702	1974	129.064	33.7885	-1.93348	6.87334e-09	3.60698e-11
BGI_novel_G000450	1313	98.6206	25.9033	-1.92875	0.00638142	0.000218746
Bra035706	2702	184.594	89.4435	-1.04531	0.00719999	0.00025574
Bra030057	1394	845.628	248.603	-1.76618	5.09518e-06	5.11059e-08
Bra025256	1780	87.9514	38.8491	-1.17883	0.0192624	0.000891839
Bra026250	1231	15.0739	176.961	3.5533	1.39084e-05	1.60718e-07
Bra034648	2081	269.779	818.01	1.60034	1.51238e-16	2.3067e-19
Bra002946	2503	1005.53	469.422	-1.099	4.29855e-08	2.65583e-10
Bra033899	721	0.963444	7.30761	2.92313	0.00285025	8.25242e-05
BGI_novel_G000166	2971	619.227	118.541	-2.38508	6.29138e-15	1.08968e-17
Bra031139	623	35.386	12.5731	-1.49284	0.0417791	0.00250244
Bra007738	2201	478.698	205.445	-1.22036	1.4731e-19	1.40901e-22
Bra011154	3047	127.917	52.2488	-1.29174	8.70585e-05	1.30758e-06
Bra021539	861	246.959	94.792	-1.38143	0.00265074	7.56513e-05
Bra009895	1091	7.59726	94.9078	3.64298	6.44324e-07	5.3634e-09
Bra035564	2290	22.3461	70.7399	1.6625	0.0108538	0.000429855
Bra031127	1355	8312.16	3140.53	-1.40422	0.0018475	4.93361e-05
BGI_novel_G000786	2743	191.902	877.813	2.19354	0.00466795	0.000148547
Bra007757	1685	1219.16	412.822	-1.56229	0.000891369	2.01165e-05
Bra000426	399	0.391796	4.68911	3.58114	0.00205762	5.61707e-05
Bra031014	2206	5699.87	2229.99	-1.35389	1.64989e-05	1.98329e-07
Bra025346	1669	66.2559	136.05	1.03802	0.00110536	2.61746e-05
Bra011446	2903	178.132	58.8894	-1.59687	0.0087715	0.000330833
Bra014860	1988	596.838	269.917	-1.14483	1.94866e-09	8.86603e-12
Bra000688	1505	405.645	970.362	1.2583	2.98252e-05	3.87821e-07
Bra036763	903	494.792	1015.23	1.03692	3.76169e-13	8.36298e-16
Bra008821	1058	47.6252	17.7522	-1.42373	0.0293921	0.00155231
Bra026382	1857	23399.8	49771.5	1.08882	0.000571497	1.19816e-05
Bra030775	2373	170.929	55.1692	-1.63146	2.1778e-09	9.96484e-12
Bra006309	1221	0.619452	10.1497	4.0343	3.2154e-06	3.0672e-08
Bra019726	1881	88.7786	33.6066	-1.40146	0.0419528	0.00251611
Bra007919	1347	103.983	46.73	-1.15393	0.0150169	0.000642091
Bra005770	1590	92.9262	34.9612	-1.41033	0.04479	0.00274648
Bra007804	1337	92.5122	42.5699	-1.11981	0.000392647	7.71309e-06
Bra011656	480	51.9185	113.475	1.12806	0.00647933	0.000223275
BGI_novel_G000963	573	0.347111	7.32082	4.39854	0.000139045	2.23577e-06
Bra032062	893	35.5836	325.485	3.19331	2.32484e-08	1.34023e-10
Bra009769	10598	20.3295	329.147	4.01708	1.4797e-08	8.2624e-11
Bra021785	1149	13.8271	49.1963	1.83106	0.000986545	2.2647e-05
Bra026742	1338	121.965	59.526	-1.03487	5.77052e-06	5.96698e-08
Bra014564	2211	14.6417	33.8789	1.21031	0.00110965	2.63049e-05
Bra031918	1425	204.727	427.631	1.06266	7.68668e-06	8.24644e-08
Bra005020	1026	21.7209	65.2926	1.58783	3.25557e-07	2.49114e-09
Bra019336	234	0.345443	5.72424	4.05056	0.000857745	1.91802e-05
Bra022388	2434	17.0313	38.0969	1.16148	0.0333406	0.00184014
Bra031192	875	6296.63	1920.66	-1.71298	0.0158505	0.000690026
Bra029552	1420	131.263	65.3089	-1.00711	0.0224128	0.00108984
Bra014791	1992	6.12553	21.8126	1.83225	0.00106057	2.47575e-05
Bra018288	2619	223.274	907.023	2.02233	5.88221e-11	1.90077e-13
Bra033353	1441	174.173	71.1694	-1.29119	0.0477702	0.00298398
Bra001900	1961	8.77828	26.0428	1.56887	0.0381959	0.0022266
BGI_novel_G001206	1352	18.7696	143.15	2.93105	0.0294505	0.00155616
Bra007205	1767	99.1352	34.2006	-1.53537	0.000252227	4.53817e-06
Bra004261	874	286.91	689.281	1.26449	1.43332e-07	9.89312e-10
Bra039265	1086	66.1395	28.1759	-1.23105	0.0433199	0.00263617
Bra000253	1064	13.086	32.3907	1.30755	0.0358836	0.00203801
Bra031167	1460	500.483	197.55	-1.34111	0.000457521	9.17809e-06
Bra030795	971	167.582	27.5613	-2.60415	0.00448982	0.000142066
Bra006042	1572	366.429	177.082	-1.04911	0.00804336	0.000293597
Bra027349	2388	155.189	577.681	1.89624	5.15218e-10	2.09108e-12
Bra036790	4175	3.59342	37.3928	3.37933	2.56597e-10	9.76155e-13
Bra009845	5494	9.35896	56.908	2.60421	0.00127974	3.12633e-05
Bra018939	2306	440.016	973.821	1.1461	2.6961e-17	3.76365e-20
Bra007215	1341	77.7233	272.76	1.81121	6.11693e-07	5.07596e-09
Bra015287	2923	1160.25	397.502	-1.5454	2.50233e-39	3.23441e-43
Bra033225	3525	300.08	112.802	-1.41155	3.1835e-05	4.22184e-07
Bra017450	1889	218.638	87.3711	-1.32332	0.00380717	0.000116923
Bra018814	1098	156.802	73.0131	-1.10271	0.00560796	0.00018542
Bra018558	2391	481.688	1031.97	1.09923	3.49534e-06	3.37038e-08
Bra021136	1499	571.819	112.592	-2.34445	0.00418166	0.000130694
Bra010687	1757	48.0531	23.3876	-1.03889	0.0252375	0.00127809
Bra021276	1477	62.5999	147.295	1.23448	0.00103393	2.40288e-05
Bra017800	1704	112.941	31.0477	-1.86301	0.00139799	3.49109e-05
Bra010570	2113	2823.39	5686.6	1.01014	0.00375961	0.000114879
Bra037084	786	2.13026	15.0159	2.81739	5.3319e-06	5.40316e-08
Bra007677	809	132.373	22.2714	-2.57135	0.0427317	0.00258381
Bra008434	1183	146.816	59.2725	-1.30857	0.0300273	0.00159285
Bra007650	285	0.207081	1.64688	2.99146	0.0364159	0.00208707
Bra028100	1476	19.5999	49.9415	1.34939	0.0362694	0.00207023
Bra007250	1045	585.328	168.552	-1.79605	1.2726e-24	6.90861e-28
Bra036319	2176	165.175	77.2282	-1.09679	0.000285642	5.25015e-06
Bra019064	771	1233.22	6941.62	2.49284	0.00841828	0.000311853
Bra027990	2219	19.3457	54.8419	1.50327	0.0182519	0.000832314
Bra013509	1778	7.66728	20.3168	1.40589	0.0157719	0.000684563
Bra021069	1853	310.494	75.5286	-2.03947	6.84658e-18	8.84959e-21
Bra038053	2239	193.779	90.6626	-1.09583	0.0163016	0.000716825
Bra009271	1642	153.741	57.6497	-1.41512	7.88453e-06	8.49947e-08
Bra001905	312	1.91563	7.49331	1.96778	0.0235967	0.00117157
Bra020574	345	3.45725	10.1775	1.55769	0.038274	0.00223314
BGI_novel_G001080	841	102.784	41.3884	-1.31232	0.00159415	4.12107e-05
Bra038196	2521	5.6761	60.0926	3.40422	6.4894e-05	9.42803e-07
Bra036189	1302	232.224	53.919	-2.10665	0.000408862	8.09628e-06
BGI_novel_G001459	877	14.157	223.393	3.97999	0.000322259	6.06481e-06
Bra033870	2127	1406.04	560.688	-1.32637	0.000441854	8.81812e-06
BGI_novel_G000158	809	480.056	91.6588	-2.38886	1.99119e-16	3.08847e-19
Bra023029	1013	147.718	368.963	1.32063	0.0360248	0.00205348
Bra029019	687	48.0911	9.42586	-2.35107	0.000427076	8.47904e-06
Bra031583	3124	639.369	310.593	-1.04162	2.50566e-10	9.45702e-13
Bra011320	2712	77.9723	171.226	1.13487	2.33559e-10	8.75477e-13
Bra036160	824	8.6927	26.5535	1.61102	8.17439e-05	1.21508e-06
Bra020229	1372	77.1999	20.4353	-1.91754	6.45976e-06	6.86338e-08
Bra034160	2423	11.1098	42.7256	1.94327	2.75235e-05	3.53622e-07
Bra000335	1191	36.0968	89.0903	1.3034	0.000271824	4.95388e-06
Bra030062	332	1.43222	9.75788	2.76831	0.00122802	2.97458e-05
Bra002061	567	66.3125	138.323	1.06069	0.000115334	1.80978e-06
Bra001583	1478	125.519	277.182	1.14293	4.94345e-06	4.92007e-08
Bra029474	1807	3.61767	19.0499	2.39665	5.30827e-05	7.46504e-07
Bra032449	4423	369.469	141.369	-1.38598	0.00072073	1.5632e-05
Bra040369	1830	94.8451	28.2291	-1.74839	0.0006019	1.27435e-05
Bra013866	937	7856.65	17229.5	1.1329	0.0339529	0.00188973
BGI_novel_G001449	1494	1.90707	33.1279	4.11862	6.16841e-13	1.49893e-15
Bra013669	1858	37.5031	111.618	1.57349	0.000199806	3.4297e-06
Bra038497	1942	88.6984	32.8741	-1.43196	0.00111243	2.63994e-05
Bra027017	942	14.0285	48.9099	1.80176	0.00532245	0.000173271
Bra038528	2626	1144.86	343.24	-1.73789	0.0151518	0.000650599
Bra023938	1527	280.893	51.7189	-2.44126	0.00159429	4.12967e-05
Bra029935	4948	41.3918	98.1157	1.24514	0.000214211	3.73234e-06
Bra026881	989	536.58	239.929	-1.16118	0.000283098	5.18875e-06
Bra016463	1944	491.9	96.8793	-2.34411	0.0312988	0.00169105
Bra007358	1660	215.121	57.2591	-1.90957	0.00296967	8.65959e-05
Bra025941	2794	2630.29	815.436	-1.68958	0.000227582	4.03592e-06
BGI_novel_G000819	426	34.1316	12.8608	-1.40812	0.00198057	5.36577e-05
Bra003395	1744	334.727	693.345	1.05059	6.40453e-10	2.6825e-12
Bra005751	1327	9.4003	26.5238	1.49651	0.00293265	8.54106e-05
Bra034086	1498	326.088	659.837	1.01685	0.0164687	0.000726731
Bra038444	976	143.072	61.9335	-1.20795	0.00221164	6.12899e-05
Bra021166	3339	26.7284	86.9866	1.70242	0.000178359	3.00163e-06
BGI_novel_G001019	1346	11650.4	4808.66	-1.27667	0.0126011	0.000518599
Bra007260	2332	192.963	95.5034	-1.0147	0.0068484	0.000239003
Bra011584	1843	1195.15	3229.73	1.43422	0.000977358	2.23855e-05
Bra014939	2142	29.6921	61.5022	1.05056	0.00519287	0.000167668
Bra007499	2727	1191.87	440.979	-1.43444	0.0211657	0.00100294
Bra009496	1104	0.873868	20.679	4.5646	3.75931e-10	1.46745e-12
Bra037277	1082	1170.89	429.128	-1.44813	0.000183715	3.1155e-06
Bra016652	1140	168.259	55.9103	-1.5895	0.000156655	2.59586e-06
Bra018596	1951	1532.75	450.004	-1.76812	5.26673e-09	2.73664e-11
Bra006386	784	110.887	19.147	-2.5339	0.00531002	0.000172411
Bra006310	1110	0.750947	8.45184	3.49248	0.000140053	2.2556e-06
Bra007274	1908	488.502	88.6521	-2.46214	0.0106157	0.000418779
Bra028915	459	714.185	1449.06	1.02075	1.06305e-06	9.20617e-09
Bra031676	1638	1920.87	786.942	-1.28743	0.00262333	7.47334e-05
Bra011874	872	431.788	1375.44	1.6715	1.3914e-05	1.61143e-07
Bra007776	2192	472.338	75.7747	-2.64003	4.13244e-05	5.61917e-07
Bra010600	1298	34.421	85.1181	1.30618	5.04192e-07	4.04052e-09
Bra007057	3735	516.625	253.27	-1.02844	0.000488157	9.95671e-06
Bra038654	2056	14.3277	30.3962	1.08508	0.0449267	0.00275718
Bra035407	3031	142.445	302.942	1.08863	0.000253622	4.57638e-06
Bra028759	918	509.699	155.038	-1.71702	0.00604553	0.000204576
Bra036775	1307	78.8633	38.2896	-1.0424	0.00572524	0.000190629
Bra031574	1904	645.886	305.071	-1.08214	0.0394434	0.0023187
Bra013950	2515	46.4151	116.185	1.32376	4.30594e-05	5.89207e-07
Bra036294	2150	289.933	654.308	1.17425	1.20576e-26	4.98726e-30
Bra020597	2378	333.564	153.738	-1.11749	0.0373012	0.00215613
Bra011337	5867	129.858	297.123	1.19412	0.028532	0.00148771
Bra028065	1602	5.24426	55.1959	3.39575	9.54563e-07	8.21729e-09
Bra013997	1133	1085.78	525.13	-1.04799	0.00199224	5.41798e-05
Bra032515	1644	261.947	1316.94	2.32984	4.48651e-13	1.03848e-15
Bra036550	1352	133.731	325.081	1.28147	3.0833e-06	2.9064e-08
Bra031586	1594	177.547	44.0419	-2.01125	4.59653e-07	3.62418e-09
Bra031219	1201	306.549	140.174	-1.1289	1.45886e-07	1.01071e-09
Bra026294	4235	2271.76	6555.61	1.52892	0.0104562	0.000410863
Bra035095	2709	848.243	313.217	-1.43732	1.82089e-12	4.61494e-15
Bra032984	1151	52.3827	108.226	1.04688	3.53333e-05	4.71318e-07
Bra007342	1695	136.901	49.3513	-1.47197	0.0021369	5.87768e-05
Bra019940	1077	16.5112	71.7044	2.11861	3.58108e-09	1.77744e-11
Bra032272	1537	7.90504	19.9693	1.33694	0.0245155	0.00123173
Bra031661	1836	670.037	147.525	-2.18328	3.62356e-06	3.53148e-08
Bra015880	977	74.2575	174.816	1.23523	0.00683719	0.000237551
Bra031044	898	514.582	205.279	-1.32581	1.17761e-16	1.76567e-19
Bra016637	5672	740.19	253.365	-1.54668	1.19865e-05	1.35101e-07
Bra037844	1448	242.507	575.472	1.24672	0.0290119	0.00152698
Bra021902	1271	278.616	67.3412	-2.04872	0.0426351	0.00257247
Bra017732	1409	261.299	44.3982	-2.55713	0.000811737	1.80046e-05
Bra035497	734	156.543	1009.73	2.68934	4.51383e-12	1.24856e-14
Bra026752	1047	1064.77	438.491	-1.27992	1.25137e-05	1.42013e-07
Bra026969	1177	158.365	39.2385	-2.01291	0.000117528	1.84724e-06
Bra035446	1795	605.811	1334.99	1.13989	0.00589361	0.000197759
Bra007620	1073	196.453	68.441	-1.52125	0.00369617	0.000112558
Bra020061	1949	52.7137	111.734	1.08382	0.00213698	5.88341e-05
BGI_novel_G001748	1157	0.667121	76.5059	6.84148	3.69999e-23	2.39122e-26
Bra002737	1517	66.7614	133.649	1.00136	0.000166547	2.78131e-06
Bra026077	885	446.461	922.755	1.04741	7.23543e-06	7.72493e-08
Bra010484	2513	568.947	130.864	-2.12023	5.74597e-21	4.62347e-24
Bra014628	1084	40.5658	18.0284	-1.16999	0.00688988	0.000240807
Bra036692	4675	644.492	304.61	-1.0812	0.024652	0.00124015
Bra002106	2323	330.291	110.358	-1.58155	0.0150169	0.000641957
Bra014157	2746	111.22	50.6647	-1.13437	0.00108462	2.55433e-05
Bra008164	1233	41.5408	86.0254	1.05023	0.0173453	0.000779314
Bra023993	2777	122.301	282.541	1.20802	0.0142489	0.000601149
Bra031786	1814	264.336	113.942	-1.21408	7.49024e-11	2.5058e-13
Bra032623	953	338.259	127.277	-1.41016	0.000392647	7.71429e-06
Bra028487	1915	27.6459	69.0809	1.32122	0.000957696	2.18609e-05
Bra026849	573	1180.86	232.257	-2.34604	6.26434e-06	6.63956e-08
Bra001852	786	283.869	945.458	1.73579	8.10913e-09	4.27646e-11
Bra039549	1482	11.0758	31.8814	1.5253	0.00619428	0.00021089
Bra030402	3492	30872.7	88530.3	1.51984	0.000145769	2.38533e-06
Bra037794	1718	510.232	227.033	-1.16825	0.0316543	0.00171925
BGI_novel_G000501	1713	51.1472	325.108	2.66819	3.96521e-26	1.74259e-29
BGI_novel_G001580	659	0.986421	35.9704	5.18846	3.08763e-13	6.78459e-16
Bra034070	651	215.26	520.154	1.27286	3.14933e-07	2.39357e-09
Bra000524	1833	10.5592	41.8429	1.98647	0.000765326	1.67546e-05
Bra012885	1007	56.5375	147.011	1.37864	1.03723e-07	6.91788e-10
BGI_novel_G000455	692	2.96105	24.8554	3.06937	0.00127432	3.10643e-05
Bra000454	1410	292.618	603.231	1.04369	0.000408862	8.08843e-06
BGI_novel_G001155	1205	4868.26	15255.5	1.64785	0.00196731	5.31966e-05
Bra033492	882	0.667451	52.9356	6.30943	7.68542e-18	1.01325e-20
Bra039114	1843	240.745	586.021	1.28345	0.00091354	2.07113e-05
Bra020622	1440	34.6111	88.5029	1.35449	1.07864e-07	7.22199e-10
Bra007394	3228	352.696	151.06	-1.2233	0.00140131	3.50662e-05
Bra012532	1165	150.511	49.9226	-1.5921	0.000354443	6.81709e-06
Bra017604	2491	12.7746	34.6957	1.44148	0.00120627	2.90942e-05
Bra039821	800	45.6304	91.9792	1.01131	2.9434e-05	3.81973e-07
Bra031093	650	334.415	165.141	-1.01794	0.00377852	0.00011575
Bra004783	1996	848.929	1719.43	1.01821	1.31334e-10	4.71923e-13
Bra039057	725	1308.5	539.514	-1.27818	1.69006e-05	2.04465e-07
Bra030599	921	141.85	49.3896	-1.52209	1.60936e-06	1.44781e-08
Bra034207	1858	124.56	408.67	1.71409	8.35061e-11	2.84952e-13
Bra004450	1865	189.183	93.9262	-1.01018	0.0208165	0.000979395
Bra031959	1950	139.932	59.6758	-1.22951	0.000588145	1.23762e-05
Bra031894	410	1.10117	6.91713	2.65114	0.0163158	0.000717874
Bra035770	1891	14.0933	38.7335	1.45857	0.00169975	4.44678e-05
BGI_novel_G001166	2873	0.312076	35.8274	6.84302	8.35091e-16	1.38164e-18
Bra001007	572	141.753	52.2717	-1.43928	0.00498412	0.000159639
Bra008983	1767	548.777	223.739	-1.2944	2.04647e-20	1.74581e-23
Bra010121	2219	130.306	53.281	-1.29021	0.000247358	4.43137e-06
Bra007409	1083	390.395	95.2364	-2.03535	2.36492e-05	2.98954e-07
Bra036480	1742	1725.05	3841.86	1.15517	5.91383e-07	4.86156e-09
Bra038834	1797	36.5879	77.3624	1.08027	0.000845801	1.88913e-05
Bra015447	1556	119.769	41.7926	-1.51894	0.0132675	0.000549795
Bra007715	1463	132.56	35.1454	-1.91524	0.014319	0.000604847
Bra007581	633	190.837	89.9105	-1.08578	0.0214572	0.00102174
Bra036125	2329	32.5972	115.071	1.81971	3.96648e-08	2.4199e-10
Bra012437	2232	155.227	51.9294	-1.57976	0.0232995	0.00115163
Bra009358	1460	44.0737	227.836	2.37001	0.017026	0.000760454
Bra027408	3779	119.485	59.1756	-1.01376	0.00528273	0.000171116
Bra035593	2345	17134.1	8340.67	-1.03864	0.039573	0.00233246
Bra004760	3989	93.8364	204.964	1.12715	0.00512812	0.000165312
Bra031190	816	11546.7	2046.71	-2.4961	0.00293016	8.52166e-05
BGI_novel_G001441	3282	4102.2	1505.51	-1.44614	0.0358559	0.00203521
Bra016295	634	89.8031	36.0441	-1.317	0.000106624	1.65657e-06
Bra034212	1175	420.288	1030.65	1.29411	0.00025491	4.61281e-06
Bra036667	2489	31.7933	69.6339	1.13107	0.000352395	6.75949e-06
Bra019437	552	21.1258	54.2181	1.35977	0.0305013	0.0016306
Bra026332	1332	11.2533	86.4379	2.94132	1.82141e-07	1.29014e-09
Bra031644	1436	72.7016	20.8937	-1.79892	1.08458e-07	7.28981e-10
Bra020634	1431	3.94606	20.7859	2.39712	0.0240424	0.00119968
Bra028132	1453	449.824	181.341	-1.31065	0.000963974	2.20291e-05
Bra021762	985	490.701	51.3404	-3.25668	0.00427463	0.000134373
Bra016732	546	85.412	26.2475	-1.70226	0.0433199	0.00263599
Bra030028	2698	36.1304	115.052	1.671	0.00357205	0.000108204
Bra001930	1522	49.7194	117.616	1.2422	1.85066e-05	2.27248e-07
Bra039943	627	3022.18	1216.43	-1.31293	1.63935e-05	1.96215e-07
Bra012823	1342	208.207	95.7704	-1.12037	0.00843803	0.000312979
Bra009444	2982	786.528	361.4	-1.1219	0.000156033	2.58152e-06
Bra024274	656	119.861	52.7885	-1.18306	0.00554143	0.000182933
Bra004441	2060	44.3021	113.902	1.36235	0.000384334	7.49135e-06
Bra005677	1432	274.911	69.741	-1.97889	0.00319284	9.43416e-05
Bra011687	369	1.9911	9.73348	2.28939	0.0132961	0.00055171
Bra020372	3383	233.953	80.5602	-1.53808	0.0231638	0.00114133
Bra004218	1053	48.1356	144.75	1.58838	4.63955e-09	2.35078e-11
Bra004377	1350	63.024	21.8401	-1.52892	0.0044221	0.00013958
Bra007538	748	232.362	44.8661	-2.37267	5.56623e-05	7.94292e-07
Bra034144	978	16.8644	39.0984	1.21313	0.00677891	0.000235351
Bra020898	1267	38.2306	180.589	2.23991	8.03748e-12	2.32711e-14
Bra029414	5303	2.63225	52.9728	4.33089	1.38775e-14	2.51125e-17
Bra015208	2196	43.9047	113.122	1.36544	0.029519	0.00156054
Bra003987	717	4.30034	32.1912	2.90414	8.47193e-09	4.48969e-11
Bra036567	1002	208.353	22.7102	-3.19761	0.000374963	7.27961e-06
Bra025902	2526	15.1059	47.6644	1.65781	0.0046875	0.00014929
Bra031306	787	32.3193	116.611	1.85124	1.25068e-09	5.48473e-12
BGI_novel_G000619	1085	1.67796	12.0588	2.84531	0.00590925	0.000199048
Bra005372	2027	29.6885	74.5198	1.32772	0.00633536	0.000216676
Bra025338	1102	87.9568	35.9455	-1.29099	0.00109394	2.58644e-05
Bra012426	3661	0.924365	43.4925	5.55616	3.36387e-16	5.39151e-19
Bra005992	2455	33.5739	93.673	1.4803	1.12422e-05	1.2555e-07
Bra002481	3358	464.305	193.759	-1.26081	2.88795e-09	1.37369e-11
Bra026964	1973	123.08	48.7073	-1.33738	0.03574	0.00202431
Bra009558	1771	124.114	48.027	-1.36975	3.55323e-07	2.74647e-09
Bra023040	620	165.951	20.6709	-3.00508	0.0087539	0.000329943
Bra038163	1833	191.234	80.9531	-1.24018	6.41796e-08	4.08143e-10
Bra031030	2099	297.187	132.842	-1.16166	4.26534e-05	5.82194e-07
Bra037008	1508	31.7764	84.1406	1.40485	5.01586e-05	6.96305e-07
Bra025959	1608	20.1845	43.3778	1.10371	0.008526	0.000317827
Bra035889	2440	50.5317	231.452	2.19545	0.00169429	4.42811e-05
Bra020709	1693	108.665	25.1268	-2.1126	6.89381e-08	4.41968e-10
Bra030555	3277	1654.63	821.04	-1.01098	1.32614e-06	1.17245e-08
Bra026675	1910	2558.91	970.515	-1.39871	3.44885e-06	3.31663e-08
Bra024175	1301	40.5605	322.871	2.99281	5.74597e-21	4.75328e-24
Bra007910	2998	226.715	48.344	-2.22947	2.37451e-09	1.09877e-11
Bra004495	4194	61.8719	129.869	1.06971	0.0171084	0.000766901
Bra030921	1025	8.11747	73.5015	3.17867	0.00637085	0.000218218
Bra028816	552	2.39576	52.6623	4.45822	9.43803e-12	2.78142e-14
Bra029770	1517	34.8666	75.2182	1.10924	0.000278735	5.09437e-06
Bra011877	1440	456.821	87.4723	-2.38473	0.011487	0.00046176
Bra021570	1921	362.642	80.2449	-2.17606	0.00551233	0.000181118
Bra026952	540	64.0594	13.6574	-2.22972	0.0265473	0.00135796
Bra035665	2289	87.9481	235.95	1.42376	0.0183202	0.000835901
BGI_novel_G001769	250	0.283557	15.7415	5.79479	6.40453e-10	2.69524e-12
Bra012246	838	3.42263	43.8904	3.68073	3.18769e-07	2.43096e-09
Bra023027	1087	107.51	47.8076	-1.16916	0.0329893	0.00181564
Bra031783	1897	135.321	58.1572	-1.21835	0.000765326	1.67394e-05
Bra004179	1612	2.83449	122.908	5.43835	8.37472e-28	2.59795e-31
Bra010457	2494	1113.4	334.001	-1.73705	1.88602e-05	2.32565e-07
Bra009260	896	200.045	79.3343	-1.33431	0.04169	0.00249388
Bra007784	1908	343.67	123.427	-1.47737	7.04899e-14	1.33024e-16
Bra024798	3601	1941.42	771.368	-1.33162	5.11445e-12	1.44114e-14
Bra037278	1345	2369.37	695.999	-1.76735	2.10955e-27	7.08946e-31
Bra006786	3617	624.983	289.583	-1.10984	2.56696e-08	1.49714e-10
Bra004318	1334	153.749	49.8302	-1.62548	1.05891e-10	3.72286e-13
Bra003860	2760	9268.67	3292.7	-1.49309	0.0399404	0.00235824
Bra008272	1274	3.2195	13.0825	2.02274	0.0209694	0.000989302
Bra009514	4457	285.058	140.94	-1.01618	9.27006e-08	6.11086e-10
Bra033695	588	1126.22	2494.92	1.1475	0.00415916	0.000129883
Bra002114	2040	858.166	410.288	-1.06462	0.00107216	2.51943e-05
Bra000084	1997	401.564	185.576	-1.11362	0.0171084	0.000766597
Bra037184	915	49.6575	3498.16	6.13844	3.65302e-53	2.83304e-57
Bra032172	2334	1598.88	794.082	-1.0097	0.0422123	0.00253712
Bra032452	3168	349.678	138.493	-1.33621	0.0111874	0.000447981
Bra034544	923	0.286374	12.066	5.3969	4.44169e-08	2.76106e-10
Bra002327	4494	355.946	154.744	-1.20177	0.00650488	0.000224492
Bra039845	570	2.22838	11.6849	2.39058	0.0107876	0.000426672
Bra026488	6603	510.197	206.805	-1.30278	1.06885e-09	4.64201e-12
Bra026617	2539	139.117	68.1311	-1.02991	0.00115836	2.77589e-05
Bra009707	1065	675.436	279.123	-1.27492	0.03908	0.0022933
Bra026333	1681	149.612	74.3373	-1.00907	0.00182266	4.84373e-05
Bra014073	1063	0.728018	57.715	6.30883	3.11478e-22	2.25458e-25
Bra016304	1356	78.323	20.8489	-1.90947	0.000293857	5.43913e-06
Bra006878	3303	1789.95	711.579	-1.33083	0.0081099	0.000297074
Bra015158	2049	12.6908	44.164	1.79909	1.34915e-07	9.24242e-10
BGI_novel_G000674	879	8.07498	126.097	3.96494	0.000223202	3.94093e-06
Bra035881	1849	17.8499	35.7707	1.00286	0.038602	0.00226325
Bra032757	2548	179.913	85.4003	-1.07498	0.00123157	2.98636e-05
Bra031476	951	1.052	32.7464	4.96013	4.26387e-11	1.34476e-13
Bra002135	1583	116.449	55.8331	-1.06051	0.00182083	4.83414e-05
Bra010441	2027	229.239	62.7654	-1.86881	0.00342547	0.000102697
Bra019893	1541	589.009	115.983	-2.34437	3.25857e-22	2.4429e-25
Bra012716	606	93.7856	210.659	1.16747	2.60247e-07	1.92412e-09
Bra034187	870	62.2118	28.7767	-1.11229	0.00290454	8.43963e-05
BGI_novel_G001369	1211	225.395	676.296	1.5852	0.00293265	8.54406e-05
Bra033858	2752	186.838	378.742	1.01943	0.000893506	2.01878e-05
Bra016314	4646	21.1584	68.8804	1.70286	2.25432e-07	1.64341e-09
Bra015261	1335	304.547	82.5613	-1.88313	0.00795623	0.000289183
Bra000031	603	611.231	1581.71	1.37169	0.0215785	0.0010308
Bra021044	2915	1382.4	418.769	-1.72295	1.0765e-18	1.16881e-21
Bra013876	2295	22.0552	48.734	1.14381	0.0258421	0.00131608
Bra024142	1422	19.3713	48.4769	1.32338	0.0125737	0.000516669
Bra040072	815	0.489266	16.7622	5.09845	1.70834e-09	7.64012e-12
Bra040014	967	2.00902	23.8781	3.57113	2.92942e-09	1.40856e-11
Bra026825	1128	205.154	81.2439	-1.33638	5.12749e-06	5.15626e-08
Bra012220	2851	24.9412	91.6498	1.8776	2.92942e-09	1.4035e-11
Bra036707	703	17.7395	57.4751	1.69597	1.70645e-05	2.07608e-07
Bra015278	3047	1448.07	720.692	-1.00667	1.87491e-07	1.33289e-09
Bra026970	468	115.695	34.7111	-1.73685	0.0270748	0.00139073
Bra012076	2962	242.674	529.974	1.1269	0.0486764	0.0030712
Bra035795	2558	82.384	317.945	1.94834	4.35559e-27	1.68256e-30
Bra004914	3269	454.993	171.994	-1.40349	4.24928e-13	9.6667e-16
Bra007933	730	2.01589	66.2125	5.03761	5.3667e-17	7.76918e-20
Bra014920	1337	78.9204	178.879	1.18052	0.00107216	2.5162e-05
Bra012477	342	3.47725	13.6716	1.97517	0.00549081	0.000179985
Bra026714	1655	92.265	41.0822	-1.16727	0.0289761	0.00152285
Bra004759	2291	190.767	421.103	1.14236	4.23941e-10	1.70966e-12
Bra014486	873	59.6727	150.555	1.33515	0.000217962	3.82023e-06
Bra018449	3180	791.1	375.259	-1.07597	9.17718e-13	2.30123e-15
Bra002619	1044	12.9246	58.9327	2.18895	0.000291502	5.38767e-06
Bra031589	790	2377.77	658.121	-1.85319	2.4632e-18	2.99279e-21
Bra026776	3542	188.292	81.6557	-1.20534	0.0458067	0.00283487
Bra020724	3457	270.977	625.002	1.20569	1.25068e-09	5.49634e-12
Bra002383	1580	210.141	38.2546	-2.45765	0.000287191	5.28605e-06
Bra016457	1779	54.8874	25.7769	-1.09039	0.0144873	0.000612705
Bra009542	757	13940.7	4586.2	-1.60393	0.0092025	0.000350658
Bra035931	1944	24.8374	51.122	1.04143	0.0160903	0.00070378
Bra028457	1764	35.515	86.4628	1.28365	0.0400731	0.00236824
Bra024015	956	92.8722	197.588	1.08918	0.0014102	3.5398e-05
Bra016041	1404	40.2885	123.44	1.61536	0.000475921	9.62788e-06
Bra028875	1003	970.55	4287.58	2.14329	5.33032e-68	1.37795e-72
Bra003811	1386	163.583	38.1329	-2.10091	0.0213342	0.00101313
Bra034350	2415	16976.8	74166.3	2.1272	8.68997e-06	9.45759e-08
Bra032506	782	262.934	118.241	-1.15297	0.0066635	0.000230483
Bra008413	2893	11.6167	35.2954	1.60328	0.0201567	0.000944103
Bra038054	1208	0.423464	51.4718	6.9254	6.80882e-20	6.33657e-23
Bra024181	4876	13.0064	62.6983	2.2692	0.000213076	3.70705e-06
Bra006312	1818	4.62663	186.183	5.33062	1.17559e-51	1.21561e-55
Bra031782	916	165.878	26.2833	-2.65791	0.00738163	0.000263718
Bra008693	6125	270.569	127.052	-1.09058	0.0453227	0.0027866
Bra024664	1295	74.3345	36.6039	-1.02204	0.00337696	0.000100742
Bra006994	668	35.7116	10.2293	-1.80369	0.000223202	3.93902e-06
Bra011737	1461	7.43982	33.7113	2.17989	4.99015e-07	3.96751e-09
Bra028345	2232	92.3951	408.085	2.14298	4.37768e-12	1.19958e-14
Bra031953	1325	53.4273	108.153	1.01742	0.00154529	3.95221e-05
Bra003373	1499	14.6694	50.5157	1.78392	0.000121444	1.91821e-06
Bra002225	2973	99.9391	44.131	-1.17926	0.00209459	5.74505e-05
Bra015181	830	89.5905	200.452	1.16184	7.33268e-07	6.16064e-09
Bra024032	1314	66.251	20.0909	-1.7214	0.00195509	5.28156e-05
Bra038863	1340	126.594	614.629	2.2795	1.25666e-14	2.24154e-17
Bra015576	1475	985.752	377.815	-1.38354	5.70135e-06	5.87877e-08
Bra029831	2734	288.723	846.605	1.55201	0.000402158	7.94274e-06
Bra007763	2578	385.42	183.497	-1.07067	0.0349473	0.00196385
Bra020121	1821	53.1573	24.1741	-1.1368	0.00572548	0.000190785
Bra018771	607	3.37853	15.3233	2.18126	0.0190114	0.000876287
Bra011496	1622	66.8953	33.0192	-1.0186	0.0214475	0.00102073
Bra014984	1637	13.7336	29.0638	1.08151	0.0217851	0.00104726
Bra016573	3181	216.829	106.037	-1.03198	0.0157719	0.000683636
Bra009702	1790	150.592	68.9366	-1.1273	0.00836379	0.000308753
Bra010298	3368	11.4809	37.5506	1.7096	0.0135664	0.000567796
Bra005552	2009	9.63806	53.6018	2.47547	0.00588826	0.000197427
Bra022874	8977	162.636	371.387	1.19128	5.89991e-06	6.14653e-08
Bra007752	3216	761.355	367.786	-1.0497	8.96247e-06	9.77732e-08
Bra007262	4560	280.904	134.463	-1.06287	0.00376808	0.000115235
Bra025276	2798	362.606	742.49	1.03397	8.35688e-08	5.44408e-10
Bra033243	3656	203.485	63.2733	-1.68525	0.0113265	0.000454429
Bra032907	1239	58.7695	27.3527	-1.10338	0.0359069	0.00204026
Bra016657	2826	1811.19	467.625	-1.95351	3.51948e-09	1.73777e-11
Bra031656	969	1831.68	333.988	-2.4553	1.80452e-33	3.73192e-37
Bra013805	2394	1200.6	3274.28	1.44743	7.56226e-05	1.11386e-06
Bra038410	3167	256.445	108.495	-1.24102	2.781e-06	2.5953e-08
Bra001603	1046	3250.14	10820.3	1.73517	5.05947e-09	2.60278e-11
Bra025913	1020	104.944	33.8799	-1.63112	5.64648e-06	5.78033e-08
Bra029167	674	302.715	670.065	1.14634	6.19915e-05	8.91019e-07
Bra039869	3011	353.409	100.616	-1.81248	1.05449e-11	3.13486e-14
Bra030628	1428	59.4094	19.9967	-1.57093	3.16922e-05	4.18652e-07
Bra016960	1057	40.3611	19.7217	-1.03319	0.0266337	0.00136463
Bra017819	1797	1366.9	2886.75	1.07854	0.0125737	0.000516345
Bra018920	2012	12.1243	28.5653	1.23636	0.00684062	0.000238201
Bra007970	1793	144.455	59.1325	-1.2886	0.0231708	0.00114287
Bra002202	1722	51.1442	121.418	1.24734	0.0168314	0.000748826
Bra030798	3022	1670.46	835.169	-1.0001	4.37768e-12	1.19646e-14
Bra003082	1678	184.439	76.8615	-1.26281	0.00053055	1.09848e-05
Bra024249	2690	141.492	69.797	-1.01949	0.00863619	0.000323051
Bra029080	2120	8.87157	92.5304	3.38267	0.000111854	1.7519e-06
Bra031593	3539	660.195	301.737	-1.1296	3.35879e-09	1.64974e-11
Bra004598	1956	17.6732	49.2003	1.4771	0.00434453	0.000136795
Bra030705	2035	108.921	39.1008	-1.47802	0.000155062	2.56145e-06
Bra021637	1965	32.3151	90.6792	1.48856	3.10216e-07	2.3497e-09
Bra037800	909	188.238	689.806	1.87363	0.0455161	0.00280747
Bra026831	1680	145.155	39.448	-1.87957	9.49946e-08	6.28994e-10
BGI_novel_G000613	510	0.623467	21.1851	5.0866	6.12852e-10	2.53487e-12
Bra003131	2391	73.0667	180.132	1.30177	0.00162245	4.22357e-05
Bra025700	359	1.67704	14.9015	3.15148	6.55132e-05	9.5671e-07
Bra004135	1870	52.2164	25.2185	-1.05002	0.0123133	0.000502299
Bra006881	2112	190.301	83.6231	-1.18631	2.06925e-07	1.49244e-09
Bra037391	2721	57.1713	125.422	1.13343	0.00182801	4.86267e-05
Bra007445	1540	105.497	52.151	-1.01643	0.0053291	0.000173798
Bra040140	1974	126.406	252.881	1.0004	1.4038e-05	1.62942e-07
Bra031010	2878	676.211	335.377	-1.01169	0.0161482	0.000707577
Bra022887	3003	210.188	63.0625	-1.73683	0.00129643	3.17714e-05
Bra004770	514	8.10139	137.083	4.08074	1.73869e-11	5.3487e-14
BGI_novel_G001281	2084	14.1693	93.7073	2.7254	3.91566e-20	3.44163e-23
Bra013913	1489	10.2323	21.2516	1.05445	0.0485631	0.00305693
Bra007482	2061	209.551	70.0386	-1.58108	0.0106971	0.000422543
Bra006597	2498	51.1585	118.308	1.2095	0.00831287	0.000306228
Bra006315	1375	226.189	725.07	1.68059	1.07629e-18	1.14075e-21
Bra011537	2036	262.397	612.771	1.2236	0.00615963	0.000209392
Bra034989	997	472.678	972.796	1.04128	0.0366071	0.00210081
Bra017744	486	15.7773	46.883	1.57122	3.86152e-07	3.01471e-09
Bra033030	774	4.78279	15.2231	1.67034	0.00843821	0.000313245
BGI_novel_G000005	3592	16.6199	106.599	2.68121	0.0322808	0.00176162
Bra013970	1652	91.8374	27.5673	-1.73613	1.02364e-05	1.13788e-07
Bra015590	2774	24.4254	184.837	2.9198	0.0311711	0.00168092
Bra029872	1186	1561.44	3123.18	1.00014	3.5431e-07	2.72948e-09
Bra030919	1360	315.63	141.889	-1.15347	4.26534e-05	5.81178e-07
Bra002924	1014	590.342	195.852	-1.59179	0.0257584	0.00131046
Bra038377	705	21.6354	92.0086	2.08838	0.000283963	5.21194e-06
BGI_novel_G000571	1506	0.837888	16.3397	4.28548	4.30302e-07	3.38164e-09
Bra008552	1017	1.56634	22.8114	3.86429	5.66194e-08	3.57137e-10
Bra007292	1135	648.64	266.466	-1.28347	1.11805e-05	1.24571e-07
Bra007534	3474	154.033	64.6701	-1.25207	3.0833e-06	2.91727e-08
Bra006891	586	126.66	42.0622	-1.59036	0.00566392	0.000188148
Bra006938	2386	896.288	344.471	-1.37958	8.43476e-19	8.28584e-22
Bra005827	1155	47.1741	122.523	1.37699	0.00276736	7.94087e-05
Bra031125	419	222.976	42.0615	-2.40631	0.00913714	0.000347005
Bra007157	1005	421.526	91.8215	-2.19872	3.88549e-05	5.25325e-07
Bra021275	1642	439.712	925.005	1.0729	5.53675e-07	4.4657e-09
Bra026372	769	16202.4	61703.5	1.92914	0.000243185	4.33776e-06
Bra038085	1464	84.8315	22.5887	-1.909	8.82305e-09	4.74419e-11
Bra028673	665	4.70313	37.5496	2.99711	0.00355009	0.000107284
Bra023566	1533	456.379	1012.72	1.14994	0.00198949	5.40537e-05
Bra002671	870	764.909	261.403	-1.54901	2.33508e-10	8.69248e-13
Bra008108	1146	72.631	30.0132	-1.27499	0.0198871	0.000926418
Bra019548	1428	29.3212	61.549	1.06979	0.00574824	0.000191958
Bra018590	1341	7.64434	19.9369	1.38298	0.0471914	0.0029413
Bra024177	1636	221.304	921.31	2.05766	2.60547e-22	1.81857e-25
Bra028405	1217	37.6371	98.9024	1.39385	0.00282003	8.14305e-05
Bra016768	1248	1814.62	600.686	-1.59499	0.00401125	0.000123916
Bra019178	2422	47.6491	251.802	2.40177	0.0129462	0.000534139
BGI_novel_G000801	349	0.219311	2.3479	3.42032	0.00913714	0.000347222
Bra039138	3832	149.701	479.201	1.67855	0.000226228	4.00021e-06
Bra008152	1934	78.0593	177.229	1.18298	0.00101152	2.33248e-05
Bra012566	1000	2.26384	15.6729	2.79143	0.0018388	4.90087e-05
Bra034704	1244	114.452	247.569	1.11309	5.6157e-06	5.70527e-08
Bra031471	447	4.16461	14.4863	1.79843	0.021869	0.00105275
Bra011338	2521	101.625	242.916	1.2572	1.51682e-05	1.7802e-07
Bra006007	587	26.8819	100.912	1.90839	0.0231105	0.00113691
Bra023741	2075	344.617	150.611	-1.19416	2.48743e-07	1.82621e-09
Bra022503	1498	714.769	292.54	-1.28884	2.14646e-07	1.55368e-09
Bra018434	1797	302.367	105.944	-1.51299	1.27622e-08	7.06021e-11
Bra033293	6175	851.711	217.457	-1.96963	0.000125126	1.98608e-06
Bra011223	2022	7.91489	21.2978	1.42806	0.017026	0.000761446
Bra031248	2372	108.547	467.154	2.10558	6.16213e-06	6.48343e-08
Bra015545	1514	406.249	202.606	-1.00369	5.32528e-07	4.28137e-09
Bra007266	1271	704.96	124.529	-2.50105	0.000711166	1.53694e-05
Bra001972	743	53.2663	339.899	2.67381	4.35559e-27	1.68895e-30
Bra016490	2710	381.191	46.8367	-3.0248	4.64268e-09	2.36437e-11
Bra032687	1627	16.1446	40.7908	1.33719	0.0046313	0.000147141
Bra002656	2074	371.325	164.663	-1.17317	3.19319e-06	3.0295e-08
Bra016420	1585	72.242	26.4489	-1.44963	0.0302453	0.00161145
BGI_novel_G000597	932	5.8964	50.0028	3.0841	0.00970686	0.00037364
BGI_novel_G001725	1591	0.340623	78.7841	7.85358	2.43697e-23	1.51197e-26
Bra037134	2835	107.238	255.317	1.25148	0.0485036	0.00304958
Bra019550	1951	618.361	234.191	-1.40076	1.35652e-13	2.77034e-16
Bra040986	4810	175.765	380.771	1.11528	0.00303083	8.86144e-05
Bra039109	2522	31.65	149.074	2.23575	0.000460556	9.27471e-06
BGI_novel_G000228	1287	21.5524	66.3257	1.62172	0.00078598	1.72504e-05
Bra009768	2631	406.661	181.869	-1.16093	1.43582e-05	1.674e-07
Bra020643	8702	2676.9	662.625	-2.0143	4.48651e-13	1.04383e-15
Bra029249	4647	1267.18	2861.21	1.17501	6.56128e-10	2.78171e-12
Bra000307	4434	982.555	328.216	-1.58189	2.07532e-05	2.57517e-07
Bra036217	1528	127.848	281.007	1.13618	3.56084e-10	1.38078e-12
Bra009434	2784	564.734	275.339	-1.03636	0.0080085	0.000291497
Bra014824	1137	17.3002	35.3347	1.0303	0.0459671	0.00285182
Bra030429	2103	155.494	450.839	1.53576	0.00244901	6.88809e-05
Bra031770	791	566.027	48.4983	-3.54487	1.25983e-07	8.53281e-10
Bra022204	2043	499.465	1191.3	1.25408	1.09072e-10	3.86289e-13
Bra029375	1316	139.207	301.091	1.11297	9.28267e-06	1.02226e-07
Bra010284	1320	20.4935	76.5168	1.90061	3.67037e-09	1.84073e-11
Bra015275	1664	4267.16	20113.9	2.23685	0.00366492	0.000111322
Bra019603	3491	360.384	156.205	-1.2061	0.038413	0.0022472
Bra013207	1257	7.81279	20.1247	1.36505	0.0326625	0.00179005
Bra018446	4342	691.129	189.027	-1.87037	3.27813e-05	4.35581e-07
Bra040826	1643	932.183	2003.91	1.10413	4.84414e-07	3.83194e-09
Bra039141	1510	381.872	158.463	-1.26895	3.07572e-05	4.0253e-07
Bra009701	714	93.3233	43.364	-1.10574	0.0480784	0.0030115
Bra030745	751	113.214	34.9851	-1.69424	0.00566392	0.000188114
Bra007420	2022	88.3893	42.0157	-1.07294	0.000226831	4.01674e-06
Bra026798	5048	652.81	290.948	-1.1659	0.00131452	3.23507e-05
Bra005247	1509	11.2498	34.2528	1.60632	0.0053291	0.000173857
Bra013803	4166	453.741	143.134	-1.6645	0.000217962	3.81856e-06
Bra026959	2624	324.069	151.967	-1.09254	2.73401e-06	2.54438e-08
Bra020503	582	4.55283	13.8873	1.60894	0.0235967	0.00117247
Bra037307	1928	171.424	68.5793	-1.32172	0.00760543	0.00027368
Bra030754	3257	169.285	66.9957	-1.33731	8.27429e-05	1.2342e-06
Bra014978	965	16.2409	36.7312	1.17738	0.0159987	0.000698959
Bra018764	1808	236.843	574.032	1.2772	0.00111624	2.65187e-05
Bra011440	2023	257.481	112.797	-1.19073	1.31767e-09	5.8589e-12
Bra006997	1125	113.412	45.1826	-1.32774	9.08192e-07	7.77115e-09
Bra007492	2511	330.994	108.461	-1.60963	0.0286429	0.00149794
Bra034859	982	36.8474	14.1411	-1.38167	0.0108177	0.000428146
Bra010818	1387	3.39876	12.738	1.90605	0.0176307	0.000794868
Bra004067	1675	35.1696	75.3106	1.09852	0.00139238	3.47348e-05
Bra012586	2482	253.321	79.2697	-1.67613	0.011015	0.00043823
Bra020523	1871	398.488	1035.03	1.37707	0.012346	0.000503952
Bra015607	1433	2415.76	4935.2	1.03063	0.000475286	9.5959e-06
Bra015696	1312	216.903	441.271	1.02462	0.0349484	0.00196588
Bra020552	343	32.4795	93.9289	1.53204	0.000456154	9.13889e-06
Bra027363	1384	74.7208	27.0893	-1.46379	0.0224349	0.00109382
Bra007464	2752	173.407	61.9271	-1.48552	5.65245e-05	8.09517e-07
Bra036113	1283	553.545	211.341	-1.38913	1.55718e-05	1.83562e-07
Bra033981	1657	77.3208	218.803	1.5007	1.36239e-07	9.36831e-10
Bra003016	1739	119.203	48.2782	-1.30397	0.000299647	5.56954e-06
Bra034073	3182	278.159	101.313	-1.4571	0.00015747	2.61751e-06
Bra007747	3762	868.246	186.715	-2.21727	0.00154529	3.95481e-05
Bra037252	2351	5.31368	137.951	4.6983	7.49024e-11	2.51721e-13
Bra037923	1526	934.886	460.572	-1.02137	0.000178441	3.00762e-06
Bra006361	3709	27.3077	120.834	2.14564	0.00884412	0.000334258
Bra015579	2354	575.728	196.132	-1.55356	2.07687e-06	1.91135e-08
Bra014303	1803	52.8481	109.114	1.04591	0.00843803	0.00031302
Bra007682	1821	120.972	60.2076	-1.00666	0.0338769	0.00188224
Bra008834	921	171.741	71.054	-1.27325	1.32614e-06	1.17128e-08
Bra031210	827	1881.55	314.528	-2.58066	0.023071	0.00113438
Bra016646	3668	255.703	84.81	-1.59216	2.515e-06	2.32756e-08
Bra037137	2550	104.806	254.778	1.28152	0.00053055	1.09997e-05
Bra008473	495	30.4274	62.3666	1.0354	0.00707313	0.000249954
Bra023896	598	126.621	21.4193	-2.56353	0.0109196	0.000433402
Bra004083	2262	2.97567	33.3154	3.4849	6.40453e-10	2.6987e-12
Bra015559	479	61.568	30.7261	-1.00271	0.0217773	0.00104599
Bra025485	5714	184.45	523.332	1.5045	7.7237e-16	1.2579e-18
Bra022803	1889	102.572	225.915	1.13915	4.8928e-06	4.85701e-08
BGI_novel_G000942	1479	17183.8	7331.75	-1.22882	0.0161298	0.000706336
Bra015346	1283	669.542	101.192	-2.72608	5.18103e-22	4.01807e-25
BGI_novel_G000175	1113	4.64503	25.8303	2.4753	0.0188584	0.000868257
Bra010581	1665	16.7748	76.6525	2.19204	1.82928e-06	1.67308e-08
Bra024807	3491	280.618	132.622	-1.08128	0.0111293	0.000443929
Bra006876	1071	686.093	125.068	-2.45569	0.0091428	0.000347674
Bra027928	468	170.13	444.464	1.38543	3.80874e-05	5.11994e-07
Bra026275	1208	2.94486	16.1042	2.45116	0.0119913	0.000486683
Bra021635	3804	60.0185	143.315	1.25571	0.0481064	0.00301699
Bra007447	841	473.636	189.762	-1.31959	0.0273257	0.00141068
Bra035290	2875	165.996	409.524	1.3028	9.63725e-09	5.2069e-11
Bra024069	2626	91.7968	44.076	-1.05845	0.00192258	5.16393e-05
Bra003463	1468	188.49	64.0118	-1.55808	0.00050137	1.02651e-05
Bra015464	5005	367.044	157.412	-1.2214	0.023237	0.00114674
Bra019491	738	34.0899	75.193	1.14126	9.12512e-05	1.39096e-06
Bra007716	1272	67.261	31.4818	-1.09525	0.0244534	0.00122748
Bra033722	735	0.354751	9.00256	4.66546	1.15312e-06	1.00756e-08
Bra008432	2120	49.4551	103.076	1.05951	5.53401e-05	7.88263e-07
Bra016383	1323	504.782	209.733	-1.26711	3.90519e-17	5.55246e-20
Bra018469	2510	2895.88	6014.49	1.05444	7.18791e-07	6.02043e-09
Bra006969	905	1425.11	674.156	-1.07992	0.0134234	0.000559032
Bra000094	1808	127.943	46.1118	-1.47229	0.0331684	0.00182892
Bra019655	534	2.11733	16.7958	2.98778	0.000328206	6.19368e-06
Bra040038	1538	73.9751	168.805	1.19024	1.67745e-07	1.17516e-09
BGI_novel_G001199	1474	151.022	60.8718	-1.31092	0.035462	0.00200031
Bra034661	1819	6.64086	19.5204	1.55554	0.00370492	0.00011292
Bra030107	3003	9.03323	45.3978	2.32931	0.000275515	5.02839e-06
Bra028334	4241	38.6584	208.736	2.43283	1.84693e-28	5.25197e-32
Bra033317	2330	922.498	404.969	-1.18774	0.0056308	0.00018632
Bra010381	261	38.1853	7.90239	-2.27266	0.00915328	0.000348309
Bra021063	2046	858.491	333.245	-1.36522	7.44252e-05	1.09282e-06
BGI_novel_G000729	918	1.44172	12.1941	3.08032	1.12919e-05	1.26396e-07
Bra036218	1010	43.6576	147.776	1.7591	2.09801e-13	4.39312e-16
Bra007155	832	252.363	43.9535	-2.52145	0.0253254	0.0012845
Bra034434	2134	49.6824	129.155	1.3783	1.27168e-08	7.00222e-11
BGI_novel_G000716	527	0.555036	20.6615	5.21822	4.03413e-10	1.60602e-12
Bra007840	5722	208.917	88.3715	-1.24128	8.841e-08	5.78231e-10
Bra016686	1383	109.148	28.4609	-1.93923	3.83207e-10	1.50577e-12
Bra000976	2398	29.9225	82.7795	1.46804	1.66564e-06	1.50705e-08
Bra014024	1188	24.1344	61.4188	1.34759	0.0158362	0.000688991
Bra011308	2229	98.3853	43.8417	-1.16614	0.000144688	2.35642e-06
Bra004996	1440	99.2153	44.9401	-1.14256	0.0417791	0.0025018
Bra037489	2102	169.168	366.201	1.11418	1.00207e-08	5.46586e-11
Bra008559	1985	67.9748	308.447	2.18195	3.77716e-09	1.90405e-11
Bra029376	1692	5.85253	25.036	2.09687	1.74685e-05	2.14049e-07
Bra000311	1119	1587.55	4316.87	1.44318	0.00031272	5.82868e-06
Bra029229	1932	97.0555	29.2433	-1.7307	8.58434e-06	9.32043e-08
Bra000528	1902	67.9349	158.878	1.2257	0.00198719	5.39397e-05
Bra018632	2361	75.8569	37.3394	-1.02258	0.0087302	0.000328599
Bra022356	1671	44.0306	104.036	1.24051	3.44389e-05	4.58496e-07
Bra016597	558	168.069	57.2546	-1.55359	1.49575e-08	8.39073e-11
Bra024423	1092	160.744	391.543	1.28441	1.08309e-11	3.26151e-14
Bra015300	1855	241.237	54.7481	-2.13957	0.0430315	0.00261306
Bra039229	3601	1749.91	389.972	-2.16584	1.70645e-05	2.07776e-07
Bra037096	1194	35.7203	97.6817	1.45134	9.4198e-05	1.44403e-06
Bra039084	3973	443.333	133.608	-1.73038	0.00155483	3.99529e-05
Bra007162	1625	222.318	99.0046	-1.16705	1.59636e-05	1.89528e-07
Bra004147	1441	4.25774	22.7933	2.42045	3.76946e-07	2.93309e-09
Bra004262	1189	72.1764	1340.59	4.21519	1.57367e-05	1.85913e-07
Bra029205	753	17.064	54.7425	1.6817	0.0132961	0.000552356
Bra030187	2216	35.5317	83.181	1.22715	0.0277844	0.00144185
Bra020518	3576	180.223	86.7614	-1.05466	3.09233e-05	4.06097e-07
Bra019932	1118	43.7229	16.0372	-1.44696	0.00157929	4.07449e-05
Bra033426	2128	8.09413	34.2606	2.0816	6.30128e-05	9.08956e-07
Bra009943	572	11.2175	35.1114	1.64619	0.00020347	3.51363e-06
Bra018311	1945	216.823	694.353	1.67915	0.000143083	2.32289e-06
Bra040712	370	0.708853	4.66052	2.71693	0.0281818	0.00146654
Bra031668	2133	205.016	85.8834	-1.25529	2.79515e-06	2.62296e-08
Bra032558	4998	294.544	120.559	-1.28874	2.80132e-07	2.09286e-09
Bra006127	1073	58.7403	23.2955	-1.3343	0.0213525	0.0010151
Bra033950	1695	163.494	71.3314	-1.19663	0.0327709	0.00180107
Bra035944	1030	47.494	22.8052	-1.05838	0.0317912	0.00172997
Bra013910	1178	295.228	86.7362	-1.76712	1.29343e-05	1.47851e-07
Bra033255	2127	115.676	53.6198	-1.10925	0.0458522	0.00284242
Bra037707	665	31.3068	672.811	4.42565	5.92001e-25	3.06078e-28
Bra006137	423	3056.14	915.535	-1.73903	0.0498934	0.00317549
Bra040403	1719	14.681	54.9013	1.90289	3.0405e-05	3.96932e-07
Bra026834	1655	102.34	36.4413	-1.48973	0.000173646	2.91781e-06
Bra009225	567	1663.49	354.285	-2.23123	0.00053055	1.09996e-05
Bra010363	1807	9351.04	22204.7	1.24767	0.000194128	3.31718e-06
Bra027835	667	525.772	1879.5	1.83784	3.8865e-05	5.26465e-07
Bra040124	1089	0.402129	11.5389	4.8427	2.98918e-07	2.2564e-09
Bra011735	1593	221.19	94.1053	-1.23294	0.00256429	7.272e-05
Bra011700	2462	98.6706	38.9507	-1.34097	0.0124404	0.000509091
Bra027195	3370	174.032	74.7113	-1.21995	2.83251e-05	3.65386e-07
BGI_novel_G000688	2581	108.542	245.77	1.17905	0.0102022	0.000397719
Bra026876	2267	167.271	38.2058	-2.13033	1.31334e-10	4.70444e-13
Bra002177	1233	14.2515	44.9844	1.65831	3.70496e-06	3.62996e-08
Bra036098	1584	434.958	209.554	-1.05355	1.54429e-10	5.66886e-13
BGI_novel_G000946	2099	234.931	52.1452	-2.17163	3.38441e-08	2.02979e-10
Bra027280	1383	28.6215	90.2224	1.65639	0.0252433	0.00127903
Bra034726	426	34.8297	12.8686	-1.43647	0.00140214	3.51233e-05
Bra007687	1646	64.9952	23.0718	-1.4942	0.0381148	0.00221892
Bra030437	2452	37.8032	106.454	1.49366	0.00143909	3.63465e-05
Bra025880	576	25.9246	8.44268	-1.61855	0.005738	0.000191351
Bra031781	1277	204.113	84.9833	-1.26412	0.000180442	3.046e-06
Bra006783	1589	492.214	165.771	-1.5701	2.3305e-11	7.22954e-14
Bra033063	675	2.69893	12.466	2.20754	0.00215114	5.93352e-05
Bra005107	4773	424.041	907.801	1.09817	1.06866e-06	9.28236e-09
Bra039449	1239	594.688	228.537	-1.3797	0.00234531	6.56005e-05
Bra029191	1071	251.454	51.0146	-2.30132	0.0212582	0.00100897
Bra031682	736	171.627	81.9961	-1.06565	2.67169e-05	3.41877e-07
Bra028956	2081	152.949	365.728	1.25772	1.08782e-08	5.96176e-11
Bra031049	1519	94.9023	30.3158	-1.64637	0.00398582	0.000122821
Bra013344	2607	66.2583	180.831	1.44847	2.61998e-09	1.2259e-11
Bra021706	1784	38.5975	256.104	2.73015	0.0260909	0.00133142
BGI_novel_G001099	916	69.9283	34.6467	-1.01316	0.033495	0.00185386
Bra007518	1133	355.153	155.481	-1.1917	5.01586e-05	6.95706e-07
Bra015090	894	269.688	547.229	1.02085	0.0216375	0.00103648
Bra016495	3074	157.425	47.4906	-1.72895	0.000514226	1.05682e-05
Bra023243	1714	132.254	61.824	-1.09708	0.000521464	1.07574e-05
Bra036595	732	32.4581	120.258	1.88948	2.76138e-13	5.92494e-16
Bra001644	776	83.1639	14.7116	-2.499	0.00707313	0.000249897
Bra012317	940	36.9059	85.9245	1.21922	0.0295747	0.00156425
BGI_novel_G000100	965	148.812	33.7757	-2.13943	0.00236722	6.62745e-05
Bra010424	1929	2294.81	960.713	-1.2562	2.32069e-05	2.90364e-07
Bra012557	2422	196.259	73.2852	-1.42117	7.45508e-11	2.46685e-13
Bra002386	1663	3059.52	1442.59	-1.08464	0.0345234	0.00192952
Bra020995	687	4.19284	31.1368	2.89262	0.00281526	8.12201e-05
Bra011368	1636	298.196	145.648	-1.03377	5.56726e-07	4.5047e-09
Bra007525	869	61.9008	16.0515	-1.94725	0.000754614	1.64059e-05
Bra032404	2562	19.8363	59.3978	1.58226	0.000251062	4.51072e-06
Bra036701	1540	10.5552	26.4576	1.32572	0.0399213	0.00235608
Bra005256	1502	140.334	569.531	2.02091	6.83564e-11	2.24421e-13
Bra006712	1412	507.563	50.2093	-3.33756	0.000127033	2.01962e-06
Bra000141	1630	18.426	53.2482	1.53099	0.000141787	2.29451e-06
Bra007671	2201	1343.45	451.025	-1.57466	0.00354259	0.000106965
Bra034376	3816	142.182	65.4548	-1.11917	0.0251763	0.00127434
Bra034875	4058	162.724	79.3844	-1.0355	0.000240535	4.28427e-06
Bra035796	1926	1.6594	23.0553	3.79636	0.000979094	2.24506e-05
Bra004915	1251	100.481	39.1469	-1.35995	0.000990847	2.27713e-05
Bra026931	1777	172.286	44.535	-1.9518	5.29893e-05	7.42558e-07
Bra007033	563	212.949	57.1301	-1.89819	0.0364159	0.00208697
Bra021037	2601	671.586	170.399	-1.97866	0.0251763	0.00127408
Bra020483	381	0.837386	7.19739	3.10351	0.00551514	0.000181352
Bra026658	457	2.73198	28.4596	3.3809	0.0030863	9.05552e-05
Bra025154	1834	18.1376	87.3022	2.26703	0.000320136	6.01656e-06
Bra029599	3076	683.94	337.019	-1.02104	5.21753e-13	1.24089e-15
Bra016305	1830	3492.24	1656.23	-1.07625	2.60964e-10	1.00519e-12
Bra036137	2323	45.9947	108.593	1.23939	0.0368529	0.00212069
Bra028997	1426	17.9587	92.0225	2.3573	0.024424	0.00122237
Bra007513	2261	2233.25	1045.23	-1.09532	0.00786554	0.000285073
Bra004313	1364	243.006	72.694	-1.74108	1.54964e-17	2.12318e-20
Bra016592	2575	365.894	176.339	-1.05308	0.000531224	1.10411e-05
Bra032537	2310	2406.79	908.256	-1.40594	0.00704548	0.000247697
Bra008838	3232	476.92	222.629	-1.09911	0.000603288	1.28041e-05
Bra039923	3239	1067.91	313.386	-1.76877	0.00151735	3.85192e-05
BGI_novel_G001585	521	0.297214	3.16175	3.41115	0.0107058	0.000423163
Bra037533	1562	439.667	100.483	-2.12947	0.0198536	0.000923315
Bra040837	996	236.073	26.0045	-3.1824	2.116e-13	4.48549e-16
Bra028940	768	96.4889	203.325	1.07535	2.62275e-05	3.34938e-07
Bra033309	2225	235.873	76.0894	-1.63224	9.54563e-07	8.19493e-09
Bra009485	3139	307.135	128.152	-1.26101	1.14949e-07	7.75577e-10
Bra026409	2682	16.2351	45.5052	1.48692	0.0327576	0.00179841
Bra026165	411	3.52343	17.4682	2.30967	0.0232633	0.00114864
Bra011908	1724	77.6956	217.344	1.48408	0.0358559	0.00203523
Bra022333	498	100.76	355.548	1.81912	8.4814e-07	7.23026e-09
Bra020434	1258	3371.96	7007.7	1.05535	0.00406765	0.000125974
Bra028173	978	186.856	55.4542	-1.75255	0.00216208	5.9693e-05
Bra009089	3413	434.732	212.122	-1.03524	1.99226e-12	5.15021e-15
Bra007120	2037	1760	619.223	-1.50704	0.0208415	0.000981112
Bra019888	3134	107.119	214.5	1.00177	0.00156888	4.03749e-05
Bra001486	1546	48.5315	106.988	1.14046	0.000833307	1.85691e-05
Bra039661	2022	656.126	1338.25	1.0283	0.00444172	0.000140314
Bra004584	2243	276.389	105.021	-1.39602	0.00546778	0.000178947
Bra014914	1485	17.3753	37.5921	1.11339	0.0439976	0.00268765
Bra006890	1077	196.218	72.7567	-1.4313	0.00269367	7.6946e-05
Bra024777	2067	39.5724	79.862	1.01301	0.00751043	0.000269679
Bra026567	1531	79.46	170.32	1.09995	0.000430033	8.54885e-06
Bra036523	4714	57.2451	127.547	1.1558	0.00714503	0.000253156
Bra038945	2077	112.049	49.8259	-1.16916	0.00431358	0.000135709
Bra037463	3890	20.0269	47.793	1.25486	0.000106329	1.64923e-06
Bra016491	1936	186.659	61.4312	-1.60336	0.000253622	4.57393e-06
Bra039230	3438	862.398	366.474	-1.23464	5.37528e-05	7.60095e-07
Bra026744	1503	147.485	25.4753	-2.5334	6.16697e-06	6.50447e-08
Bra029184	1359	69.794	31.9317	-1.12811	0.0165997	0.000735942
Bra007664	840	37.988	16.6468	-1.1903	0.0109196	0.000433588
Bra040340	1091	1.81243	12.0093	2.72815	0.00031433	5.86682e-06
Bra033126	1792	59.4718	129.333	1.12082	3.04029e-05	3.96119e-07
Bra009447	1935	172.151	55.7661	-1.62622	0.0340387	0.00189744
Bra026223	2492	171.073	71.0024	-1.26867	0.000109037	1.6997e-06
Bra014479	549	0.791526	3.93184	2.3125	0.0449087	0.00275491
Bra023172	3696	412.728	180.653	-1.19197	2.77649e-05	3.57442e-07
Bra003055	2229	282.143	134.39	-1.07	0.000183715	3.11213e-06
BGI_novel_G000276	5590	636.311	215.016	-1.56528	0.0309004	0.00165674
Bra001897	1575	139.524	66.956	-1.05923	0.000714189	1.54717e-05
Bra004430	537	1169.22	291.732	-2.00283	3.62356e-06	3.52474e-08
Bra011918	1627	96.5338	246.881	1.35471	1.10118e-13	2.16637e-16
Bra016913	1614	826.035	248.975	-1.7302	0.00181818	4.81835e-05
Bra007013	1057	42.3266	98.0006	1.21123	1.87497e-05	2.30718e-07
Bra033022	1025	51.9528	139.251	1.42242	1.61513e-06	1.45718e-08
Bra008863	1740	345.268	158.155	-1.12638	0.000862324	1.93049e-05
Bra032426	777	371.768	148.565	-1.32331	2.34165e-08	1.35597e-10
Bra034126	3067	332.031	139.178	-1.25439	5.63249e-14	1.04837e-16
Bra037482	3243	265.245	1008.25	1.92646	8.11045e-05	1.20347e-06
Bra002822	2071	168.661	58.4407	-1.52908	0.00667892	0.000231189
Bra040138	640	379.189	57.8783	-2.71182	0.00819704	0.000301114
Bra015529	2631	138.978	41.5344	-1.74248	2.56597e-10	9.81734e-13
Bra018249	925	11.727	30.3376	1.37127	0.0334624	0.0018501
BGI_novel_G000945	1365	1190.23	291.065	-2.03183	3.21051e-06	3.05423e-08
Bra029617	2035	1062.35	507.946	-1.06451	0.00846116	0.000314535
Bra029170	1872	3.11948	25.2383	3.01624	0.00220373	6.09941e-05
Bra013283	954	272.689	76.0976	-1.84133	0.00342547	0.0001027
Bra028404	1055	39.3451	100.688	1.35564	0.00260827	7.41019e-05
Bra027931	2032	2.61689	213.026	6.34703	4.30929e-20	3.899e-23
Bra034191	2316	165.665	436.921	1.3991	1.3319e-06	1.18443e-08
Bra026738	3264	913.491	257.862	-1.82479	0.038284	0.00223471
Bra007494	1263	8883.87	2224.95	-1.99742	1.11142e-61	5.74632e-66
Bra035841	2847	307.609	144.292	-1.09211	0.00101799	2.3553e-05
Bra030585	2319	1913.65	846.113	-1.17741	1.82089e-12	4.66013e-15
Bra001143	5408	149.557	371.652	1.31326	0.0225298	0.00109961
Bra029859	3652	189.564	496.469	1.38902	0.0311407	0.00167809
Bra000998	1692	160.179	326.823	1.02882	0.000946806	2.15389e-05
Bra010379	827	141.645	16.5684	-3.09577	4.71397e-18	5.97122e-21
Bra002101	1530	400.027	166.901	-1.26111	0.0244439	0.00122463
Bra024726	1252	186.022	378.742	1.02575	0.00158924	4.10426e-05
BGI_novel_G000156	800	0.745265	9.63972	3.69317	4.10512e-06	4.05386e-08
BGI_novel_G000489	1418	13.8172	144.951	3.39103	0.00839278	0.000310657
Bra031927	915	356.621	165.655	-1.10621	6.41003e-05	9.27958e-07
Bra007152	2590	633.612	200.155	-1.66248	2.08796e-12	5.4516e-15
Bra024568	2161	268.459	579.663	1.11051	0.0446401	0.00273151
Bra038958	2115	2631.13	1265.17	-1.05636	1.08309e-11	3.27591e-14
Bra030432	1923	0.8098	16.1969	4.32201	8.63111e-09	4.59636e-11
Bra015002	1758	192.551	411.964	1.09728	0.00563317	0.000186544
Bra027770	671	36.1944	73.148	1.01505	0.036392	0.00207911
Bra029402	1835	212.588	501.309	1.23764	0.00278382	8.00746e-05
Bra040860	903	112.421	29.3729	-1.93635	1.80391e-09	8.16081e-12
Bra031391	899	53.531	204.171	1.93133	0.00163694	4.26554e-05
Bra007519	527	1091.73	200.45	-2.44531	0.019956	0.000930141
Bra009391	806	351.448	43.2819	-3.02148	1.4052e-13	2.90609e-16
Bra007745	3826	678.957	188.508	-1.8487	0.0158517	0.000690486
Bra036274	2358	133.245	338.534	1.34522	0.00945874	0.0003614
Bra007326	3298	414.47	202.388	-1.03414	0.0454932	0.00280488
Bra039880	1622	372.155	48.105	-2.95165	1.68546e-05	2.03042e-07
Bra029933	1107	4.2878	23.3115	2.44273	0.0120919	0.000492327
Bra023530	1387	103.899	306.813	1.56217	3.80979e-05	5.1312e-07
Bra009501	915	52.9489	25.8401	-1.03499	0.0310866	0.00167234
Bra007384	1336	297.442	90.3049	-1.71973	0.000711542	1.53959e-05
BGI_novel_G000967	2898	118.879	964.685	3.02056	0.0346357	0.00194156
Bra002025	3333	411.176	88.9675	-2.20841	0.00323609	9.60378e-05
Bra030548	1233	342.346	110.64	-1.62958	1.1288e-17	1.51739e-20
Bra012324	1569	718.422	2353.04	1.71162	0.000362207	6.97578e-06
BGI_novel_G001409	1244	206.081	4958.01	4.58848	1.84693e-28	4.97798e-32
Bra004223	3064	279.085	77.5956	-1.84666	9.3156e-19	9.63275e-22
Bra038281	2091	117.188	236.372	1.01223	4.0972e-07	3.2093e-09
Bra030055	2255	156.708	316.476	1.01402	4.23915e-08	2.60817e-10
Bra027119	2301	167.838	45.2854	-1.88995	0.000324189	6.1095e-06
Bra037772	2206	238.289	792.205	1.73316	0.00109394	2.58759e-05
Bra013532	999	43.9505	14.5802	-1.59187	0.00819321	0.000300762
BGI_novel_G001831	389	56.0645	15.3678	-1.86717	0.0428042	0.00259198
Bra003196	1276	45.6043	128.104	1.49007	4.67149e-11	1.48539e-13
Bra022717	1687	146.227	71.2014	-1.03823	0.000908223	2.05438e-05
Bra015155	1411	148.83	66.0917	-1.17112	0.0203919	0.000956785
Bra012356	435	5.01412	17.8332	1.8305	0.0244534	0.00122701
Bra023564	821	13.5648	28.9153	1.09196	0.0282363	0.00147039
Bra009583	2385	3343.67	1526.25	-1.13144	0.00160539	4.16815e-05
BGI_novel_G001272	897	78.9043	674.002	3.09458	0.0104989	0.000413626
Bra012229	351	30.1311	66.6903	1.14622	0.0378451	0.00219833
Bra007708	1494	452.76	148.94	-1.60402	3.89055e-05	5.28019e-07
Bra039450	1686	14.5096	34.9783	1.26945	0.00707055	0.000248802
Bra026313	1712	103.32	219.904	1.08976	0.000211738	3.67314e-06
Bra005240	688	35.1106	93.1392	1.40748	0.00120744	2.91536e-05
Bra026982	1010	53.3518	22.6834	-1.2339	0.0359975	0.00205099
Bra002152	882	53.9662	22.8186	-1.24185	0.0375968	0.00218002
Bra009076	2354	646.411	253.451	-1.35074	7.05735e-17	1.03991e-19
Bra007788	1328	293.796	139.358	-1.07601	0.000807763	1.78746e-05
Bra039355	1026	87.7839	25.1302	-1.80453	0.000150073	2.4674e-06
Bra029388	1760	121.215	37.3685	-1.69767	3.22201e-09	1.5659e-11
Bra019253	2712	54.6734	215.359	1.97783	2.58071e-05	3.28234e-07
Bra025218	1032	77.9796	190.48	1.28847	6.68755e-11	2.1783e-13
Bra023886	1968	43016.1	108828	1.3391	4.65967e-06	4.61353e-08
Bra039649	759	5.72835	50.5168	3.14057	0.00140131	3.50632e-05
Bra030524	3926	296.413	143.8	-1.04354	0.000135825	2.16994e-06
Bra009939	1094	199.453	86.0607	-1.21262	9.67951e-09	5.25476e-11
Bra030787	726	1018.72	430.409	-1.24298	0.0024965	7.05395e-05
Bra002650	3511	217.903	101.855	-1.09717	0.000138448	2.22138e-06
Bra007091	2308	142.823	42.4081	-1.75182	0.0409075	0.00243332
Bra030697	789	350.91	874.101	1.3167	8.10233e-24	4.608e-27
BGI_novel_G000142	2101	2.24711	51.0047	4.50449	8.5749e-14	1.64037e-16
Bra005506	1686	34.1137	71.9736	1.07712	0.00408423	0.00012682
Bra012828	2047	378.559	78.1527	-2.27615	0.00870363	0.000327373
Bra010162	1368	273.832	719.557	1.39382	0.00480105	0.000153279
Bra001848	1321	116.585	276.254	1.24462	2.29468e-08	1.31691e-10
Bra031138	1935	125.618	56.747	-1.14643	0.0145789	0.000618087
Bra019398	2898	1.63433	41.4757	4.6655	5.40313e-09	2.82148e-11
Bra025065	1076	137.989	61.0198	-1.1772	0.0470173	0.00292802
Bra035809	2548	6.72271	44.1296	2.71463	3.11128e-05	4.09389e-07
Bra004458	1698	665.456	290.319	-1.1967	0.0301357	0.00160249
Bra035958	3612	304.096	146.513	-1.0535	0.00102018	2.36302e-05
BGI_novel_G000361	890	337.033	166.37	-1.01849	0.000682371	1.46589e-05
Bra026174	2382	126.599	53.8316	-1.23374	0.00387787	0.000119194
Bra015994	1699	343.588	152.601	-1.17091	8.24645e-10	3.51747e-12
Bra007403	2435	121.903	57.156	-1.09275	1.38579e-06	1.23594e-08
BGI_novel_G000553	933	1.81964	9.0773	2.31861	0.0395461	0.00232591
Bra002030	2214	18.9027	44.345	1.23018	0.00156888	4.03951e-05
Bra023860	1763	136.053	56.584	-1.2657	6.23427e-06	6.59156e-08
Bra020198	507	2.13763	14.1406	2.72576	0.00317452	9.3472e-05
Bra026902	1270	12.8151	107.163	3.0639	5.67951e-08	3.59713e-10
Bra034629	1898	44.7579	139.415	1.63917	0.00230025	6.40428e-05
Bra036760	1300	431.612	112.22	-1.9434	0.000120035	1.88975e-06
Bra007137	1636	101.658	48.74	-1.06054	0.0447051	0.0027378
Bra007142	1014	46.5478	15.1235	-1.62192	0.0278918	0.00144928
Bra001477	1751	102.776	39.5433	-1.378	7.73541e-05	1.14182e-06
Bra013398	1919	26.4945	54.9296	1.05189	0.000933061	2.1178e-05
Bra033520	781	27451.5	2274.49	-3.59327	4.44169e-08	2.76723e-10
Bra009188	1136	1596.15	720.534	-1.14746	1.71286e-07	1.20882e-09
Bra007052	1216	177.738	76.9638	-1.2075	0.0138946	0.000583687
Bra036391	2437	432.937	155.327	-1.47885	8.62948e-11	2.96699e-13
Bra032166	3232	242.576	99.4272	-1.28672	0.0149252	0.000636624
Bra001654	1585	71.7842	190.239	1.40608	3.81205e-05	5.14409e-07
Bra018251	1403	2.66169	24.4058	3.19681	8.57099e-05	1.28289e-06
Bra016415	2570	124.221	53.0151	-1.22843	1.30146e-05	1.4938e-07
Bra026874	2187	1167.94	473.36	-1.30296	2.47888e-05	3.14642e-07
Bra028967	1902	72.6627	146.267	1.00932	0.00408503	0.00012704
Bra035599	2368	12077.1	5236.67	-1.20556	0.0230175	0.00112936
Bra016722	1538	286.75	58.494	-2.29343	4.37768e-12	1.18411e-14
Bra024162	1623	188.409	70.397	-1.42028	5.14986e-05	7.189e-07
Bra009531	1385	316.252	72.4441	-2.12613	1.34726e-07	9.19466e-10
Bra035742	1672	771.137	282.828	-1.44706	5.89171e-07	4.81291e-09
Bra010835	1170	400.532	948.715	1.24406	2.56696e-08	1.49971e-10
BGI_novel_G000179	1203	2.18505	13.1405	2.58829	0.0111505	0.000445746
Bra036658	1392	10.4506	25.3319	1.27736	0.0305708	0.00163511
Bra037878	1204	13.3064	62.5218	2.23223	1.55523e-05	1.8293e-07
Bra036650	1788	8429.58	17391.9	1.04488	0.0237784	0.00118452
Bra019453	741	75.3164	158.452	1.07301	0.00319284	9.43191e-05
Bra033021	985	12506	26150.9	1.06424	0.0230144	0.00112862
Bra004217	1686	15.3002	62.1963	2.02328	2.32098e-09	1.068e-11
Bra011045	1307	115.185	57.5516	-1.00102	0.00188273	5.04715e-05
Bra028972	1626	170.429	33.4397	-2.34954	0.0326497	0.0017885
Bra015227	2436	205.168	761.006	1.8911	1.4085e-08	7.82844e-11
BGI_novel_G001573	1700	7.53224	76.1061	3.33686	9.019e-06	9.86521e-08
Bra030544	3626	196.936	58.0453	-1.76248	0.00804831	0.000293986
Bra022375	1416	10.6969	28.195	1.39824	0.00777781	0.00028129
Bra021057	4766	1686.68	770.489	-1.13034	0.012382	0.000505812
Bra026974	2412	1587.09	702.968	-1.17485	2.41639e-18	2.87346e-21
Bra020599	2612	93.5034	45.1404	-1.0506	0.000869315	1.94839e-05
Bra010455	1348	3340	1572.91	-1.08642	0.0159736	0.000696622
Bra002675	1039	477.586	236.02	-1.01685	0.000111854	1.75228e-06
Bra000842	2368	87.8518	314.727	1.84096	0.00589923	0.000198405
Bra027723	2674	771.721	329.949	-1.22584	0.0006453	1.37958e-05
Bra007056	2594	288.647	122.782	-1.23321	0.033918	0.00188692
Bra012201	1414	11.3626	54.9563	2.27399	6.90453e-05	1.01025e-06
Bra007344	1725	152.164	67.3257	-1.1764	0.00519551	0.000167887
Bra018125	1224	24.985	52.2432	1.06418	0.00704548	0.000247702
BGI_novel_G000587	1248	11.1612	80.3512	2.84783	0.0415938	0.00248704
Bra016688	2921	999.124	208.916	-2.25774	3.74879e-39	5.81463e-43
Bra006937	1748	271.86	79.4535	-1.77468	0.00220373	6.09974e-05
Bra019976	2250	10.8131	48.3034	2.15935	0.0433715	0.00264112
Bra040746	822	4.06942	17.284	2.08654	0.0125855	0.000517632
Bra025530	1023	3.99721	63.3646	3.98661	7.42446e-23	4.9902e-26
BGI_novel_G000680	897	2.17021	12.9298	2.57479	0.0046313	0.000147116
Bra000813	279	58.0786	135.756	1.22494	0.0132455	0.000547711
Bra031630	1063	92.5663	44.4635	-1.05787	0.0100601	0.000390357
Bra007576	1668	262.118	94.0834	-1.4782	0.00525318	0.000169887
Bra041034	2469	44.2567	116.993	1.40245	1.99411e-07	1.43309e-09
Bra025304	778	36.934	115.544	1.64542	1.2625e-13	2.54569e-16
Bra007990	1764	20.0881	73.8925	1.87909	0.000344823	6.59641e-06
Bra021814	3015	31.4722	67.8336	1.10792	0.000530112	1.09495e-05
Bra007004	1405	539.79	131.839	-2.03362	6.50443e-13	1.5974e-15
Bra030914	1107	2.76746	13.5259	2.28909	0.0228598	0.00111986
Bra018613	602	299.069	125.45	-1.25337	0.0272667	0.001403
Bra034232	1005	156.364	50.0155	-1.64446	0.00703042	0.000246809
Bra001455	952	34.2829	74.3749	1.11733	0.0366071	0.00210104
Bra007150	1071	269.831	124.173	-1.1197	8.8081e-09	4.71338e-11
Bra026968	2135	370.334	131.817	-1.49029	0.00154529	3.95295e-05
Bra015467	2287	85.9311	33.009	-1.38032	0.0200276	0.000934566
Bra034246	1707	109.921	290.938	1.40425	4.30594e-05	5.89962e-07
Bra016147	1850	195.816	420.849	1.1038	8.80222e-05	1.32433e-06
Bra036430	2688	124.644	55.9935	-1.15448	0.00963077	0.000368973
Bra009473	1358	548.607	171.534	-1.67728	0.000104467	1.61766e-06
Bra015317	1704	187.595	88.9839	-1.07601	0.00565796	0.000187658
Bra008239	922	0.293197	19.109	6.02624	5.24702e-11	1.68195e-13
Bra026466	2378	147.243	46.6541	-1.65812	3.63958e-05	4.87372e-07
Bra013674	866	66.8732	200.562	1.58455	0.00783964	0.000283904
Bra026700	1094	79.8732	20.158	-1.98636	0.000185437	3.15429e-06
Bra025733	1612	86.8811	24.489	-1.82691	0.0174461	0.000785196
Bra036111	1873	1257.62	556.315	-1.17672	6.78599e-08	4.33301e-10
Bra039181	1903	383.807	797.592	1.05527	0.000560394	1.17198e-05
Bra016045	1128	46.4436	18.5471	-1.32429	0.00459233	0.000145547
Bra040555	1774	15.0307	47.6257	1.66383	0.000812489	1.80422e-05
Bra015277	1241	887.705	294.692	-1.59087	0.000333605	6.33007e-06
BGI_novel_G000817	1407	1.17959	46.5977	5.3039	8.98032e-19	9.05391e-22
Bra010217	613	62.8516	9.9016	-2.66622	0.00532245	0.000173365
Bra016715	1120	146.004	44.9415	-1.69989	0.000298601	5.54237e-06
Bra009065	1920	1850.79	777.573	-1.25109	0.000807563	1.78397e-05
Bra022520	3005	6580.91	2908.84	-1.17784	0.0370836	0.00213971
Bra013518	2810	91.7354	187.015	1.0276	0.000883748	1.99183e-05
Bra020553	1196	1.24074	111.645	6.49158	2.43166e-23	1.44581e-26
Bra031182	2023	304.418	97.3238	-1.64519	0.0480411	0.00300792
Bra024561	432	93.9718	196.824	1.06661	0.018773	0.000861738
Bra008027	3234	81.1762	186.416	1.1994	0.0263898	0.00134804
Bra020389	1635	36.7172	228.765	2.63934	4.0065e-18	4.97149e-21
Bra017146	840	14.6184	52.077	1.83286	0.000168842	2.82399e-06
Bra039087	1713	927.599	458.135	-1.01773	0.00021825	3.83409e-06
Bra033852	3055	10.453	59.8967	2.51855	2.60247e-07	1.91746e-09
Bra021636	1973	644.911	280.43	-1.20146	0.0209551	0.000988086
Bra010442	1183	154.723	63.5512	-1.28369	0.00307729	9.01319e-05
BGI_novel_G000803	399	0.453373	8.06008	4.15202	1.29343e-05	1.48124e-07
Bra007598	607	44.6815	17.5351	-1.34943	0.0120513	0.000489739
Bra010649	1089	0.453942	89.215	7.61863	5.07543e-25	2.49291e-28
Bra001377	408	1.04341	18.826	4.17335	4.23251e-10	1.69594e-12
Bra031631	2260	220.422	109.247	-1.01267	0.00240965	6.77117e-05
Bra026178	1954	13478.1	32195.4	1.25624	3.19906e-08	1.91036e-10
Bra038117	809	0.537454	46.1265	6.42331	1.23639e-18	1.37437e-21
Bra021752	2472	41.5251	84.4102	1.02343	0.0103503	0.000405633
Bra004758	1376	23.9117	49.7377	1.05662	0.00170874	4.47913e-05
Bra030597	1522	134.804	38.3967	-1.81181	5.21085e-12	1.48177e-14
BGI_novel_G000483	642	91.9158	19.7689	-2.21708	0.025061	0.00126526
Bra021079	3861	282.563	139.141	-1.02202	8.00983e-11	2.71253e-13
Bra006821	1631	675.458	304.13	-1.15118	0.000759914	1.65801e-05
Bra037127	384	1.43696	18.7745	3.70769	2.64459e-08	1.56533e-10
Bra028393	4541	766.05	1566.91	1.03242	0.0125737	0.00051682
Bra033480	1458	13.3548	59.7283	2.16105	0.000127128	2.02443e-06
Bra025740	2131	93.0529	40.0802	-1.21516	0.0227071	0.00111061
Bra000290	1072	14.7061	34.1325	1.21474	0.0364159	0.00208348
Bra034221	1046	10.666	63.4095	2.57168	0.0154495	0.000665377
