# Supplementary material for: Comprehensive Transcriptomic Analysis for Developing Seeds of a Synthetic Brassica Hexaploid
Source: Plants (Basel). 2020 Sep 3;9(9):1141. doi: 10.3390/plants9091141 (PMC7570109; doi:10.3390/plants9091141)
Supplement: Supplementary file 1 [file plants-09-01141-s001.zip › Supplementary File/Table S6.xlsx]

## Sheet: Sheet1
Table S6 A list of putative TF genes of DEGs
Group 1: 112 putative TF genes in RS-VS-HS
GeneID	Length	RS-Expression	HS-Expression	log2FoldChange(HP/RP)	TF_family
Bra024925	1296	0.882098	73.6668	6.38393	Trihelix
Bra001885	1435	0.517919	35.131	6.08387	HSF
BGI_novel_G000169	922	5.28924	292.159	5.78755	GeBP
Bra016879	1803	0.49024	19.805	5.33624	VOZ
Bra039763	1797	1.1648	32.6956	4.81094	MYB
Bra039763	1797	1.1648	32.6956	4.81094	MYB-related
Bra021209	692	0.468268	11.9005	4.66754	C2C2-GATA
Bra021113	1135	1.84994	46.7455	4.65928	NAC
Bra021304	678	0.812749	19.0834	4.55337	mTERF
Bra012298	660	0.456425	10.3056	4.49691	AP2-EREBP
Bra010334	1059	12.2093	272.527	4.48034	C3H
Bra015156	957	0.489008	10.8458	4.47114	GRAS
Bra025445	924	0.80515	16.6626	4.37121	GeBP
Bra013633	1401	3.78485	74.5706	4.3003	MYB
Bra013633	1401	3.78485	74.5706	4.3003	MYB-related
Bra018539	943	2.83062	53.5701	4.24224	bHLH
Bra031041	932	1.17059	18.892	4.01247	MYB
Bra031041	932	1.17059	18.892	4.01247	MYB-related
Bra017117	1688	3.01524	44.5925	3.88646	FAR1
Bra017117	1688	3.01524	44.5925	3.88646	WRKY
Bra030032	1042	3.04531	43.1708	3.82539	MADS
Bra029088	1295	2.43766	33.5655	3.78341	bHLH
Bra028067	1219	2.30781	30.7256	3.73485	C2H2
BGI_novel_G000418	949	1.34349	16.6115	3.62813	C3H
Bra031008	756	5.52663	62.1025	3.49018	MYB
Bra031008	756	5.52663	62.1025	3.49018	MYB-related
Bra007739	1138	2.10208	22.2029	3.40086	HSF
Bra028290	663	5.58024	58.7688	3.39665	AP2-EREBP
Bra013490	738	0.725098	7.01479	3.27415	C2C2-Dof
Bra013492	726	0.79224	7.2647	3.19689	C2C2-Dof
Bra026999	1812	3.43652	31.1721	3.18123	GRAS
Bra030957	570	6.7558	57.7033	3.09445	AP2-EREBP
Bra021708	783	1.60246	12.5832	2.97314	MYB
Bra021708	783	1.60246	12.5832	2.97314	MYB-related
Bra032023	1615	42.4172	296.106	2.80339	HSF
Bra028443	487	1.37177	9.44027	2.78279	bHLH
Bra029319	672	0.988031	6.72884	2.76773	AP2-EREBP
Bra012938	777	4.46173	29.9606	2.74739	AP2-EREBP
Bra025007	1422	50.5604	331.569	2.71323	bHLH
Bra024735	1119	9.12099	59.5862	2.70772	AP2-EREBP
Bra012623	2207	39.4392	256.271	2.69997	ARR-B
Bra012623	2207	39.4392	256.271	2.69997	G2-like
Bra012623	2207	39.4392	256.271	2.69997	MYB
Bra024306	1026	7.12406	43.8752	2.62263	NAC
Bra002042	1532	4.01334	24.4068	2.60441	MYB
Bra002042	1532	4.01334	24.4068	2.60441	MYB-related
Bra026276	1016	12.4807	75.0918	2.58896	ULT
Bra028554	2213	5.96324	35.3702	2.56837	HB
Bra018848	1464	17.2904	100.704	2.54208	GRAS
Bra029365	943	5.28205	30.7005	2.53909	MADS
Bra006675	2386	6.43993	36.6986	2.51061	C2C2-Dof
Bra000564	3570	33.7952	186.516	2.46441	ABI3VP1
Bra030087	1285	4.09958	21.7496	2.40744	ABI3VP1
Bra035488	1391	39.9325	7.98167	-2.3228	NAC
Bra019244	1953	164.281	32.1659	-2.35257	GRF
Bra012112	1444	80.4575	15.4362	-2.38191	LOB
Bra012937	1689	38.7531	7.15731	-2.43682	MYB
Bra012937	1689	38.7531	7.15731	-2.43682	MYB-related
Bra006691	642	89.9618	16.4104	-2.4547	C2H2
Bra008849	2725	48.9066	8.68911	-2.49275	NAC
Bra000696	1457	128.061	22.7096	-2.49545	MADS
Bra026869	1956	88.2036	15.5958	-2.49968	WRKY
Bra008185	1038	199.283	34.1281	-2.54579	zf-HD
Bra031065	1458	688.438	116.484	-2.5632	Tify
Bra002403	1289	339.786	57.454	-2.56414	NAC
Bra033950	1695	21.0701	3.52575	-2.57919	bHLH
Bra038107	603	234.389	39.0495	-2.58553	AP2-EREBP
Bra031669	1412	233.104	38.7618	-2.58827	MYB
Bra031669	1412	233.104	38.7618	-2.58827	MYB-related
Bra007358	1660	132.679	21.9847	-2.59337	bHLH
BGI_novel_G001487	942	875.448	141.566	-2.62854	C2C2-YABBY
Bra000291	788	12.6205	2.00744	-2.65234	bHLH
Bra008172	1088	651.164	101.76	-2.67784	Tify
Bra020107	1085	229.433	35.4645	-2.69362	Alfin-like
Bra017251	1669	663.159	102.03	-2.70037	bZIP
Bra005407	2064	387.777	59.0551	-2.7151	Tify
Bra006994	668	319.72	48.3192	-2.72614	S1Fa-like
Bra030542	1200	543.183	80.5537	-2.75342	C3H
Bra031753	1925	329.451	48.3114	-2.76963	BSD
Bra016286	1175	21.7304	3.14446	-2.78883	C2C2-Dof
Bra004393	1525	109.759	15.8425	-2.79247	MADS
Bra010895	1146	177.461	25.0859	-2.82255	NAC
Bra040348	1308	13.4276	1.88644	-2.83147	MADS
Bra007419	1902	66.273	9.23379	-2.84343	MADS
Bra019270	933	41.0658	5.6849	-2.85273	AP2-EREBP
Bra041023	1149	37.4472	5.07219	-2.88418	ABI3VP1
Bra020284	339	6.29005	0.838088	-2.9079	C2H2
Bra002018	1338	37.7386	4.909	-2.94254	NAC
Bra037509	4067	148.317	18.3664	-3.01355	GRAS
BGI_novel_G001588	1061	25.3872	3.06128	-3.05189	ABI3VP1
Bra012564	1237	197.608	23.733	-3.05768	MADS
Bra000235	1217	70.8557	7.95647	-3.15468	HSF
Bra015645	1834	662.306	70.8434	-3.22479	MADS
BGI_novel_G001087	2828	381.637	37.0226	-3.36572	GeBP
Bra011061	1784	41.9371	3.49729	-3.58392	bHLH
Bra003793	1264	29.9448	2.46711	-3.60141	MYB
Bra003793	1264	29.9448	2.46711	-3.60141	MYB-related
Bra033019	714	50.4624	3.94363	-3.67761	LOB
Bra014925	420	52.1425	3.96726	-3.71625	AP2-EREBP
Bra020223	894	14.8741	0.918332	-4.01765	C2H2
Bra000307	4424	1623.6	96.7669	-4.06853	RWP-RK
Bra001378	443	16.8449	0.964496	-4.12639	G2-like
Bra001378	443	16.8449	0.964496	-4.12639	MYB
Bra022667	1539	284.536	14.4548	-4.29899	GRF
Bra021592	1465	34.3276	1.31516	-4.70606	NAC
Bra000308	2021	8628.32	320.773	-4.74946	RWP-RK
Bra000491	1086	88.4715	3.08503	-4.84186	LOB
Bra008040	2301	294.423	7.87007	-5.22537	AP2-EREBP
Bra021041	2175	160.018	3.53361	-5.50094	C2C2-GATA
Bra039528	1758	53.2967	0.710678	-6.22871	G2-like
Bra027596	992	97.2668	0.906476	-6.74553	NAC
BGI_novel_G001089	3011	80.9955	0.723389	-6.80693	GeBP
Group 2: 125 putative TF genes in RM-VS-HM
GeneID	Length	RM-Expression	HM-Expression	log2FoldChange(HM/RM)	TF_family
Bra024925	1296	0.707951	159.216	7.81312	Trihelix
Bra029889	945	1.43668	195.864	7.09097	AP2-EREBP
Bra007739	1085	0.905448	93.1558	6.68487	HSF
Bra025445	924	0.397035	34.2385	6.43021	GeBP
Bra033492	882	1.16588	97.7703	6.3899	MADS
Bra001648	996	2.40302	171.137	6.15416	ABI3VP1
BGI_novel_G000169	922	2.15602	138.904	6.00957	GeBP
Bra016879	1803	0.875619	34.9915	5.32056	VOZ
Bra021304	678	0.364033	11.7988	5.01843	mTERF
Bra010563	2148	11.9092	354.368	4.8951	C2C2-GATA
Bra007937	678	0.884249	22.369	4.6609	Tify
Bra033274	567	1.12982	28.5742	4.66055	AP2-EREBP
Bra030957	570	4.393	106.88	4.60464	AP2-EREBP
Bra015156	957	1.14757	27.5551	4.58567	GRAS
BGI_novel_G001698	335	0.355258	7.58119	4.41549	GRAS
Bra037004	899	2.15298	44.9935	4.38531	MYB
Bra037004	899	2.15298	44.9935	4.38531	MYB-related
Bra023748	417	0.61494	12.635	4.36084	AP2-EREBP
Bra024351	1160	8.96031	175.168	4.28904	MADS
Bra008552	1017	2.14795	40.6193	4.24113	ABI3VP1
Bra002042	1532	1.86511	33.61	4.17156	MYB
Bra002042	1532	1.86511	33.61	4.17156	MYB-related
Bra029088	1310	1.42195	24.3826	4.09991	bHLH
Bra018539	964	3.14852	52.52	4.06012	bHLH
Bra006186	1080	10.455	153.349	3.87456	NAC
Bra001377	408	2.37195	34.2823	3.85332	G2-like
Bra001377	408	2.37195	34.2823	3.85332	MYB
BGI_novel_G000418	949	7.14772	90.5876	3.66376	C3H
Bra013263	899	1.15417	13.7785	3.5775	bHLH
Bra038612	1190	9.67465	114.524	3.5653	TAZ
Bra030010	708	0.95179	9.55743	3.32791	C2C2-Dof
Bra032900	477	2.37463	22.3492	3.23445	AP2-EREBP
Bra011237	1276	18.4164	168.56	3.1942	bHLH
Bra000011	1307	30.3864	260.388	3.09916	MYB
Bra000011	1307	30.3864	260.388	3.09916	MYB-related
Bra036528	1488	99.88	777.292	2.96019	C2C2-CO-like
Bra016994	863	1.38754	10.7652	2.95577	HSF
Bra005103	1284	2.45648	18.4199	2.90659	WRKY
Bra036016	582	8.33672	61.8965	2.89231	AP2-EREBP
Bra028970	2480	85.2511	627.792	2.8805	mTERF
Bra040086	1319	3.42318	25.0872	2.87354	Tify
Bra010581	1665	16.8385	120.761	2.84231	G2-like
Bra010581	1665	16.8385	120.761	2.84231	MYB
Bra015017	5078	54.1692	387.259	2.83775	VOZ
Bra016193	1299	5.83896	37.9263	2.69942	Tify
Bra017782	1548	25.3116	156.954	2.63248	BES1
Bra018848	1323	9.49212	58.054	2.61259	GRAS
Bra027160	711	2.63705	15.0533	2.51308	MYB
Bra027160	711	2.63705	15.0533	2.51308	MYB-related
Bra005984	705	2.14916	11.9677	2.4773	TCP
Bra006851	1910	49.2318	273.094	2.47174	C2C2-GATA
Bra035100	1122	22.8122	118.628	2.37856	mTERF
Bra006178	636	5.39857	27.5579	2.35182	WRKY
Bra018998	1194	49.3071	249.943	2.34173	NAC
Bra020017	1682	33.2176	6.54043	-2.34449	bHLH
Bra033306	1584	19.3984	3.77992	-2.35951	NAC
Bra015645	1519	725.598	140.2	-2.37168	MADS
Bra021860	1829	275.907	52.9016	-2.3828	Trihelix
Bra009466	1637	603.004	114.923	-2.3915	C3H
Bra007830	1798	313.794	59.0563	-2.40965	C3H
Bra003715	1485	192.857	36.1544	-2.41529	PLATZ
Bra025733	1612	127.752	23.8714	-2.41999	BES1
Bra002403	1293	517.256	96.4225	-2.42344	NAC
Bra022667	1130	47.5553	8.71829	-2.44749	GRF
Bra018080	1699	35.747	6.51005	-2.45708	E2F-DP
Bra012827	2095	37.9511	6.89571	-2.46037	C3H
Bra007358	1660	313.075	55.1544	-2.50496	bHLH
Bra025606	423	18.5072	3.11105	-2.57261	HSF
Bra030992	1264	86.703	14.2292	-2.60723	MYB
Bra030992	1264	86.703	14.2292	-2.60723	MYB-related
Bra035604	1762	68.2341	10.8878	-2.64778	MYB
Bra035604	1762	68.2341	10.8878	-2.64778	MYB-related
Bra027384	2040	58.8912	9.05159	-2.70181	GRF
Bra028939	1675	37.4461	5.72856	-2.70857	WRKY
Bra029352	837	8.6522	1.2905	-2.74514	C2C2-Dof
Bra012065	818	14.4864	2.15868	-2.74647	NAC
Bra039279	1380	17.8679	2.64609	-2.75544	bHLH
Bra025159	3889	44.065	6.50702	-2.75956	AP2-EREBP
BGI_novel_G000863	2784	64.894	9.55064	-2.76442	FAR1
Bra016749	1932	224.151	32.3671	-2.79187	bHLH
Bra006831	2420	24.4609	3.49869	-2.80559	bHLH
Bra017533	1710	28.9321	4.01107	-2.85061	bHLH
Bra010949	1404	61.0315	8.42669	-2.85652	SBP
Bra024350	2439	92.7695	12.5205	-2.88935	MADS
Bra033019	972	33.7214	4.4402	-2.92497	LOB
Bra022184	595	10.4866	1.34641	-2.96135	C2C2-GATA
Bra040348	1308	17.1759	2.17271	-2.98282	MADS
Bra033840	1933	20.6902	2.61081	-2.98638	C2H2
Bra002528	483	14.7595	1.75216	-3.07444	C2H2
Bra002167	1981	134.541	15.8679	-3.08387	C3H
Bra012742	923	71.1404	8.23891	-3.11014	C2C2-GATA
Bra001032	2973	37.7731	4.33367	-3.1237	TCP
BGI_novel_G001088	2903	69.9264	7.95405	-3.13608	GeBP
Bra022185	2081	23.3971	2.59147	-3.17449	C2C2-GATA
Bra021038	1427	24.3772	2.69327	-3.1781	G2-like
Bra021038	1427	24.3772	2.69327	-3.1781	MYB
Bra021038	1427	24.3772	2.69327	-3.1781	MYB-related
Bra016429	1152	51.6932	4.87924	-3.40525	Trihelix
BGI_novel_G001087	2828	389.555	36.0879	-3.43224	GeBP
Bra007069	1176	20.7151	1.80183	-3.52315	Trihelix
Bra001644	776	135.424	11.5694	-3.54909	C2C2-GATA
Bra011299	1614	45.5688	3.58904	-3.66637	WRKY
Bra030497	2745	33.8485	2.62901	-3.6865	ABI3VP1
Bra001378	443	6.49867	0.483027	-3.74997	G2-like
Bra001378	443	6.49867	0.483027	-3.74997	MYB
Bra027237	1665	95.375	6.62033	-3.84864	NAC
Bra029424	3967	19.7282	1.36534	-3.85293	MADS
Bra040158	801	330.709	21.314	-3.95569	AP2-EREBP
Bra009597	1666	24.5117	1.4029	-4.12698	MYB
Bra009597	1666	24.5117	1.4029	-4.12698	MYB-related
Bra013437	2487	559.231	31.8642	-4.13344	FAR1
Bra031065	1444	232.892	13.1249	-4.14928	Tify
Bra000291	815	9.89142	0.517897	-4.25544	bHLH
BGI_novel_G001089	3011	426.137	22.149	-4.266	GeBP
Bra027006	6062	28.2444	1.43485	-4.29899	HB
Bra011086	1676	19.9311	0.979286	-4.34714	ABI3VP1
Bra021738	1242	41.0568	1.86158	-4.46302	ABI3VP1
Bra028730	759	23.1186	0.976027	-4.56599	MADS
Bra021398	1212	12.8596	0.534004	-4.58985	ARF
Bra008040	2394	298.156	11.4926	-4.6973	AP2-EREBP
Bra037509	3770	162.854	6.22344	-4.70972	GRAS
Bra011110	1199	51.7583	0.646053	-6.32399	ABI3VP1
Bra031069	1878	82.3603	0.685189	-6.9093	AP2-EREBP
Bra008169	1158	83.4775	0.684991	-6.92916	MYB
Bra008169	1158	83.4775	0.684991	-6.92916	MYB-related
Group 3: 100 putative TF genes in CS-VS-HS
GeneID	Length	CS-Expression	HS-Expression	log2FoldChange(HP/CP)	TF_family
BGI_novel_G001090	3150	0.970292	208.294	7.74599	GeBP
Bra004305	1247	1.8394	106.899	5.86087	ARR-B
Bra031008	756	1.20808	58.6419	5.60114	MYB
Bra031008	756	1.20808	58.6419	5.60114	MYB-related
Bra032095	1556	3.05777	144.829	5.56572	NAC
Bra016992	691	4.09373	149.375	5.18938	HSF
Bra016992	691	4.09373	149.375	5.18938	LOB
Bra021534	933	0.736248	23.7497	5.01158	Trihelix
Bra028376	1217	1.04365	31.2991	4.90642	mTERF
Bra032910	1410	4.4956	126.602	4.81564	NAC
Bra002159	921	5.53676	133.397	4.59054	AP2-EREBP
Bra013486	905	1.74219	40.4523	4.53725	bHLH
Bra021401	1243	5.41172	125.061	4.5304	AP2-EREBP
Bra027069	1284	1.36705	28.8439	4.39913	mTERF
Bra015868	1566	5.65435	113.557	4.32792	BES1
Bra016998	679	1.77417	34.7639	4.29237	HSF
Bra001377	408	1.0609	20.7549	4.2901	G2-like
Bra001377	408	1.0609	20.7549	4.2901	MYB
Bra041096	5284	5.39086	99.9814	4.21307	MYB
Bra041096	5284	5.39086	99.9814	4.21307	MYB-related
Bra008835	1501	1.71058	31.5349	4.20439	AP2-EREBP
Bra000696	1457	1.09079	19.4197	4.15407	MADS
Bra031402	999	4.64199	74.9852	4.01379	GeBP
Bra027768	812	0.928718	14.7907	3.9933	WRKY
Bra027675	709	1.21204	18.7622	3.95232	WRKY
Bra020398	1129	13.505	206.384	3.93377	bHLH
Bra034488	969	7.51156	113.336	3.91535	GeBP
Bra015087	862	3.38713	48.3158	3.83436	BSD
Bra015645	1834	4.73223	60.0488	3.66554	MADS
Bra013633	1401	5.58757	69.3239	3.63306	MYB
Bra013633	1401	5.58757	69.3239	3.63306	MYB-related
Bra001705	1421	2.1906	26.0422	3.57146	NAC
Bra006370	1464	7.17896	84.8273	3.56268	MYB
Bra006370	1464	7.17896	84.8273	3.56268	MYB-related
Bra038583	1260	1.62188	18.2956	3.49576	GeBP
Bra015264	1173	22.3552	241.829	3.43531	C3H
Bra021536	921	1.28783	12.6524	3.2964	Trihelix
Bra025490	680	6.7659	63.7758	3.23665	WRKY
Bra001596	1062	7.49424	70.2878	3.22942	NAC
Bra012337	1204	7.27943	66.7934	3.19781	MYB
Bra012337	1204	7.27943	66.7934	3.19781	MYB-related
Bra000283	1800	5.17898	47.2911	3.19083	bHLH
Bra035698	1320	6.3014	54.2216	3.10512	LOB
Bra021113	1135	5.14853	43.4841	3.07826	NAC
Bra036504	957	3.569	29.8857	3.06586	ULT
Bra005287	2038	25.6607	212.255	3.04817	bZIP
Bra023674	867	18.4464	148.662	3.01063	AP2-EREBP
Bra003701	588	1.37552	10.9113	2.98778	AP2-EREBP
Bra012164	1008	1.74501	13.6559	2.96822	LOB
Bra011772	1022	1.92626	15.0028	2.96136	LOB
Bra037401	897	2.26973	17.3287	2.93257	C2C2-Dof
Bra009466	1637	14.7953	112.271	2.92378	C3H
Bra004503	2394	6.25276	47.2059	2.9164	MYB
Bra004503	2394	6.25276	47.2059	2.9164	MYB-related
Bra034738	954	3.82094	28.2174	2.88459	MYB
Bra034738	954	3.82094	28.2174	2.88459	MYB-related
Bra003382	3372	8.77291	61.9147	2.81915	RWP-RK
Bra031903	1628	3.33791	23.4287	2.81126	AP2-EREBP
Bra000941	464	0.563199	3.88706	2.78696	MYB
Bra000941	464	0.563199	3.88706	2.78696	MYB-related
Bra006195	1912	17.2296	118.377	2.78043	AP2-EREBP
Bra022319	1220	4.28729	29.1681	2.76625	NAC
Bra040260	1547	14.1532	95.2319	2.75032	bZIP
Bra026082	1159	4.84288	32.1374	2.73032	AP2-EREBP
Bra008185	1038	4.52892	29.8343	2.71973	zf-HD
Bra030621	1485	2.78869	17.7648	2.67136	TAZ
Bra004385	960	1.81626	10.9654	2.59393	NAC
Bra012119	663	10.0225	60.2472	2.58766	C2C2-Dof
Bra015840	621	17.5891	105.557	2.58527	AP2-EREBP
Bra030820	1369	8.45337	50.6033	2.58163	NAC
Bra021856	1127	39.6103	236.26	2.57643	NAC
Bra005113	744	5.53669	32.743	2.56409	AP2-EREBP
Bra023280	1315	29.7778	169.736	2.51098	PLATZ
Bra022637	657	4.96747	28.0812	2.49902	MYB
Bra022637	657	4.96747	28.0812	2.49902	MYB-related
Bra027238	1382	42.1982	238.49	2.49867	NAC
Bra004678	1472	5.36062	29.6663	2.46835	bHLH
Bra001523	2003	13.5998	74.1294	2.44646	C2H2
Bra018280	1430	13.6891	73.5593	2.42588	TCP
Bra016877	1226	3.87441	20.2637	2.38685	LOB
Bra017795	1206	3.83545	19.958	2.3795	G2-like
Bra017795	1206	3.83545	19.958	2.3795	MYB
Bra003752	615	149.647	777.706	2.37767	AP2-EREBP
Bra016575	1054	5.19609	26.8182	2.36771	MYB
Bra016575	1054	5.19609	26.8182	2.36771	MYB-related
Bra001597	1759	36.6536	186.672	2.34847	NAC
Bra025078	900	24.1497	121.221	2.32756	MYB
Bra025078	900	24.1497	121.221	2.32756	MYB-related
Bra008200	597	106.059	531.856	2.32618	AP2-EREBP
Bra026219	933	16.8127	3.32215	-2.33936	zf-HD
Bra030783	1586	247.016	46.493	-2.40952	MYB
Bra030783	1586	247.016	46.493	-2.40952	MYB-related
Bra014191	955	125.043	21.5689	-2.5354	ABI3VP1
Bra003969	1125	149.014	24.9275	-2.57963	MYB
Bra003969	1125	149.014	24.9275	-2.57963	MYB-related
Bra008286	1598	28.9995	3.82272	-2.92335	MYB
Bra008286	1598	28.9995	3.82272	-2.92335	Trihelix
Bra012335	489	8.92272	0.728392	-3.6147	MADS
BGI_novel_G001133	1209	55.4507	4.52113	-3.61645	OFP
Bra021041	2175	66.9051	3.1801	-4.39497	C2C2-GATA
Group 4: 95 putative TF genes in CM-VS-HM
GeneID	Length	CM-Expression	HM-Expression	log2FoldChange(HM/CM)	TF_family
Bra034488	969	1.16123	144.824	6.96251	GeBP
Bra038583	1260	1.51513	161.17	6.733	GeBP
Bra016992	690	2.60676	249.138	6.57855	HSF
Bra016992	690	2.60676	249.138	6.57855	LOB
Bra009466	1637	0.804478	74.5714	6.53443	C3H
Bra033492	882	0.768877	66.1982	6.4279	MADS
Bra016998	675	0.754659	61.6989	6.35327	HSF
Bra021534	933	0.710526	38.203	5.74866	Trihelix
Bra041096	5307	3.63782	135.939	5.22375	MYB
Bra041096	5307	3.63782	135.939	5.22375	MYB-related
Bra016893	2356	0.679162	24.5963	5.17854	MYB
Bra016893	2356	0.679162	24.5963	5.17854	MYB-related
Bra001377	408	0.668802	22.9351	5.09983	G2-like
Bra001377	408	0.668802	22.9351	5.09983	MYB
Bra017795	1206	4.34591	134.927	4.95638	G2-like
Bra017795	1206	4.34591	134.927	4.95638	MYB
Bra019998	2194	5.80854	127.212	4.45292	MYB
Bra019998	2194	5.80854	127.212	4.45292	MYB-related
BGI_novel_G001090	3150	9.03737	190.815	4.40013	GeBP
Bra027069	1284	0.624708	11.4804	4.19985	mTERF
Bra003701	588	0.617198	9.13958	3.88832	AP2-EREBP
Bra014504	1163	2.49416	35.461	3.8296	BBR/BPC
Bra031621	1761	1.74257	22.9538	3.71945	C2H2
Bra008552	1017	2.09199	27.2799	3.70489	ABI3VP1
Bra015087	862	6.11853	76.2458	3.6394	BSD
Bra004678	1472	8.02454	95.5238	3.57337	bHLH
Bra010881	555	1.01223	11.9611	3.56274	AP2-EREBP
Bra025078	900	18.7525	219.167	3.54688	MYB
Bra025078	900	18.7525	219.167	3.54688	MYB-related
Bra034925	1259	19.0922	218.731	3.5181	bZIP
Bra015711	2092	21.5131	244.193	3.50473	TUB
Bra019244	1946	99.2076	1088.89	3.45627	GRF
Bra028599	1316	35.255	369.655	3.39028	MADS
Bra021536	921	0.965237	9.43373	3.28887	Trihelix
Bra021860	1829	3.89806	35.0804	3.16984	Trihelix
Bra025608	423	0.567781	5.07712	3.1606	HSF
Bra005006	1379	2.77988	22.281	3.00272	MYB
Bra005006	1379	2.77988	22.281	3.00272	MYB-related
Bra028376	1233	3.17983	25.455	3.00093	mTERF
Bra014479	549	0.550429	4.33124	2.97615	GRAS
Bra029866	861	4.23977	32.4754	2.93729	G2-like
Bra029866	861	4.23977	32.4754	2.93729	MYB
Bra016749	1932	2.7784	20.9597	2.91529	bHLH
Bra038219	795	2.47923	18.6241	2.90921	C2H2
Bra024954	657	5.39098	39.6394	2.87832	AP2-EREBP
Bra031269	576	19.8013	143.626	2.85865	C2C2-Dof
Bra028390	2121	15.0075	108.555	2.85467	GRAS
Bra010182	1625	5.3586	38.4472	2.84295	SRS
Bra031402	999	9.0617	64.617	2.83406	GeBP
Bra022376	1856	13.7889	97.3062	2.81903	ABI3VP1
Bra030094	537	11.902	81.1756	2.76984	AP2-EREBP
Bra025678	1035	1.72693	11.7196	2.76264	MYB
Bra025678	1035	1.72693	11.7196	2.76264	MYB-related
Bra020584	3331	5.31895	34.6326	2.70292	MYB
Bra020584	3331	5.31895	34.6326	2.70292	MYB-related
Bra012119	663	19.6614	125.624	2.67568	C2C2-Dof
Bra034057	1480	73.312	460.956	2.65251	MYB
Bra034057	1480	73.312	460.956	2.65251	MYB-related
Bra025021	1288	4.98551	31.0414	2.63838	WRKY
Bra027270	483	9.10476	53.8035	2.56301	AP2-EREBP
Bra018280	1332	4.62544	26.4221	2.51408	TCP
Bra016877	1166	3.21183	17.9311	2.481	LOB
Bra017561	1219	6.06002	31.7938	2.39135	WRKY
Bra001907	1347	32.6541	168.541	2.36776	MYB
Bra001907	1347	32.6541	168.541	2.36776	MYB-related
Bra032913	2809	30.862	158.199	2.35784	VOZ
Bra036760	1300	406.719	74.9608	-2.43982	bHLH
Bra005852	987	182.307	32.9674	-2.46725	AP2-EREBP
Bra004315	907	26.5704	4.12108	-2.68873	LOB
Bra000557	1519	2708.55	399.166	-2.76246	HSF
Bra028601	1368	1207.84	174.274	-2.793	EIL
Bra028290	663	112.396	16.2117	-2.79348	AP2-EREBP
Bra019599	1787	265.014	38.0235	-2.80111	NAC
Bra019599	1787	265.014	38.0235	-2.80111	VOZ
Bra026510	1391	22.8231	3.16324	-2.85102	bHLH
Bra003870	2330	74.5004	9.65701	-2.9476	MYB
Bra003870	2330	74.5004	9.65701	-2.9476	MYB-related
Bra005301	937	17.909	2.30532	-2.95765	ABI3VP1
Bra003998	1011	122.757	15.0981	-3.02336	NAC
Bra002025	3333	437.5	53.7677	-3.02447	RWP-RK
Bra033468	1429	258.192	31.3326	-3.04271	HSF
Bra021594	642	93.3789	11.196	-3.06012	AP2-EREBP
Bra027653	1886	25.4374	2.93649	-3.11479	bHLH
Bra012829	973	348.539	38.2572	-3.18752	HSF
Bra012828	2047	420.845	45.2872	-3.21611	HSF
Bra001917	716	5.25959	0.548003	-3.2627	MYB
Bra001917	716	5.25959	0.548003	-3.2627	MYB-related
Bra030709	1797	181.281	17.5019	-3.37264	C2C2-GATA
Bra036061	489	696.126	66.6237	-3.38524	AP2-EREBP
Bra009475	315	6.07546	0.537322	-3.49914	C2H2
Bra007739	1085	803.267	64.9988	-3.6274	HSF
Bra009250	636	11.6752	0.612357	-4.25293	AP2-EREBP
Bra004385	953	23.0812	1.16666	-4.30627	NAC
Bra024697	1924	28.0728	1.19768	-4.55086	ABI3VP1
Bra007419	1902	27.1595	0.682359	-5.31478	MADS
Group 5: 490 putative TF genes in HS-VS-HM
GeneID	Length	HS-Expression	HM-Expression	log2FoldChange(AABBCC/ABC)	TF_family
Bra021048	765	9.48541	0.26574	-5.15762	AP2-EREBP
Bra023669	1522	50.4365	3.72603	-3.75876	NAC
Bra011090	2586	50.4538	8.13555	-2.63265	NAC
Bra033731	1137	19.8965	0.926075	-4.42524	C3H
Bra014191	962	18.9466	0.583769	-5.0204	ABI3VP1
Bra039340	1315	101.997	5.10732	-4.31982	G2-like
Bra026082	1131	30.5706	0.600307	-5.6703	AP2-EREBP
Bra009805	1367	5591.93	1075.69	-2.37809	C2C2-CO-like
Bra024354	1458	84.861	694.863	3.03355	EIL
Bra036251	1561	362.063	30.3974	-3.57422	bZIP
Bra040968	2159	33.2488	275.018	3.04815	HSF
Bra029889	945	5.76076	152.338	4.72488	AP2-EREBP
Bra035129	1093	27.1281	5.24479	-2.37083	ABI3VP1
Bra010657	777	10.5536	0.262356	-5.33007	AP2-EREBP
Bra005726	1089	42.7411	6.5639	-2.703	E2F-DP
Bra001264	1451	35.4273	1.29113	-4.77815	C2C2-CO-like
Bra012938	777	26.4943	0.913555	-4.85805	AP2-EREBP
Bra027653	1886	23.0721	3.01431	-2.93625	bHLH
Bra025973	2733	43.7816	6.96132	-2.65289	MYB
Bra027675	4726	18.1955	0.62069	-4.87357	WRKY
Bra026554	2157	29.441	167.775	2.51063	WRKY
Bra001066	1359	13.7163	0.921489	-3.89578	C3H
Bra024219	1032	23.2581	0.267527	-6.4419	ULT
Bra017811	907	89.9922	723.729	3.00758	AP2-EREBP
Bra018896	1839	59.1807	575.812	3.2824	bHLH
Bra007205	1767	294.993	28.5557	-3.36883	C3H
Bra036659	1350	25.0381	4.22866	-2.56585	mTERF
Bra039279	1380	40.7954	2.01934	-4.33645	bHLH
Bra007067	930	15.904	0.257599	-5.94812	MADS
Bra031669	1412	28.2064	0.275542	-6.67761	MYB
Bra011741	2096	190.413	3.29817	-5.85132	AP2-EREBP
Bra031269	576	13.6667	164.13	3.5861	C2C2-Dof
Bra013493	731	6.38347	0.227712	-4.80906	C2C2-Dof
Bra017533	1710	52.2851	3.00266	-4.12209	bHLH
Bra030089	897	8.50056	0.577673	-3.87923	C2C2-Dof
Bra001596	1063	66.9226	4.09398	-4.03092	NAC
Bra021470	1531	297.858	0.686239	-8.7617	MADS
Bra040159	723	67.1574	13.4032	-2.32497	AP2-EREBP
Bra011244	3276	102.984	14.6672	-2.81176	AP2-EREBP
Bra003382	3394	59.2134	417.862	2.81903	RWP-RK
Bra026081	1278	17.5495	0.281469	-5.96231	TUB
Bra011744	588	43.3163	484.822	3.48448	AP2-EREBP
Bra040838	3499	34.6004	242.579	2.80959	VARL
Bra037414	1708	148.231	2.99389	-5.62968	bHLH
Bra024399	921	45.6532	8.8771	-2.36256	C2C2-Dof
Bra036436	1339	69.0657	0.631697	-6.77259	LOB
Bra007972	1181	22.2986	1.23972	-4.16887	MADS
Bra030095	507	118.484	610.253	2.36471	AP2-EREBP
Bra031852	1516	72.0586	3.59197	-4.32632	bHLH
Bra002262	765	1.48276	12.6978	3.09822	AP2-EREBP
Bra017809	1766	121.528	2.36139	-5.68551	AP2-EREBP
Bra010736	1363	249.973	0.368232	-9.40694	MYB
Bra038336	2002	45.0415	244.934	2.44307	bHLH
Bra034057	1480	102.687	525.845	2.35639	MYB
Bra001588	636	805.566	92.915	-3.11602	AP2-EREBP
Bra003194	1268	49.1127	6.49934	-2.91773	C2C2-GATA
Bra017795	1206	19.8384	154.18	2.95825	G2-like
Bra015890	1177	173.745	0.667451	-8.02409	MYB
Bra035873	2762	59.7821	1.95002	-4.93815	C2C2-Dof
Bra017980	1798	128.428	20.9658	-2.61485	NAC
Bra009382	3384	192.219	25.1178	-2.93596	CAMTA
Bra025021	1288	4.53635	35.8959	2.98422	WRKY
Bra003752	615	735.886	4136.48	2.49085	AP2-EREBP
Bra037319	1689	142.753	20.0859	-2.82927	GRAS
Bra007836	4772	100.147	7.41088	-3.75633	ABI3VP1
Bra011002	1080	15.049	1.23272	-3.60975	AP2-EREBP
Bra031008	756	55.9703	0.314826	-7.47396	MYB
Bra032910	1508	120.627	0.684033	-7.46228	NAC
Bra003994	1569	70.5773	2.61732	-4.75305	C2C2-Dof
Bra017500	1784	18.3246	3.18655	-2.52372	C2C2-GATA
Bra033067	1273	40.207	0.597335	-6.07276	MYB
Bra014419	2362	135.222	6.59826	-4.3571	ARF
Bra003309	1141	33.6529	0.291733	-6.84994	C2C2-YABBY
Bra019162	645	9.31544	0.615991	-3.91864	AP2-EREBP
Bra007066	2056	399.136	7.42903	-5.74756	AP2-EREBP
Bra028759	918	18.6791	117.46	2.65267	AP2-EREBP
Bra005302	813	7.93483	1.21958	-2.70182	OFP
Bra001648	996	18.1307	132.765	2.87237	ABI3VP1
Bra015598	1619	126.201	10.775	-3.54997	C2H2
Bra005688	1239	5.69607	44.3663	2.96142	Trihelix
Bra021885	2133	115.922	19.9346	-2.53981	ARF
Bra040196	1377	21.3989	1.92443	-3.47503	G2-like
Bra035732	654	24.1652	4.47025	-2.4345	AP2-EREBP
Bra030728	1390	29.108	1.90199	-3.93583	C2C2-YABBY
Bra032174	1516	96.1815	587.533	2.61084	WRKY
Bra018997	1516	178.567	1.67139	-6.73927	NAC
Bra010789	927	9.98177	1.5572	-2.68034	TCP
Bra033274	567	119.342	23.0662	-2.37125	AP2-EREBP
Bra030621	1440	17.4577	1.28767	-3.76103	TAZ
Bra002632	1813	99.044	19.5211	-2.34303	C3H
Bra000696	1457	18.8542	0.61138	-4.94667	MADS
Bra029784	553	270.962	13.3491	-4.34327	S1Fa-like
Bra000680	1110	13.1736	73.0742	2.47171	MYB
Bra009257	741	1922.05	4.53823	-8.7263	C3H
Bra023404	1463	6.73862	88.5561	3.71607	AP2-EREBP
Bra004716	3187	282.299	1.00269	-8.1372	MADS
Bra000429	1430	18.4349	2.60274	-2.82434	C2C2-Dof
Bra029985	666	7.36542	0.259062	-4.8294	C2H2
Bra026869	1961	13.3542	139.089	3.38065	WRKY
Bra027237	1665	383.229	5.10071	-6.23136	NAC
Bra002148	1509	59.3279	1.34477	-5.46328	NAC
Bra037794	1718	2.50688	187.631	6.22586	AP2-EREBP
Bra008674	1591	221.982	0.36273	-9.25733	MADS
Bra033492	882	5.31133	75.9604	3.8381	MADS
Bra012140	567	27.7795	434.54	3.9674	AP2-EREBP
Bra037124	540	53.7961	690.4	3.68186	AP2-EREBP
Bra001597	1749	176.602	7.62895	-4.53287	NAC
Bra006190	1145	42.583	7.69845	-2.46764	Tify
Bra030184	1117	21.6326	3.19981	-2.75715	bHLH
Bra024683	1351	18.9238	2.71351	-2.80197	C2C2-Dof
Bra035532	947	15.8746	0.995406	-3.99529	MYB
Bra030542	1200	67.7108	1797.88	4.73077	C3H
Bra039762	1467	35.6631	1.93536	-4.20376	GRAS
Bra025007	1422	292.369	11.9292	-4.61522	bHLH
Bra006322	1024	109.095	0.327566	-8.37959	MADS
Bra014818	1508	22.9337	2.24406	-3.35329	SRS
Bra030820	2529	48.2322	1.63592	-4.88182	NAC
Bra024263	1662	25.6012	2.87757	-3.15329	NAC
Bra013490	738	6.4023	0.894009	-2.84023	C2C2-Dof
Bra027284	1360	139.063	20.1002	-2.79046	TCP
Bra027160	711	0.239549	11.7263	5.61329	MYB
Bra021029	1231	59.4822	5.88977	-3.33617	PLATZ
Bra004927	947	13.2714	0.251751	-5.72018	MADS
Bra000283	1659	45.8568	428.994	3.22575	bHLH
Bra012263	1443	72.1837	452.423	2.64793	PLATZ
Bra006422	1249	60.4508	1.61922	-5.22239	MYB
Bra021708	783	11.3585	0.247043	-5.52287	MYB
Bra027423	1817	39.9379	1.58395	-4.65616	MYB
Bra014169	1009	34.1891	1.25591	-4.76673	MYB
Bra015456	2728	19.6029	0.59278	-5.04742	bHLH
Bra027768	1046	14.4596	0.644873	-4.48687	WRKY
Bra017842	1599	58.7548	2.24149	-4.71218	GRAS
Bra003483	1595	70.5228	2.34739	-4.90896	bHLH
Bra034396	879	51.8629	0.934207	-5.79482	C2H2
Bra007892	908	11.3144	1.75608	-2.68773	MYB
Bra010266	1754	184.287	1248.38	2.76003	WRKY
Bra005303	561	7.84247	0.245633	-4.99673	OFP
Bra017266	561	7.29311	0.245134	-4.89489	OFP
Bra036551	1815	9.56777	50.0533	2.38721	CPP
Bra033291	2351	54.2268	2.95316	-4.19867	MYB
Bra031588	1215	13.3346	0.250971	-5.73152	C2C2-Dof
Bra016164	991	106.434	1.62199	-6.03605	MYB
Bra001705	1421	25.1857	0.281173	-6.48501	NAC
Bra010548	1534	28.7751	4.25461	-2.75772	C2C2-Dof
Bra037320	1034	187.416	35.2235	-2.41164	C2C2-YABBY
Bra030783	1586	42.5057	0.289312	-7.19888	MYB
Bra012960	1145	149.917	0.664058	-7.81864	NAC
Bra006229	1093	133.655	0.982735	-7.08749	NAC
Bra035097	1159	164.736	0.356508	-8.852	MYB
Bra014906	1291	16.4972	0.312383	-5.72276	Trihelix
Bra037132	1394	75.9822	1.30375	-5.86492	ABI3VP1
Bra035148	1142	17.7498	2.87358	-2.62688	WRKY
Bra039763	1797	28.933	0.279561	-6.69341	MYB
Bra037779	1466	17.1779	0.573356	-4.90498	NAC
Bra032061	1090	128.882	5.99119	-4.42706	C2C2-CO-like
Bra029291	978	13.4701	172.837	3.68159	HSF
Bra006214	1452	190.715	6.97336	-4.77342	MADS
Bra012133	817	8.79307	0.879261	-3.322	bHLH
Bra037478	1729	15.9273	123.863	2.95917	bHLH
Bra019697	2288	96.6204	581.201	2.58864	WRKY
Bra014094	1552	226.854	17.9144	-3.66257	C2H2
BGI_novel_G001813	393	6.58513	35.9279	2.44782	bHLH
Bra011285	7440	93.8882	1.65601	-5.82516	ABI3VP1
Bra036504	957	28.8812	0.298166	-6.59788	ULT
Bra004530	2095	132.061	3.0084	-5.45607	ARF
Bra030032	1026	38.3515	0.610007	-5.97432	MADS
Bra002509	1337	93.7108	0.328507	-8.15615	ABI3VP1
Bra024222	687	6.51883	0.25203	-4.69294	AP2-EREBP
Bra040322	1258	205.809	13.4674	-3.93376	C2C2-YABBY
Bra010136	1402	40.4037	1.97393	-4.35534	C2C2-Dof
Bra004305	1247	100.66	0.327108	-8.2655	ARR-B
Bra008513	2087	114.215	1.97299	-5.85523	Sigma70-like
Bra004800	1344	55.5605	358.326	2.68914	mTERF
Bra030496	2662	104.264	11.6469	-3.16222	MYB
Bra010848	528	9.54496	0.240292	-5.31188	C2C2-Dof
Bra016604	1154	38.723	1.75315	-4.46516	Tify
Bra012164	1008	13.3488	0.590145	-4.4995	LOB
Bra024157	1050	384.489	75.9838	-2.33918	C3H
Bra008309	1395	313.451	1625.55	2.37462	NAC
Bra023983	2282	6.58435	46.1147	2.80811	WRKY
Bra024521	489	12.8504	1.21249	-3.40577	MADS
Bra009428	789	8.48104	0.57492	-3.88281	OFP
Bra001885	1375	31.2216	0.598765	-5.70441	HSF
BGI_novel_G000737	2299	49.0394	277.854	2.50231	FAR1
Bra031546	906	7.7742	0.236528	-5.03861	OFP
Bra005794	1871	35.6062	5.25438	-2.76054	MYB
Bra016492	3130	32.2556	1.94953	-4.04835	ARF
Bra035636	2330	44.1562	273.516	2.63094	C3H
Bra008788	1001	15.2385	0.256518	-5.89252	NAC
Bra011749	987	214.797	1901.21	3.14587	MYB
Bra040325	846	14.324	1.88668	-2.92451	C2H2
Bra016377	1638	126.744	1.62744	-6.28317	bHLH
Bra011970	867	80.3243	0.946694	-6.40679	C2H2
Bra022832	702	6.52234	0.228999	-4.83198	AP2-EREBP
Bra027384	2040	110.936	7.04473	-3.97704	GRF
Bra001258	1536	139.31	1286.09	3.20662	MYB
Bra029658	1918	45.37	442.129	3.28466	MYB
Bra004736	994	11.1752	195.5	4.1288	NAC
Bra013805	2394	685.054	3741.94	2.4495	C2C2-GATA
Bra021382	1253	42.2471	0.300738	-7.1342	MYB
Bra020182	1192	120.238	802.654	2.73888	NAC
Bra000308	2388	268.954	1502.42	2.48186	RWP-RK
Bra007937	678	0.251199	17.4433	6.1177	Tify
Bra002528	483	10.8804	1.23738	-3.13637	C2H2
Bra024350	2439	69.4995	9.59464	-2.8567	MADS
Bra013633	1401	66.3974	7.63902	-3.11967	MYB
Bra025608	423	0.544683	6.24631	3.51952	HSF
Bra035667	1393	30.4025	1.93265	-3.97554	C2C2-Dof
Bra022367	828	14.853	240.773	4.01885	mTERF
Bra013492	726	6.57974	0.234706	-4.8091	C2C2-Dof
Bra001798	2101	24.3412	0.949494	-4.6801	bHLH
Bra016156	759	8.70699	1.54976	-2.49013	bHLH
Bra024954	657	8.99132	45.6236	2.34318	AP2-EREBP
Bra009432	763	3.12889	21.5157	2.78167	MYB
Bra006465	1850	21.2822	3.64438	-2.5459	C3H
Bra012623	2092	226.946	1.02697	-7.7878	ARR-B
Bra025361	1404	21.4513	3.55925	-2.59142	MYB
Bra011299	1614	38.0057	2.67348	-3.82942	WRKY
Bra009250	636	11.9918	0.2694	-5.47616	AP2-EREBP
Bra030087	1285	19.7707	0.295729	-6.06294	ABI3VP1
Bra037887	2176	302.464	2.00657	-7.23589	bHLH
Bra030696	1276	16.7732	1.58013	-3.40804	C2C2-Dof
Bra003759	885	7.55921	0.873876	-3.11273	zf-HD
Bra019123	1028	0.876544	24.7971	4.8222	WRKY
Bra010258	4461	160.887	31.566	-2.34961	AP2-EREBP
Bra017251	1669	84.6483	2342.96	4.79071	bZIP
Bra000749	2243	39.6839	263.622	2.73184	HSF
Bra009862	675	10.5331	0.242298	-5.44201	AP2-EREBP
Bra028390	2121	1.87586	124.426	6.05159	GRAS
Bra008552	1017	2.50691	31.7138	3.66113	ABI3VP1
Bra003704	1017	13.8372	0.270017	-5.67936	Trihelix
Bra034828	1360	4.05202	39.9351	3.30094	ABI3VP1
Bra020617	1239	21.7498	2.30333	-3.23921	WRKY
Bra032095	1527	136.832	2.70891	-5.65855	NAC
Bra000466	1647	49.9183	4.31572	-3.5319	C3H
Bra017850	723	5.65399	0.236245	-4.58092	bZIP
Bra014056	468	10.3181	293.313	4.82919	AP2-EREBP
Bra027455	864	303.966	15.7167	-4.27354	zf-HD
Bra037419	1855	31.4456	2.85995	-3.4588	MYB
Bra027796	3687	29.4262	0.597305	-5.62249	bHLH
Bra040176	3587	18.1161	0.602193	-4.91091	MYB
Bra031065	1444	97.7628	10.0828	-3.27739	Tify
Bra005984	705	54.914	9.78967	-2.48784	TCP
Bra022637	657	26.867	5.05687	-2.40952	MYB
Bra038729	2100	232.639	19.4661	-3.57906	MYB
Bra018998	1194	1090.45	198.602	-2.45697	NAC
Bra030099	1397	79.11	1.33519	-5.88874	NAC
Bra022374	944	244.415	2.36318	-6.69246	ABI3VP1
Bra016575	1054	25.572	0.272164	-6.55394	MYB
Bra001884	4730	36.1331	2.27255	-3.99093	CPP
Bra013494	672	6.51517	0.230623	-4.82019	C2C2-Dof
Bra038583	1260	17.9197	184.422	3.36339	GeBP
Bra032035	2472	52.2887	5.17463	-3.33697	ARR-B
Bra038107	603	31.3892	0.278609	-6.81588	AP2-EREBP
Bra026353	1622	227.085	23.8039	-3.25396	NAC
Bra024735	1119	53.6814	1.30302	-5.3645	AP2-EREBP
Bra014923	1161	35.9803	4.86284	-2.88734	bHLH
Bra032814	2188	57.7283	2.65383	-4.44313	MADS
Bra021471	1300	161.116	872.183	2.43653	NAC
Bra028067	1765	27.3428	0.591654	-5.53026	C2H2
Bra003178	2393	533.644	4.89521	-6.76836	AP2-EREBP
Bra008593	1863	17.1689	187.383	3.44812	HSF
Bra012937	1563	5.75722	144.195	4.64651	MYB
Bra026720	1089	89.4137	2.30995	-5.27456	MYB
Bra001925	1328	116.971	13.7882	-3.08465	C2C2-GATA
Bra003619	1027	14.0367	2.23829	-2.64873	MYB
Bra015481	1372	50.1708	1.99524	-4.65221	MYB
Bra020552	343	733.31	110.491	-2.73049	MADS
Bra012475	1575	63.6235	4.35197	-3.86982	C2C2-CO-like
Bra008802	1252	200.408	4.32381	-5.53449	MADS
Bra017851	1679	40.3731	2.90022	-3.79916	GRF
Bra010334	1059	247.106	11.1273	-4.47296	C3H
Bra009112	1101	389.969	2675.9	2.77859	AP2-EREBP
Bra003715	1485	0.863937	27.4341	4.9889	PLATZ
Bra001480	1042	13.2474	2.25856	-2.55223	NAC
Bra004396	1287	17.951	0.595252	-4.91442	C2C2-Dof
Bra024780	2060	60.8052	306.91	2.33555	WRKY
Bra001087	363	3.61098	0.21538	-4.06743	LOB
Bra023112	1525	24.1477	0.594853	-5.34321	WRKY
Bra025456	741	52.9941	8.69402	-2.60774	GRAS
Bra013277	2326	388.355	16.2666	-4.57739	ARR-B
Bra030952	1038	27.199	0.272992	-6.63855	TCP
Bra021433	1517	1583.51	183.917	-3.10601	LOB
Bra040260	1802	89.8384	0.632306	-7.15057	bZIP
Bra033919	3059	93.2003	11.6219	-3.00349	CPP
Bra015686	738	14.0729	1.99966	-2.8151	AP2-EREBP
BGI_novel_G001487	942	123.884	1068.56	3.10861	C2C2-YABBY
Bra000256	4071	76.3949	1.62853	-5.55183	bZIP
Bra031041	932	16.8427	1.25319	-3.74845	MYB
Bra011781	1619	31.1174	0.935942	-5.05516	GRF
Bra031903	1631	23.0014	1494.87	6.02216	AP2-EREBP
Bra010563	2148	54.2895	275.195	2.34171	C2C2-GATA
Bra011626	2059	37.3945	0.948933	-5.30038	RWP-RK
Bra034159	1199	14.2818	371.655	4.70172	AP2-EREBP
Bra028970	2480	76.8075	486.89	2.66428	mTERF
Bra024961	2637	73.4949	3.01616	-4.60686	C2C2-GATA
Bra024404	1570	160.999	0.655178	-7.94095	bHLH
Bra008846	1193	205.151	25.1808	-3.02629	Tify
Bra020016	1533	151.2	0.343849	-8.78047	MYB
Bra005003	976	89.4787	1.98195	-5.49655	LIM
Bra024697	1924	145.843	1.00376	-7.18286	ABI3VP1
Bra036327	1459	117.706	5.32027	-4.46754	NAC
Bra008343	936	64.2217	10.1864	-2.65642	AP2-EREBP
Bra019956	931	121.724	0.671684	-7.50162	LIM
Bra026276	1412	66.7553	3.65728	-4.19004	ULT
Bra025158	1625	40.0182	2.26577	-4.14258	bHLH
Bra015731	1493	24.6777	320.169	3.69756	PLATZ
BGI_novel_G000465	1239	1986.82	273.517	-2.86076	LOB
Bra022568	3382	6.00894	45.0083	2.90501	TCP
Bra001532	1593	80.9774	4.34013	-4.22171	GRF
Bra033950	1695	2.80072	58.2464	4.3783	bHLH
Bra040110	1306	264.983	1493.28	2.49451	Trihelix
Bra011740	1473	88.7415	3.6863	-4.58936	bHLH
Bra028443	487	8.50074	0.595492	-3.83543	bHLH
Bra010049	1662	70.7236	787.531	3.47707	HSF
Bra033572	1007	76.9861	0.642424	-6.90493	MYB
Bra003356	1422	82.0114	0.317629	-8.01234	MADS
Bra036082	669	3.47879	40.3806	3.53701	C2C2-Dof
Bra011772	1022	14.4899	0.252368	-5.84337	LOB
Bra011735	1593	423.031	78.7881	-2.42471	HSF
Bra015017	5078	8.89332	316.219	5.15206	VOZ
Bra015868	1113	106.832	0.666362	-7.32482	BES1
Bra032028	1356	122.541	0.354721	-8.43237	MYB
Bra027006	6062	223.64	1.01096	-7.78931	HB
Bra022033	1289	9.90911	71.5366	2.85185	WRKY
Bra009246	1296	30.6624	0.29119	-6.71837	NAC
Bra041095	1442	118.866	708.392	2.57521	TUB
Bra024325	1809	14.0387	1428.34	6.66878	AP2-EREBP
Bra020471	1056	115.106	0.330149	-8.44563	bZIP
Bra033063	675	0.88339	15.7114	4.15261	bHLH
Bra004283	1278	24.0211	3.30517	-2.8615	C2H2
Bra032953	1886	438.746	17.5256	-4.64585	ABI3VP1
Bra025658	1138	44.1342	3.2913	-3.74517	NAC
Bra032900	477	0.898627	17.4869	4.28241	AP2-EREBP
Bra028601	1368	6.88221	196.91	4.83852	EIL
Bra015376	2019	109.776	9.97117	-3.46066	C3H
Bra024733	1960	44.7524	7.06005	-2.66421	NAC
Bra001644	776	1.48552	8.50498	2.51734	C2C2-GATA
Bra014822	1860	8.16643	0.632344	-3.69092	MADS
Bra033465	2386	360.479	8.24021	-5.45109	C3H
Bra006956	1800	54.0417	2.66313	-4.34288	GRF
Bra019247	1481	105.245	7.28955	-3.85178	C2C2-Dof
Bra036731	3105	53.5837	8.68825	-2.62466	Trihelix
Bra037151	1822	199.453	1167.31	2.54906	C2H2
Bra039170	2087	100.951	0.655002	-7.26795	MADS
Bra017302	585	18.6679	1.59824	-3.546	AP2-EREBP
Bra000538	1348	221.644	14.9188	-3.89304	C2C2-YABBY
Bra027736	918	9.72921	0.241709	-5.33098	AP2-EREBP
Bra012122	1953	234.063	21.1302	-3.46952	RWP-RK
Bra011576	872	19.5939	1.23521	-3.98757	MYB
Bra018624	1115	46.1116	4.71457	-3.28993	C2C2-YABBY
Bra004693	997	1.44228	9.35062	2.69671	LOB
Bra013359	1155	35.183	6.12833	-2.52131	BES1
Bra036528	1488	5237.91	621.199	-3.07586	C2C2-CO-like
Bra023013	1141	17.4371	95.7262	2.45676	BBR/BPC
Bra006449	1474	77.1234	8.24676	-3.22527	NAC
Bra007069	1176	54.9829	1.3005	-5.40184	Trihelix
Bra011282	1389	122.929	14.0136	-3.13293	WRKY
Bra039272	1384	32.6711	3.2675	-3.32176	C2C2-Dof
Bra029892	3654	1225.26	6535.88	2.4153	ABI3VP1
Bra017561	1219	4.29082	36.5008	3.0886	WRKY
Bra006370	1547	81.584	1.04977	-6.28015	MYB
Bra025229	1736	130.665	1.63812	-6.31769	ABI3VP1
Bra021856	1127	225.369	0.379409	-9.21432	NAC
Bra014925	420	3.16457	32.2534	3.34937	AP2-EREBP
Bra023810	2855	30.5882	4.92485	-2.63483	CPP
Bra030743	1158	50.2013	1.27524	-5.29888	MYB
Bra009864	1629	45.1525	4.96933	-3.18368	C2C2-GATA
Bra021860	1829	5.9505	40.5221	2.76762	Trihelix
Bra021072	732	1.15757	13.4519	3.53864	Trihelix
Bra016886	1522	30.2957	197.338	2.70348	bHLH
Bra024696	1841	23.3996	0.27522	-6.40976	ABI3VP1
Bra013364	3990	96.4929	1.31815	-6.19383	MADS
Bra023637	1331	33.4172	6.35414	-2.39482	MYB
Bra007189	997	130.314	20.3376	-2.67977	LIM
Bra021623	1514	14.8168	83.6162	2.49655	WRKY
Bra005852	987	2.93774	36.5587	3.63743	AP2-EREBP
Bra035957	555	8.16943	0.236097	-5.11278	bZIP
Bra013758	1290	126.798	7.61823	-4.05694	C2C2-Dof
Bra018796	2033	35.4017	1.30412	-4.76266	bHLH
Bra025490	680	60.8641	0.318849	-7.57658	WRKY
Bra015758	2990	30.5729	186.55	2.60924	RWP-RK
Bra003419	1043	24.2321	3.60976	-2.74694	C2C2-GATA
Bra025914	1046	37.3842	232.566	2.63714	MYB
Bra030124	369	5.69718	0.54548	-3.38465	C2C2-Dof
Bra040010	2435	65.9175	7.84254	-3.07127	Trihelix
Bra041077	1872	7.17689	90.7799	3.66094	C2C2-CO-like
Bra001907	1347	2.2321	192.774	6.43236	MYB
Bra030010	708	0.588864	7.49251	3.66944	C2C2-Dof
Bra016903	3068	295.945	4.08926	-6.17735	C3H
Bra030986	1150	16.4354	0.26089	-5.97722	Tify
Bra027537	1134	160.316	16.1099	-3.3149	C3H
Bra003279	1032	30.8794	1.25468	-4.62126	MADS
Bra008017	1335	61.3362	7.75545	-2.98346	bHLH
Bra025865	1581	200.656	1359.08	2.75983	PLATZ
Bra001690	1102	65.1241	0.313924	-7.69663	ABI3VP1
Bra026830	1077	32.0787	4.31615	-2.8938	zf-HD
Bra005210	1465	19.6916	0.262237	-6.23057	WRKY
Bra003947	660	6.40917	0.583223	-3.45802	Tify
Bra011800	729	49.0952	0.946176	-5.69733	C2C2-Dof
Bra000282	924	2.52644	75.4613	4.90056	NAC
Bra012827	2095	145.957	5.37585	-4.7629	C3H
Bra012891	1375	117.798	2.39698	-5.61895	BES1
Bra002107	1242	32.0863	0.622609	-5.68749	MYB
Bra024743	1387	16.1616	88.3461	2.45059	AP2-EREBP
Bra033027	1811	150.107	0.344491	-8.7673	MYB
Bra005287	2038	203.927	3362.93	4.04359	bZIP
Bra024394	1954	9.67896	117.285	3.59902	AP2-EREBP
Bra025362	813	24.2527	0.268881	-6.49503	zf-HD
Bra028892	1221	27.22	0.299085	-6.50797	MYB
Bra014552	1284	105.881	0.328724	-8.33135	MADS
Bra019244	1946	27.098	1242.01	5.51835	GRF
Bra023748	417	1.9246	9.95292	2.37057	AP2-EREBP
Bra029313	1152	34.1196	0.999015	-5.09395	NAC
Bra017831	876	32.4956	0.592479	-5.77734	LOB
Bra009667	753	11.441	0.24723	-5.53221	TCP
Bra037895	1174	1689.82	0.466872	-11.8216	MADS
Bra024695	1741	72.5406	6.91809	-3.39034	ABI3VP1
Bra023652	1337	31.9424	0.280475	-6.83146	ABI3VP1
Bra032078	1272	11.6012	0.589094	-4.29963	ABI3VP1
Bra026589	903	9.26748	0.242687	-5.25501	zf-HD
Bra036145	2722	42.0598	1.91825	-4.45458	MYB
Bra028554	2457	31.3963	3.67074	-3.09645	HB
Bra005492	1002	51.1689	0.298583	-7.42099	NAC
Bra008169	1178	45.4153	0.303187	-7.22683	MYB
Bra012901	729	6.44621	88.5225	3.77952	C2C2-Dof
Bra006885	2341	267.083	15.8192	-4.07754	C3H
Bra024306	1176	39.4358	0.994161	-5.30988	NAC
Bra037323	1281	86.6624	9.35538	-3.21154	LOB
Bra000378	2109	49.4032	0.618609	-6.31943	C2C2-YABBY
Bra005113	744	32.6784	680.127	4.37939	AP2-EREBP
Bra004015	1425	26.2316	2.36672	-3.47034	bHLH
Bra021401	1348	117.968	12.9729	-3.18482	AP2-EREBP
Bra004689	1473	35.1865	0.608115	-5.85454	bZIP
Bra003311	1521	125.382	13.3576	-3.23061	GRAS
Bra029365	943	27.0848	0.272679	-6.63414	MADS
Bra015264	1173	239.369	6035.43	4.65615	C3H
Bra035746	1890	733.457	3679.87	2.32687	EIL
Bra010864	1767	195.93	23.8615	-3.03758	VOZ
Bra008887	2553	112.165	16.0994	-2.80055	C3H
Bra036900	2527	230.392	4.72023	-5.60909	CPP
Bra019239	1721	416.54	41.3512	-3.33245	WRKY
Bra014924	417	0.825907	5.80459	2.81314	AP2-EREBP
Bra013486	905	38.3001	1.26862	-4.91602	bHLH
Bra025652	928	34.1809	0.970189	-5.13878	MYB
Bra004910	1276	115.882	8.21123	-3.81891	LOB
Bra013034	1044	10.6887	1.5657	-2.7712	NAC
Bra007324	1016	55.0855	5.49388	-3.32578	MADS
Bra027057	1972	31.0985	438.97	3.81921	WRKY
Bra006460	876	24.3828	1040.95	5.41589	AP2-EREBP
Bra004315	907	326.701	4.42523	-6.20608	LOB
Bra000154	1701	52.8719	1.62503	-5.02396	LIM
Bra011552	1350	86.454	5.28938	-4.03076	C2C2-GATA
Bra032891	894	11.6835	0.905404	-3.68977	C2C2-Dof
BGI_novel_G000227	1179	28.2193	0.279693	-6.65669	ABI3VP1
Bra036636	1369	848.51	0.439546	-10.9147	HB
Bra028685	1218	744.196	2.12975	-8.44886	NAC
Bra026635	1600	27.0479	0.591131	-5.5159	G2-like
Bra004338	1374	26.4761	1.90907	-3.79375	bHLH
Bra017839	1473	38.0593	4.13223	-3.20326	TAZ
Bra030688	2600	53.3705	573.568	3.42585	GRAS
Bra028335	2129	46.9388	7.29648	-2.68551	bHLH
Bra011833	831	33.4954	1.60168	-4.3863	AP2-EREBP
Bra035077	2009	13.9848	141.373	3.33758	mTERF
Bra036016	582	6.76078	48.0278	2.82861	AP2-EREBP
Bra004385	953	10.9376	0.967735	-3.49854	NAC
BGI_novel_G001572	706	10.7998	0.256547	-5.39564	MYB
Bra035698	1319	51.1562	1.31818	-5.27829	LOB
Bra039395	1304	67.246	1.28756	-5.70673	MYB
Bra010246	1145	71.2161	4.35543	-4.03132	Trihelix
Bra040311	1164	36.014	3.31588	-3.44109	LOB
Bra005181	1160	10.724	0.243237	-5.46234	C2C2-Dof
Bra025299	1657	46.9468	0.618704	-6.24563	MYB
Bra034738	954	27.0551	0.280049	-6.59408	MYB
Bra026466	2378	289.819	37.4971	-2.9503	Sigma70-like
Bra008858	740	2.17856	16.8464	2.95099	WRKY
Bra013266	1209	53.1311	2.70188	-4.29752	PLATZ
Bra025733	1612	114.389	18.4005	-2.63614	BES1
Bra012190	3519	211.911	6.59229	-5.00654	ARF
Bra017879	783	22.9651	0.914497	-4.65032	AP2-EREBP
Bra024818	1384	26.8313	0.584191	-5.52134	NAC
Bra026999	1812	27.7993	3.53899	-2.97364	GRAS
Bra039658	531	65.5095	2.59144	-4.65988	AP2-EREBP
Bra018320	1257	12.2665	1.81489	-2.75677	LOB
Bra040020	1753	36.6299	0.920932	-5.31378	C2C2-CO-like
Bra041023	1149	3.84653	25.8544	2.74878	ABI3VP1
Bra008712	792	37.4087	4.29108	-3.12396	zf-HD
Bra037004	899	0.269704	34.9561	7.01802	MYB
Bra021114	1621	1263.97	16.9693	-6.21889	NAC
Bra002504	905	19.937	1.59345	-3.64522	C2C2-Dof
Group 6: 406 putative TF genes in RS-VS-RM
GeneID	Length	RS-Expression	RM-Expression	log2FoldChange(AA/A)	TF_family
Bra012901	729	2.51494	252.082	6.64722	C2C2-Dof
Bra029291	992	2.92681	271.847	6.53732	HSF
Bra035604	1741	1.03955	78.9176	6.24631	MYB
Bra009432	758	0.283486	20.6495	6.18669	MYB
Bra001907	1341	3.41148	221.417	6.02022	MYB
Bra028759	918	16.9474	853.944	5.65501	AP2-EREBP
Bra003715	1398	4.45866	222.928	5.64382	PLATZ
Bra037794	1726	19.3872	813.05	5.39017	AP2-EREBP
Bra036082	669	2.58255	102.37	5.30885	C2C2-Dof
Bra001644	684	4.67889	156.035	5.05956	C2C2-GATA
Bra004736	1002	5.39549	162.552	4.913	NAC
Bra006657	549	0.2484	7.19563	4.85639	zf-HD
Bra012919	886	0.641874	18.5894	4.85604	MYB
Bra041062	4979	2.52307	69.7572	4.78909	C2C2-Dof
Bra004043	1050	0.62652	17.219	4.7805	bHLH
Bra009112	1237	660.302	18042.6	4.77213	AP2-EREBP
Bra006460	876	54.9845	1378.63	4.64807	AP2-EREBP
Bra021398	1212	0.609541	15.151	4.63555	ARF
Bra012335	489	0.251423	5.87716	4.54693	MADS
Bra029302	895	0.631748	14.4749	4.51806	AP2-EREBP
Bra002262	765	3.17918	71.6373	4.49399	AP2-EREBP
Bra011110	1199	3.1247	59.6806	4.25547	ABI3VP1
Bra012829	1071	3.893	71.5166	4.19932	HSF
Bra031069	1878	5.36297	95.2684	4.15089	AP2-EREBP
Bra010049	1458	62.6472	1099.91	4.134	HSF
Bra008858	744	2.09307	36.5209	4.12503	WRKY
Bra005852	987	2.07172	35.0284	4.07963	AP2-EREBP
Bra025606	423	1.34463	21.5071	3.99953	HSF
Bra021113	1134	1.67646	26.4571	3.98016	NAC
Bra015731	1466	125.202	1922.96	3.941	PLATZ
Bra024325	1819	70.7596	1020.84	3.85069	AP2-EREBP
Bra006831	1425	2.02182	28.2333	3.80367	bHLH
Bra033306	1422	1.66516	22.2932	3.74287	NAC
Bra011086	1676	1.74943	23.2491	3.73222	ABI3VP1
Bra034159	1172	18.799	249.563	3.73068	AP2-EREBP
Bra031903	1657	110.097	1457.53	3.72667	AP2-EREBP
Bra019244	1862	214.259	2769.24	3.69206	GRF
Bra018896	1830	188.925	2374.83	3.65194	bHLH
Bra028390	2121	23.6764	278.349	3.55538	GRAS
Bra005486	1247	49.0931	562.738	3.51887	Trihelix
Bra021860	2053	28.518	317.17	3.47531	Trihelix
BGI_novel_G000739	2176	11.7875	123.786	3.39251	GRAS
Bra017795	1207	19.882	208.289	3.38905	G2-like
Bra032901	489	0.569142	5.81973	3.35409	AP2-EREBP
Bra027057	1999	60.0037	612.572	3.35175	WRKY
Bra022568	3366	13.7023	139.59	3.34871	TCP
Bra032174	1489	155.007	1528.02	3.30126	WRKY
Bra040838	3517	34.0541	330.845	3.28026	VARL
Bra000282	949	3.19212	30.8372	3.27208	NAC
BGI_novel_G001088	2903	8.95745	85.0655	3.24741	GeBP
Bra028601	1368	14.3705	133.113	3.21146	EIL
Bra040158	801	42.8176	382.05	3.15749	AP2-EREBP
Bra030688	2698	281.012	2442.31	3.11954	GRAS
Bra022951	903	4.31859	37.3487	3.11243	ABI3VP1
Bra000749	2096	110.912	953.73	3.10417	HSF
Bra004800	1344	71.5511	605.445	3.08095	mTERF
Bra012828	2004	17.6991	143.971	3.02403	HSF
Bra021738	1242	5.87228	47.7576	3.02374	ABI3VP1
Bra022184	595	1.52686	12.4079	3.02261	C2C2-GATA
Bra014556	1066	4.30735	34.378	2.99661	WRKY
Bra008593	1976	102.625	810.124	2.98076	HSF
Bra018080	1699	5.29425	41.3503	2.9654	E2F-DP
Bra016553	1304	2.49456	19.1703	2.94202	MYB
Bra010383	831	35.268	269.081	2.93161	AP2-EREBP
Bra018204	1153	194.367	1461.94	2.91103	G2-like
Bra029424	1062	3.09713	23.1916	2.9046	MADS
Bra040968	1765	90.1537	673.494	2.90121	HSF
Bra005104	1877	36.3836	268.423	2.88315	WRKY
Bra019052	1240	64.3603	472.541	2.8762	NAC
Bra031269	576	51.5951	378.244	2.87401	C2C2-Dof
Bra001640	1173	243.239	1765.89	2.85995	AP2-EREBP
Bra028730	759	3.86839	27.0086	2.80362	MADS
Bra030040	1787	17.6975	111.52	2.65568	SBP
Bra012140	567	107.735	670.608	2.63798	AP2-EREBP
Bra023674	867	762.576	4719.56	2.6297	AP2-EREBP
Bra015758	3003	50.9856	312.186	2.61425	RWP-RK
Bra003969	1040	14.142	84.7053	2.58247	MYB
Bra010949	1738	11.8061	70.2194	2.57234	SBP
Bra033813	1749	156.784	924.346	2.55965	GRAS
Bra001071	1489	8.42211	48.1459	2.51516	HSF
Bra016441	2007	66.4324	379.162	2.51286	PLATZ
Bra019697	2274	220.597	1258.64	2.51239	WRKY
Bra024909	1427	365.281	2080.59	2.50992	G2-like
Bra014056	468	70.9666	396.908	2.48359	AP2-EREBP
Bra041077	1868	51.6713	285.092	2.46399	C2C2-CO-like
Bra019721	1898	241.59	1330.76	2.46162	Trihelix
Bra037478	1749	36.6894	202.017	2.46105	bHLH
Bra034421	1063	167.271	906.582	2.43825	bHLH
Bra022149	1495	245.064	1327.44	2.43741	Trihelix
Bra034895	1015	7.00169	37.8025	2.43271	AP2-EREBP
Bra038336	1989	158.06	843.136	2.4153	bHLH
Bra011947	2556	252.625	1340.15	2.40733	C3H
Bra025914	1061	62.3366	330.656	2.40718	MYB
Bra026554	2139	53.9411	283.874	2.39579	WRKY
Bra005113	744	47.1839	246.777	2.38684	AP2-EREBP
Bra017811	1117	260.46	1345.77	2.3693	AP2-EREBP
Bra020584	3339	32.5202	167.507	2.36481	MYB
Bra036251	1603	596.556	117.343	-2.34593	bZIP
Bra024696	1887	33.7723	6.61735	-2.35152	ABI3VP1
Bra027006	1299	173.562	33.7899	-2.36079	HB
Bra010246	1145	58.1691	11.3146	-2.36207	Trihelix
Bra003759	885	14.8236	2.86943	-2.36906	zf-HD
Bra005268	1698	131.574	25.4545	-2.36988	GRF
Bra009250	636	21.0202	4.0634	-2.37102	AP2-EREBP
Bra008610	588	38.1242	7.22671	-2.3993	MYB
Bra020750	2175	234.203	44.1936	-2.40585	C3H
Bra025007	1281	61.5843	11.5614	-2.41325	bHLH
Bra006186	1089	63.9195	11.9848	-2.41505	NAC
Bra001588	636	428.62	79.8249	-2.42479	AP2-EREBP
Bra007067	1236	12.2151	2.24761	-2.44221	MADS
Bra032035	2391	106.573	19.4533	-2.45375	ARR-B
Bra024351	1160	60.6434	10.9562	-2.4686	MADS
Bra031888	1289	217.717	38.9621	-2.48231	MADS
Bra010922	702	110.702	19.2751	-2.52187	C2H2
Bra038612	1231	64.4852	10.9924	-2.55246	TAZ
Bra023280	1330	360.903	60.8087	-2.56926	PLATZ
Bra010548	1490	42.4936	7.12543	-2.5762	C2C2-Dof
Bra040010	2472	62.9468	10.4869	-2.58554	Trihelix
Bra014478	1083	22.7418	3.77546	-2.59062	PLATZ
Bra001365	1698	129.15	21.4178	-2.59217	NAC
Bra000011	1950	211.1	34.9204	-2.59579	MYB
Bra020284	401	8.29563	1.36322	-2.60534	C2H2
Bra005741	2500	49.5394	8.00903	-2.62888	C2H2
Bra006102	2632	73.0212	11.7274	-2.63843	MYB
Bra011777	1602	32.2978	5.16713	-2.644	GRAS
Bra014907	1109	28.9609	4.5977	-2.65512	LOB
Bra026510	1391	42.128	6.67341	-2.65828	bHLH
Bra006190	1112	280.811	44.3111	-2.66386	Tify
Bra011282	1386	99.8646	15.7347	-2.66602	WRKY
Bra025003	1239	43.7729	6.8353	-2.67896	PLATZ
Bra008172	1094	829.32	129.342	-2.68074	Tify
Bra018624	1096	72.0617	11.2359	-2.68111	C2C2-YABBY
Bra023399	1429	165.669	25.7906	-2.68339	Tify
Bra022667	1405	362.114	56.1775	-2.68838	GRF
Bra040086	1319	24.3207	3.7104	-2.71254	Tify
Bra012623	2210	47.2276	7.19117	-2.71533	ARR-B
Bra016193	1299	43.1827	6.52357	-2.72672	Tify
Bra011552	1336	120.308	18.1197	-2.73111	C2C2-GATA
Bra008887	2577	158.688	23.7198	-2.74203	C3H
Bra005751	1327	105.051	15.6904	-2.74313	MYB
Bra035667	1575	34.8834	5.15591	-2.75824	C2C2-Dof
Bra028872	1756	48.141	7.07846	-2.76576	C2C2-Dof
Bra006691	710	114.216	16.5988	-2.78262	C2H2
Bra017839	1548	49.6981	7.21133	-2.78485	TAZ
Bra021586	1498	48.484	6.9014	-2.81255	TCP
Bra001480	1042	19.548	2.76734	-2.82045	NAC
Bra029813	1260	1392.14	194.756	-2.83757	Trihelix
Bra020552	342	407.521	56.937	-2.83944	MADS
Bra001925	1467	123.596	16.9716	-2.86444	C2C2-GATA
Bra038729	2086	222.365	30.4643	-2.86774	MYB
Bra014227	1195	32.041	4.32327	-2.88973	MYB
Bra021401	942	278.056	37.4553	-2.89213	AP2-EREBP
Bra005407	980	494.436	66.0383	-2.90441	Tify
Bra015992	1261	14.2219	1.87593	-2.92243	MYB
Bra007324	1094	73.9965	9.6908	-2.93277	MADS
Bra031950	1330	27.8105	3.62495	-2.9396	NAC
Bra027237	1627	867.907	112.887	-2.94266	NAC
Bra013055	1217	44.0754	5.71278	-2.94771	MYB
Bra024263	1662	28.2654	3.66013	-2.94907	NAC
Bra001884	2841	81.044	10.4423	-2.95627	CPP
Bra019247	1428	102.348	13.12	-2.96365	C2C2-Dof
Bra011626	1177	19.6483	2.51734	-2.96443	RWP-RK
Bra010864	1730	204.594	26.156	-2.96755	VOZ
Bra012475	1575	30.2311	3.78347	-2.99825	C2C2-CO-like
Bra022637	657	39.69	4.81418	-3.04341	MYB
Bra004393	1536	138.374	16.7343	-3.04769	MADS
Bra006994	668	408.45	49.282	-3.05103	S1Fa-like
Bra009667	753	18.7208	2.25077	-3.05615	TCP
Bra028435	1146	15.4878	1.81157	-3.09582	NAC
Bra014818	1508	82.6768	9.56649	-3.11142	SRS
Bra015715	2069	100.025	11.5083	-3.11961	MYB
Bra025456	741	112.173	12.608	-3.15332	GRAS
Bra031853	915	77.0796	8.64166	-3.15697	C2C2-Dof
Bra011087	1086	1431.7	159.984	-3.16173	C3H
Bra017533	2022	311.209	34.4479	-3.17539	bHLH
Bra002338	1107	1453	160.243	-3.18071	Tify
Bra001729	5008	10676.8	1161.89	-3.19993	ABI3VP1
Bra040671	1894	22.6838	2.44422	-3.21421	bHLH
Bra035698	1334	106.315	11.0209	-3.27003	LOB
Bra014169	1144	29.4745	2.96006	-3.31577	MYB
Bra026082	1131	25.45	2.55415	-3.31675	AP2-EREBP
Bra035137	2944	27.6364	2.77267	-3.31722	AP2-EREBP
Bra010258	4461	336.566	33.6842	-3.32074	AP2-EREBP
Bra012827	2095	454.394	45.3407	-3.32506	C3H
Bra040322	1311	205.503	20.4345	-3.33008	C2C2-YABBY
Bra003483	1555	117.125	11.5614	-3.34066	bHLH
Bra007836	4807	230.208	22.5533	-3.35152	ABI3VP1
Bra004396	1525	32.7028	3.1992	-3.35363	C2C2-Dof
Bra012891	1847	46.0333	4.44861	-3.37125	BES1
Bra034396	879	71.0993	6.86912	-3.37164	C2H2
Bra000429	1430	26.2594	2.5057	-3.38955	C2C2-Dof
Bra029313	1152	65.4536	6.14441	-3.41313	NAC
Bra027238	1337	377.433	34.7252	-3.44217	NAC
Bra016520	1196	71.9435	6.59523	-3.44737	Tify
Bra004015	1425	32.7568	2.9801	-3.45836	bHLH
Bra030184	821	57.7257	5.18278	-3.47742	bHLH
Bra024399	921	138.651	12.3156	-3.4929	C2C2-Dof
Bra008343	936	299.934	26.1563	-3.51941	AP2-EREBP
Bra040153	1319	53.9421	4.54404	-3.56936	NAC
Bra021592	1465	43.6232	3.65572	-3.57687	NAC
Bra006885	2460	620.65	51.4124	-3.59359	C3H
Bra013266	1209	69.4672	5.68895	-3.6101	PLATZ
Bra024194	5586	21.0463	1.68859	-3.63968	NAC
Bra017842	1599	48.402	3.85182	-3.65146	GRAS
Bra032630	561	227.109	17.8658	-3.66811	AP2-EREBP
Bra005003	965	140.427	10.9304	-3.6834	LIM
Bra035873	1490	46.1028	3.57291	-3.68968	C2C2-Dof
Bra002882	465	6.89799	0.525652	-3.714	HSF
Bra012112	1947	103.115	7.85191	-3.71507	LOB
Bra021041	2262	203.343	15.2699	-3.73515	C2C2-GATA
Bra023683	1742	26.3266	1.95564	-3.75081	C3H
Bra040020	1614	26.3184	1.95395	-3.7516	C2C2-CO-like
Bra029889	945	19.1043	1.40593	-3.7643	AP2-EREBP
Bra029784	553	494.241	35.9312	-3.78191	S1Fa-like
Bra025229	1736	130.16	9.43583	-3.786	ABI3VP1
Bra007066	1855	270.772	19.1953	-3.81825	AP2-EREBP
BGI_novel_G001572	706	12.0415	0.850229	-3.82401	MYB
Bra002107	1242	27.8354	1.96522	-3.82416	MYB
Bra037323	1281	155.05	10.9156	-3.82827	LOB
Bra019239	1724	626.497	43.6544	-3.84311	WRKY
Bra031852	2214	61.1925	4.26099	-3.84409	bHLH
Bra030743	1158	33.8629	2.28454	-3.88973	MYB
Bra003994	1610	87.6228	5.80067	-3.91702	C2C2-Dof
Bra014094	1633	117.781	7.57432	-3.95884	C2H2
Bra008513	1829	40.5684	2.57817	-3.97594	Sigma70-like
Bra025635	423	8.15298	0.51748	-3.97775	HSF
Bra040311	1164	32.1352	1.99791	-4.00759	LOB
Bra026635	1600	66.434	4.10467	-4.01658	G2-like
Bra009805	1371	6869.02	424.342	-4.0168	C2C2-CO-like
Bra036900	3040	75.5567	4.6398	-4.02543	CPP
Bra008846	1196	506.991	31.0887	-4.0275	Tify
Bra012122	1953	747.374	45.5364	-4.03674	RWP-RK
Bra014191	962	48.1705	2.86212	-4.073	ABI3VP1
Bra000154	1701	48.636	2.87657	-4.07961	LIM
Bra000538	1246	362.777	21.1983	-4.09706	C2C2-YABBY
Bra016903	3138	495.459	28.8921	-4.10002	C3H
Bra008154	370	14.0223	0.814784	-4.10516	bHLH
Bra027675	4726	15.7329	0.893565	-4.13807	WRKY
Bra030986	1334	19.8874	1.11498	-4.15676	Tify
Bra033465	2386	522.793	28.7532	-4.18445	C3H
Bra027284	1991	230.303	12.6191	-4.18985	TCP
Bra040260	1458	117.771	6.37603	-4.20719	bZIP
Bra030124	369	14.9113	0.777133	-4.2621	C2C2-Dof
Bra015481	1167	76.4636	3.91642	-4.28716	MYB
Bra001798	2954	40.8813	2.05545	-4.31391	bHLH
Bra033291	2351	196.88	9.86733	-4.31851	MYB
Bra024521	489	10.0521	0.496242	-4.34032	MADS
Bra008802	1280	246.89	12.1822	-4.34103	MADS
Bra014552	1274	54.3908	2.64933	-4.35966	MADS
Bra030496	2656	387.434	18.8278	-4.36302	MYB
Bra017831	949	12.5103	0.60639	-4.36672	LOB
Bra009862	675	23.4676	1.13559	-4.36916	AP2-EREBP
Bra005103	1085	54.7888	2.64235	-4.37399	WRKY
Bra005166	378	4.13109	0.194228	-4.4107	MADS
Bra027596	976	120.961	5.57482	-4.43948	NAC
Bra032061	1090	126.08	5.74775	-4.4552	C2C2-CO-like
Bra027537	1134	148.861	6.72948	-4.46733	C3H
Bra024961	2637	69.828	3.13102	-4.4791	C2C2-GATA
Bra036528	1490	2621.92	116.682	-4.48997	C2C2-CO-like
Bra007419	2758	83.867	3.67998	-4.51033	MADS
Bra018998	1379	1293.56	56.6948	-4.51198	NAC
Bra037414	1674	151.073	6.60795	-4.5149	bHLH
Bra025158	973	64.6025	2.7883	-4.53413	bHLH
Bra016492	3130	181.899	7.81247	-4.54121	ARF
Bra020223	894	19.058	0.808878	-4.55833	C2H2
Bra027796	2044	60.1099	2.55009	-4.55898	bHLH
Bra013364	1602	76.6664	3.19261	-4.58578	MADS
Bra008096	1344	21.6844	0.891679	-4.60399	MYB
Bra021114	1745	1273.38	51.6431	-4.62394	NAC
Bra039762	1467	34.7794	1.38333	-4.65201	GRAS
Bra010136	1402	54.7759	2.08463	-4.71568	C2C2-Dof
Bra009864	1629	68.2302	2.57282	-4.72899	C2C2-GATA
Bra020398	1124	365.714	13.6445	-4.74432	bHLH
Bra004505	1232	30.5272	1.13885	-4.74445	bHLH
Bra004910	1276	156.492	5.83137	-4.74611	LOB
Bra025658	1230	32.2828	1.19915	-4.75068	NAC
Bra014479	549	53.5354	1.9547	-4.77548	GRAS
Bra026830	1513	78.0787	2.81861	-4.79187	zf-HD
Bra027768	1046	18.0756	0.635346	-4.83036	WRKY
Bra032910	1407	31.4026	1.07544	-4.86789	NAC
Bra010657	777	59.7297	2.03288	-4.87685	AP2-EREBP
Bra011285	6404	203.149	6.88254	-4.88345	ABI3VP1
Bra003279	1032	33.5068	1.12795	-4.89268	MADS
Bra016286	1175	28.678	0.957023	-4.90525	C2C2-Dof
Bra039340	1332	279.701	9.28852	-4.91229	G2-like
Bra040325	846	17.1838	0.569353	-4.91558	C2H2
Bra033067	1390	51.7095	1.67411	-4.94896	MYB
Bra001648	968	87.6208	2.80005	-4.96775	ABI3VP1
Bra033731	1137	25.7658	0.809447	-4.99238	C3H
Bra027455	864	253.863	7.92938	-5.0007	zf-HD
Bra017302	585	46.8041	1.4237	-5.03892	AP2-EREBP
Bra013758	1011	145.492	4.30208	-5.07976	C2C2-Dof
Bra010895	905	224.732	6.62517	-5.0841	NAC
Bra013277	2374	517.499	15.1285	-5.09621	ARR-B
Bra008788	1001	51.1449	1.49059	-5.10063	NAC
Bra017879	783	32.2861	0.938902	-5.1038	AP2-EREBP
Bra000495	1165	39.3498	1.08263	-5.18375	bHLH
Bra012190	3519	390.381	10.1234	-5.26912	ARF
Bra018320	1257	65.9248	1.69259	-5.28351	LOB
Bra011244	3276	219.654	5.50452	-5.31847	AP2-EREBP
Bra032953	1886	464.569	11.5357	-5.33172	ABI3VP1
Bra002509	1494	249.374	6.18217	-5.33406	ABI3VP1
Bra032814	1343	118.269	2.88421	-5.35776	MADS
Bra036327	1459	204.458	4.92134	-5.37661	NAC
Bra003178	1983	590.809	13.7188	-5.42847	AP2-EREBP
Bra008596	1304	22.7415	0.527467	-5.4301	MYB
Bra003309	1218	64.0044	1.47558	-5.43882	C2C2-YABBY
Bra025490	3482	53.156	1.22141	-5.44361	WRKY
Bra030728	1389	99.2716	2.24842	-5.4644	C2C2-YABBY
Bra001690	1102	42.0976	0.952696	-5.46558	ABI3VP1
Bra024683	1202	94.7655	2.10858	-5.49002	C2C2-Dof
Bra030099	1397	38.7277	0.854042	-5.50291	NAC
Bra006422	1249	65.2725	1.4005	-5.54246	MYB
BGI_novel_G001589	656	10.2543	0.219266	-5.5474	ABI3VP1
Bra000491	1003	112.568	2.40354	-5.5495	LOB
Bra001597	1755	465.108	9.74297	-5.57706	NAC
Bra011800	729	72.9319	1.42629	-5.67621	C2C2-Dof
Bra025713	1268	46.3705	0.904725	-5.67958	Tify
Bra000256	4071	178.245	3.42191	-5.70292	bZIP
Bra020016	1289	137.706	2.60051	-5.72666	MYB
Bra011740	1511	219.908	4.13857	-5.73163	bHLH
Bra017809	1667	203.141	3.7996	-5.74049	AP2-EREBP
Bra037887	2176	150.037	2.78255	-5.75276	bHLH
Bra006229	1093	171.008	3.16846	-5.75414	NAC
Bra024404	1570	171.361	3.17167	-5.75566	bHLH
Bra006214	1483	500.403	9.191	-5.76672	MADS
Bra022832	702	13.3162	0.23848	-5.80318	AP2-EREBP
Bra033274	567	67.5743	1.15703	-5.86798	AP2-EREBP
Bra000235	1192	91.2793	1.55309	-5.87707	HSF
Bra002148	1507	102.041	1.71676	-5.89332	NAC
Bra036436	1344	100.895	1.68683	-5.90239	LOB
Bra023669	1522	121.329	1.97013	-5.94449	NAC
Bra016164	991	64.8729	1.0248	-5.9842	MYB
Bra016575	1054	72.5983	1.14609	-5.98514	MYB
Bra021382	1241	74.3488	1.15412	-6.00945	MYB
Bra022374	843	198.092	3.07393	-6.00994	ABI3VP1
Bra019956	931	95.4905	1.4618	-6.02954	LIM
Bra005984	705	155.431	2.35947	-6.04167	TCP
Bra003356	2164	130.239	1.97691	-6.04177	MADS
Bra039658	531	153.891	2.32521	-6.04841	AP2-EREBP
Bra026720	1089	235.397	3.50882	-6.06796	MYB
Bra004689	1559	66.3651	0.976878	-6.0861	bZIP
Bra024697	2237	136.025	1.98991	-6.09502	ABI3VP1
Bra033572	1393	61.8671	0.90336	-6.09773	MYB
Bra004530	2095	169.724	2.39912	-6.14454	ARF
Bra016604	1154	130.665	1.82352	-6.163	Tify
Bra024222	687	17.3194	0.241205	-6.16598	AP2-EREBP
Bra021856	923	146.887	2.00239	-6.19684	NAC
Bra025652	928	17.711	0.238662	-6.21353	MYB
Bra039395	1256	60.6133	0.815776	-6.21532	MYB
Bra011970	867	62.6024	0.82132	-6.25213	C2H2
Bra035488	1391	52.3463	0.684807	-6.25625	NAC
Bra039528	1758	68.1623	0.877003	-6.28025	G2-like
Bra023637	1331	87.1939	1.12123	-6.28108	MYB
Bra023652	1337	46.4423	0.588001	-6.30348	ABI3VP1
Bra000696	1457	162.26	1.99739	-6.34405	MADS
Bra010848	528	19.2865	0.233726	-6.36663	C2C2-Dof
Bra011741	2014	309.155	3.73564	-6.37083	AP2-EREBP
Bra016377	1869	148.159	1.75624	-6.39852	bHLH
Bra020093	976	21.2661	0.251052	-6.40443	MADS
Bra028892	1176	70.9168	0.826964	-6.42216	MYB
Bra039170	1458	156.413	1.7306	-6.49795	MADS
Bra030952	1038	24.3895	0.269176	-6.50157	TCP
Bra011037	1492	25.7662	0.280266	-6.52254	NAC
Bra008203	1482	24.7996	0.268529	-6.52909	SRS
Bra007972	1181	25.4884	0.239532	-6.73348	MADS
Bra025299	1657	91.0006	0.824621	-6.786	MYB
Bra003704	1017	27.0419	0.241773	-6.8054	Trihelix
Bra000378	1124	71.7728	0.612033	-6.87369	C2C2-YABBY
Bra015890	1177	306.409	2.58764	-6.88768	MYB
Bra012471	1118	30.0108	0.250233	-6.90606	G2-like
Bra011833	831	107.97	0.899371	-6.90749	AP2-EREBP
Bra006449	1474	143.053	1.12213	-6.99417	NAC
BGI_novel_G001588	1061	32.7577	0.25467	-7.00706	ABI3VP1
Bra001705	1416	46.8418	0.362857	-7.01225	NAC
Bra036636	1365	868.977	6.57162	-7.04692	HB
Bra035532	947	76.5054	0.565842	-7.07902	MYB
Bra006322	1021	154.705	1.12874	-7.09866	MADS
Bra018796	1263	38.0705	0.264679	-7.16829	bHLH
Bra004315	1123	557.434	3.87241	-7.16943	LOB
Bra020471	1052	451.843	2.94789	-7.26	bZIP
Bra010736	1006	298.744	1.87907	-7.31275	MYB
Bra004305	1300	134.813	0.840861	-7.32488	ARR-B
Bra009246	1019	92.9571	0.562027	-7.36978	NAC
Bra033027	1798	302.901	1.72455	-7.45648	MYB
Bra018997	1281	762.646	4.3021	-7.46983	NAC
Bra030783	1221	105.615	0.581266	-7.5054	MYB
Bra009257	741	2769.77	14.8906	-7.53922	C3H
Bra004716	1090	472.263	2.38101	-7.63187	MADS
Bra001596	1059	179.103	0.869004	-7.68721	NAC
Bra030820	1350	195.218	0.858874	-7.82842	NAC
BGI_novel_G000227	1179	75.3052	0.294327	-7.99919	ABI3VP1
Bra025362	813	114.64	0.409761	-8.12812	zf-HD
Bra037895	1164	2482.21	8.80385	-8.13928	MADS
Bra012960	1812	331.509	1.17309	-8.1426	NAC
Bra035097	981	277.483	0.978721	-8.14729	MYB
Bra005492	1004	174.054	0.612333	-8.151	NAC
Bra015868	1113	195.989	0.657202	-8.22022	BES1
Bra006370	1547	202.084	0.601809	-8.39144	MYB
Bra032028	1346	407.88	1.21263	-8.39386	MYB
Bra008674	1590	515.151	1.46364	-8.45929	MADS
Bra028685	1506	1359.97	3.70213	-8.521	NAC
Bra031669	1475	304.183	0.807665	-8.55697	MYB
Bra021470	1635	604.811	1.48602	-8.66889	MADS
Bra012564	3978	250.685	0.589864	-8.73128	MADS
Bra038107	603	301.424	0.686442	-8.77844	AP2-EREBP
Group 7: 504 putative TF genes in CS-VS-CM
GeneID	Length	CS-Expression	CM-Expression	log2FoldChange(BBCC/BC)	TF_family
Bra030709	1797	0.265678	193.375	9.50751	C2C2-GATA
Bra031903	1634	2.48359	1165.4	8.87419	AP2-EREBP
Bra015264	1173	16.5304	7280.19	8.78271	C3H
Bra024325	1809	4.40991	1558.86	8.46553	AP2-EREBP
Bra000282	918	0.235191	65.4788	8.12105	NAC
Bra006460	876	2.72336	612.075	7.81218	AP2-EREBP
Bra032900	477	0.223992	50.2123	7.80845	AP2-EREBP
Bra028601	1368	6.61486	1287.52	7.60467	EIL
Bra017251	1669	20.0258	2972.58	7.21371	bZIP
Bra005287	2038	20.6266	2679.2	7.02115	bZIP
Bra037794	1719	2.16491	263.141	6.92538	AP2-EREBP
Bra030542	1200	11.662	1333.37	6.83712	C3H
Bra012937	1752	1.03697	113.036	6.76827	MYB
Bra005113	744	4.09062	437.15	6.73967	AP2-EREBP
Bra023404	1444	0.478595	49.5914	6.69514	AP2-EREBP
Bra029889	945	4.67107	404.479	6.43617	AP2-EREBP
Bra000283	1599	3.79638	316.84	6.38299	bHLH
Bra004736	985	1.098	88.3159	6.32972	NAC
Bra015017	5078	1.07235	72.8558	6.0862	VOZ
Bra021072	732	0.193968	13.0326	6.07016	Trihelix
Bra039404	909	0.190945	10.6642	5.80348	MADS
Bra012263	1442	13.7418	737.168	5.74535	PLATZ
Bra027057	1979	7.38484	334.235	5.50015	WRKY
Bra007739	1072	19.4555	856.32	5.4599	HSF
Bra014056	468	5.45732	239.098	5.45326	AP2-EREBP
BGI_novel_G001698	335	0.180566	7.5793	5.39147	GRAS
Bra008835	1455	1.02132	38.4246	5.23352	AP2-EREBP
Bra009475	315	0.183363	6.87852	5.22932	C2H2
Bra014925	420	0.469683	17.1866	5.19345	AP2-EREBP
Bra002262	765	0.456218	16.2041	5.15049	AP2-EREBP
BGI_novel_G001813	393	1.30062	44.7509	5.10465	bHLH
Bra021910	549	0.174991	6.01844	5.10404	MADS
Bra002159	921	3.2296	107.86	5.06166	AP2-EREBP
Bra025865	1583	52.4946	1714.92	5.02983	PLATZ
Bra003998	1025	4.07062	131.301	5.01149	NAC
Bra001917	716	0.188041	6.01834	5.00025	MYB
Bra033950	1651	5.1796	165.65	4.99915	bHLH
Bra023674	867	9.83083	299.428	4.92875	AP2-EREBP
Bra005688	1239	3.20667	95.665	4.89884	Trihelix
Bra019123	1030	3.51223	103.921	4.88696	WRKY
Bra012140	567	8.01386	236	4.88014	AP2-EREBP
Bra009432	751	0.72596	21.2284	4.86996	MYB
Bra003752	615	126.681	3665.25	4.85464	AP2-EREBP
Bra008593	1860	3.25654	92.7308	4.83164	HSF
Bra036061	489	27.0089	742.26	4.78042	AP2-EREBP
Bra024394	1971	5.71739	154.983	4.76061	AP2-EREBP
Bra027160	711	1.02241	27.2975	4.73871	MYB
Bra041023	1226	1.00554	26.2824	4.70805	ABI3VP1
Bra037124	540	48.5185	1261.71	4.7007	AP2-EREBP
Bra001258	1535	75.9995	1969.34	4.69558	MYB
Bra004385	953	1.00766	24.9883	4.63216	NAC
Bra006195	1896	13.7999	336.755	4.60897	AP2-EREBP
Bra024354	1458	25.9572	625.255	4.59024	EIL
Bra008858	740	1.82234	43.3072	4.57074	WRKY
Bra036082	669	2.40884	52.4068	4.44335	C2C2-Dof
Bra005739	5070	10.937	233.468	4.41594	ULT
Bra037478	1757	5.41193	112.883	4.38254	bHLH
Bra030010	708	0.718987	14.181	4.30186	C2C2-Dof
Bra001907	1347	1.85313	33.7983	4.18892	MYB
Bra011870	420	0.445735	7.96979	4.16028	MYB
Bra019052	1266	37.4041	654.837	4.12987	NAC
Bra000307	3455	31.4076	534.085	4.08788	RWP-RK
Bra008200	597	90.8325	1537.08	4.08084	AP2-EREBP
Bra001648	996	7.42499	125.291	4.07675	ABI3VP1
Bra000308	2929	102.205	1717.1	4.07044	RWP-RK
Bra019244	1862	6.28149	104.366	4.0544	GRF
Bra041077	1872	6.55437	108.871	4.05401	C2C2-CO-like
Bra037421	959	7.12903	118.173	4.05105	C2C2-GATA
BGI_novel_G001487	942	52.8572	874.414	4.04815	C2C2-YABBY
Bra037004	906	4.62629	73.7222	3.99417	MYB
Bra028759	918	13.1201	206.727	3.97788	AP2-EREBP
Bra031146	936	0.729535	11.483	3.97638	AP2-EREBP
Bra029892	3654	281.989	4406.73	3.966	ABI3VP1
Bra023983	2292	8.94536	136.55	3.93214	WRKY
Bra009112	1015	104.74	1587.09	3.92149	AP2-EREBP
Bra004043	1007	1.02285	14.7281	3.84791	bHLH
Bra032901	489	0.780503	10.8737	3.8003	AP2-EREBP
Bra011744	588	27.9592	389.431	3.79997	AP2-EREBP
Bra018896	1839	45.4544	632.726	3.79909	bHLH
Bra026869	1984	12.9351	178.014	3.78262	WRKY
Bra022367	828	16.9062	231.12	3.77302	mTERF
Bra005852	987	14.8504	194.476	3.71102	AP2-EREBP
Bra020491	1736	25.9057	332.776	3.68321	HB
Bra003382	3278	6.93889	88.0504	3.66555	RWP-RK
Bra015840	621	14.6187	184.741	3.65962	AP2-EREBP
Bra029778	1283	4.32518	53.8725	3.63871	MYB
Bra016367	477	4.34022	53.0551	3.61165	AP2-EREBP
Bra037151	1823	94.6681	1141.66	3.59211	C2H2
Bra026554	2160	38.1648	457.651	3.58393	WRKY
Bra019697	2290	32.4578	388.323	3.58062	WRKY
Bra001644	776	1.55506	18.5213	3.57414	C2C2-GATA
Bra022033	1785	4.94413	57.122	3.53026	WRKY
Bra024743	1288	8.19294	93.2318	3.50837	AP2-EREBP
Bra025655	1840	24.7461	275.505	3.4768	C2C2-Dof
Bra011749	987	238.382	2505.16	3.39356	MYB
Bra034159	1127	17.4461	182.668	3.38825	AP2-EREBP
Bra033239	1534	618.8	6468.72	3.38594	NAC
Bra015758	2929	19.238	199.787	3.37644	RWP-RK
Bra035636	2330	42.7964	438.082	3.35564	C3H
Bra034828	1426	1.84031	17.9273	3.28414	ABI3VP1
Bra006186	1080	22.6036	220.143	3.28381	NAC
Bra032174	1504	57.8303	551.692	3.25397	WRKY
Bra016348	1382	10.3643	97.9681	3.24069	HB
Bra037711	2745	4.86122	45.7158	3.2333	RWP-RK
Bra035746	1842	593.999	5557.54	3.22591	EIL
Bra002025	3210	50.1742	466.853	3.21795	RWP-RK
Bra024998	1743	118.618	1092.84	3.20368	bHLH
Bra025914	1049	116.312	1052.16	3.17729	MYB
Bra021471	1300	140.987	1262.96	3.16318	NAC
Bra006851	1912	33.8996	298.38	3.13781	C2C2-GATA
Bra015731	1484	26.6195	227.248	3.09371	PLATZ
Bra010266	1755	93.0882	793.266	3.09113	WRKY
Bra012337	1211	5.1969	44.2416	3.08968	MYB
BGI_novel_G000418	949	18.9812	158.474	3.0616	C3H
Bra020182	1193	100.128	827.739	3.04733	NAC
Bra001023	3863	7.64144	61.9782	3.01984	WRKY
Bra022149	1496	50.6047	403.558	2.99543	Trihelix
Bra024793	855	75.4747	599.408	2.98947	mTERF
Bra036760	1304	55.1466	433.615	2.97507	bHLH
Bra017685	1070	17.0439	133.258	2.96689	MYB
Bra021071	2675	9.96215	77.889	2.96689	Trihelix
Bra017811	744	71.4122	544.489	2.93066	AP2-EREBP
Bra031668	2134	19.4967	144.575	2.89051	bHLH
Bra005804	2371	329.68	2414.68	2.87269	NAC
Bra012127	2400	572.957	4129.36	2.84942	FHA
Bra023748	417	0.999378	7.19276	2.84744	AP2-EREBP
Bra021113	1135	3.64768	26.092	2.83856	NAC
Bra023848	3066	148.297	1048.29	2.82148	FAR1
Bra039426	1326	2.33018	16.4648	2.82087	mTERF
Bra012901	729	3.75562	26.1186	2.79795	C2C2-Dof
Bra040015	2274	26.9128	186.892	2.79584	MYB
Bra029812	2097	115.848	800.123	2.78799	Trihelix
Bra028970	2471	60.8027	415.57	2.77288	mTERF
Bra015645	1174	3.22755	21.9957	2.76871	MADS
Bra035077	2013	19.0554	126.156	2.72694	mTERF
Bra016886	1521	18.7566	123.432	2.71825	bHLH
Bra031886	7287	401.808	2638.41	2.71509	MADS
Bra029658	1918	29.5504	192.089	2.70052	MYB
BGI_novel_G000737	2299	28.8769	187.042	2.69538	FAR1
Bra036885	1720	42.741	274.704	2.68418	Tify
Bra029291	972	15.1606	96.9491	2.6769	HSF
Bra010908	2340	13.518	86.2319	2.67334	C2C2-CO-like
Bra031269	576	3.19622	20.1556	2.65674	C2C2-Dof
Bra034866	1369	12.8823	80.8819	2.65042	Trihelix
Bra040968	1991	86.236	534.679	2.63231	HSF
Bra007937	665	1.55142	9.5647	2.62413	Tify
Bra024446	2569	617.639	3753.51	2.6034	TAZ
Bra022951	903	5.38723	32.1643	2.57785	ABI3VP1
Bra011706	1677	141.896	843.938	2.57231	BES1
Bra030688	2346	103.596	615.985	2.57192	GRAS
Bra030040	1517	12.3141	71.1343	2.53023	SBP
Bra005818	1305	156.743	903.192	2.52663	MYB
Bra028088	951	30.7487	177.049	2.52555	bHLH
Bra012665	1527	7.90121	45.4196	2.52317	MYB
Bra017782	1414	44.3959	254.024	2.51647	BES1
Bra009464	687	7.49359	42.3402	2.4983	C2H2
Bra040110	1357	244.07	1371.98	2.49089	Trihelix
Bra009715	594	5.35824	29.8536	2.47807	mTERF
Bra036165	1240	60.0275	333.52	2.47408	FHA
Bra011655	855	78.622	433.979	2.46462	CSD
Bra006050	1263	6.50113	35.6655	2.45577	EIL
Bra034067	1818	31.9187	172.386	2.43317	MYB
Bra004767	3242	102.499	546.905	2.41568	RWP-RK
Bra001386	1359	3.75875	20.0509	2.41534	AP2-EREBP
Bra036016	582	10.3697	55.0586	2.4086	AP2-EREBP
Bra004800	1344	64.1234	337.98	2.39802	mTERF
Bra027459	1034	215.498	1121.72	2.37996	C3H
Bra009456	2251	198.486	1025.97	2.36988	NAC
Bra002179	1715	210.093	1078.28	2.35963	TUB
Bra001784	666	7.40368	37.9873	2.3592	AP2-EREBP
Bra041042	2345	21.0155	107.351	2.3528	CPP
Bra003377	1459	19.763	100.789	2.35046	FAR1
Bra020398	1132	10.7194	54.2015	2.33811	bHLH
Bra010563	2148	48.6562	245.935	2.33758	C2C2-GATA
Bra017742	811	34.0536	170.331	2.32246	CSD
Bra023112	1530	26.181	5.23543	-2.32214	WRKY
Bra001729	4236	9750.56	1948.76	-2.32293	ABI3VP1
Bra028375	1254	65.0659	12.9893	-2.32458	mTERF
Bra014504	993	10.601	2.11334	-2.32661	BBR/BPC
Bra003994	1598	51.5181	10.2693	-2.32674	C2C2-Dof
Bra027284	1319	77.3781	15.337	-2.33491	TCP
Bra027384	1827	77.6022	15.3333	-2.33943	GRF
Bra011740	1434	99.9754	19.6111	-2.3499	bHLH
Bra031859	819	50.4701	9.89481	-2.35068	zf-HD
Bra021038	1427	24.8181	4.85528	-2.35377	G2-like
Bra021304	678	24.9351	4.87681	-2.35417	mTERF
Bra010485	633	101.817	19.6866	-2.3707	zf-HD
Bra000685	747	134.886	25.934	-2.37883	mTERF
Bra020617	1155	13.2171	2.53604	-2.38175	WRKY
Bra012122	1953	74.1598	14.2122	-2.3835	RWP-RK
Bra011576	949	17.2701	3.2683	-2.40167	MYB
Bra000102	1624	109.384	20.4373	-2.42013	bZIP
Bra011781	1735	20.0214	3.68747	-2.44084	GRF
Bra003284	903	20.3275	3.67355	-2.46818	C2H2
Bra038219	795	12.1092	2.18333	-2.47151	C2H2
Bra036731	3105	38.0545	6.80721	-2.48293	Trihelix
Bra005794	1786	14.0671	2.50687	-2.48837	MYB
Bra023751	979	18.7432	3.27904	-2.51502	bHLH
Bra010548	1455	19.097	3.3271	-2.52101	C2C2-Dof
Bra010136	1507	25.6646	4.46533	-2.52294	C2C2-Dof
Bra035148	1142	25.8233	4.47938	-2.5273	WRKY
Bra029640	1514	19.8056	3.42688	-2.53094	bHLH
Bra017493	885	10.1219	1.72873	-2.54969	AP2-EREBP
Bra000429	1430	26.1919	4.45996	-2.55402	C2C2-Dof
Bra010864	1594	226.869	38.5264	-2.55794	VOZ
Bra023965	1693	161.302	27.0598	-2.57554	HB
Bra003419	1043	26.8437	4.49817	-2.57718	C2C2-GATA
Bra007189	997	304.074	50.857	-2.5799	LIM
Bra034950	1366	207.234	34.5938	-2.58267	Alfin-like
Bra017839	1473	36.1421	6.01866	-2.58617	TAZ
Bra038332	1373	17.5332	2.91409	-2.58897	bHLH
Bra011282	1386	209.327	34.7763	-2.58958	WRKY
Bra028716	1683	36.6849	6.0412	-2.60228	mTERF
Bra040010	2435	56.4807	9.17089	-2.62263	Trihelix
Bra015598	1619	120.329	19.3616	-2.63571	C2H2
Bra002148	1509	35.0502	5.60762	-2.64396	NAC
Bra037322	986	10.9903	1.74208	-2.65735	LOB
Bra032913	2885	208.436	32.4281	-2.68429	VOZ
Bra034120	2010	50.1362	7.5789	-2.72579	NAC
Bra006085	1180	26.9217	4.06596	-2.7271	HB
Bra024263	1662	29.7204	4.4588	-2.73673	NAC
Bra018665	1246	16.9404	2.54146	-2.73674	C2C2-GATA
Bra024735	1119	14.4744	2.16878	-2.73855	AP2-EREBP
Bra021885	2133	105.827	15.8076	-2.74302	ARF
Bra005984	705	50.8468	7.58863	-2.74425	TCP
Bra014907	1085	64.5606	9.50966	-2.76319	LOB
Bra027423	966	35.9492	5.22948	-2.78122	MYB
Bra008712	792	41.4056	6.00058	-2.78665	zf-HD
Bra013732	1162	28.7469	4.08435	-2.81523	WRKY
Bra003194	1035	59.4098	8.37928	-2.8258	C2C2-GATA
Bra017831	876	23.3364	3.29114	-2.82593	LOB
Bra034396	879	31.7734	4.47956	-2.82639	C2H2
Bra031581	2007	15.7029	2.20521	-2.83204	GRAS
Bra009659	3354	96.8529	13.4352	-2.84978	RWP-RK
Bra031065	1514	216.745	29.9025	-2.85766	Tify
Bra008514	1028	35.2908	4.85112	-2.8629	LOB
Bra020017	1682	12.6707	1.73983	-2.86448	bHLH
Bra031580	2073	21.1587	2.89799	-2.86813	GRAS
Bra009774	2000	355.602	48.5323	-2.87325	NAC
Bra000012	2022	64.8103	8.78492	-2.88312	GRAS
Bra018772	967	13.2193	1.7875	-2.88664	MYB
Bra037544	1694	270.219	35.7161	-2.91948	ABI3VP1
Bra024953	888	34.5551	4.48411	-2.946	AP2-EREBP
Bra006422	1249	72.7671	9.22317	-2.97995	MYB
Bra005741	2484	41.6464	5.25161	-2.98736	C2H2
Bra007099	2103	218.844	27.5211	-2.99129	C2C2-GATA
Bra025658	1138	23.1796	2.91045	-2.99354	NAC
Bra011777	1602	38.8994	4.85862	-3.00113	GRAS
Bra011244	3276	54.7414	6.81271	-3.00633	AP2-EREBP
Bra005726	1089	29.8134	3.69251	-3.01329	E2F-DP
Bra004910	1276	87.0082	10.6826	-3.02589	LOB
Bra040086	1319	117.132	14.2353	-3.04059	Tify
Bra018796	2033	27.2061	3.29555	-3.04534	bHLH
Bra024350	4031	50.326	6.06129	-3.05361	MADS
Bra039096	837	11.4335	1.3673	-3.06386	TCP
Bra012190	3519	90.1206	10.7024	-3.07392	ARF
Bra011833	831	34.5905	4.10781	-3.07394	AP2-EREBP
Bra037414	1540	60.8916	7.21609	-3.07695	bHLH
Bra018316	951	11.6792	1.37797	-3.08333	OFP
Bra032078	1438	14.8788	1.75538	-3.0834	ABI3VP1
Bra037779	1466	24.9539	2.90222	-3.10404	NAC
Bra022376	1913	124.339	14.2065	-3.12966	ABI3VP1
Bra033919	2982	126.016	14.3309	-3.13641	CPP
Bra006885	2355	341.184	38.6659	-3.14142	C3H
Bra015686	738	8.73474	0.968432	-3.17304	AP2-EREBP
Bra025158	1625	54.6271	6.05405	-3.17365	bHLH
Bra031852	1687	107.291	11.8828	-3.17458	bHLH
Bra015456	1360	12.3834	1.35884	-3.18796	bHLH
Bra003772	1634	83.4585	9.13223	-3.19202	BES1
Bra028872	1434	16.0504	1.7408	-3.20479	C2C2-Dof
Bra014923	1161	19.8007	2.14343	-3.20756	bHLH
Bra002528	483	13.0716	1.4092	-3.21349	C2H2
Bra008846	1202	268.943	28.984	-3.21397	Tify
Bra013493	688	20.0044	2.1451	-3.2212	C2C2-Dof
Bra039762	1467	56.2179	6.02714	-3.22148	GRAS
Bra036251	1539	285.073	30.1786	-3.23974	bZIP
BGI_novel_G000169	922	282.193	29.8578	-3.2405	GeBP
Bra032891	894	16.9936	1.76696	-3.26566	C2C2-Dof
Bra013005	549	5.61239	0.574045	-3.28938	bZIP
Bra017980	1801	257.461	26.3271	-3.28974	NAC
Bra005181	1160	9.5601	0.973212	-3.2962	C2C2-Dof
Bra017533	1710	29.1722	2.92375	-3.3187	bHLH
Bra014094	1552	157.706	15.7813	-3.32095	C2H2
Bra000466	1647	41.9194	4.18229	-3.32525	C3H
Bra031588	1215	9.7702	0.973375	-3.32732	C2C2-Dof
Bra033913	1926	37.9243	3.70888	-3.35407	HSF
Bra035667	1393	25.9834	2.52837	-3.36131	C2C2-Dof
Bra001588	636	1486.58	140.623	-3.40209	AP2-EREBP
Bra016492	3130	74.5523	6.9675	-3.41954	ARF
Bra028554	2213	56.5329	5.26678	-3.4241	HB
Bra013266	1209	27.2414	2.5371	-3.42455	PLATZ
Bra007205	1664	678.371	62.3734	-3.44307	C3H
Bra008343	936	19.9457	1.79807	-3.47156	AP2-EREBP
Bra024818	1566	41.6782	3.69926	-3.49398	NAC
Bra032035	2365	37.7077	3.30959	-3.51014	ARR-B
Bra025973	2490	61.0002	5.30124	-3.52441	MYB
Bra034925	1259	230.634	19.7277	-3.54731	bZIP
Bra018997	1516	62.1666	5.28498	-3.55617	NAC
Bra020750	2182	113.438	9.55302	-3.5698	C3H
Bra006190	1145	30.3867	2.54104	-3.57995	Tify
Bra003295	1636	7.17189	0.596193	-3.5885	C2H2
Bra003279	1032	16.442	1.36229	-3.59328	MADS
Bra031629	1013	16.6357	1.36567	-3.6066	C2C2-YABBY
Bra001264	1451	31.5711	2.54888	-3.63067	C2C2-CO-like
Bra035532	947	36.4731	2.92941	-3.63815	MYB
Bra029784	553	157.699	12.6602	-3.63881	S1Fa-like
Bra035129	1471	27.1831	2.14275	-3.66518	ABI3VP1
Bra004878	849	7.60505	0.590331	-3.68736	AP2-EREBP
Bra040604	2051	89.1557	6.87299	-3.69732	C3H
Bra000538	1488	49.1413	3.70555	-3.72917	C2C2-YABBY
Bra007067	1933	8.06343	0.602768	-3.74172	MADS
Bra036022	714	8.35623	0.619218	-3.75433	AP2-EREBP
Bra011357	1328	98.7787	7.26482	-3.7652	Tify
Bra027041	1305	13.5117	0.988908	-3.77223	mTERF
Bra027270	483	127.392	9.31242	-3.77398	AP2-EREBP
Bra006214	1451	163.999	11.893	-3.7855	MADS
Bra040020	1554	57.1287	4.1266	-3.79119	C2C2-CO-like
Bra036659	1350	24.5381	1.75808	-3.80295	mTERF
Bra013758	1509	103.824	7.20587	-3.84883	C2C2-Dof
Bra039658	531	20.0903	1.39356	-3.84965	AP2-EREBP
Bra024733	1787	76.784	5.27789	-3.86277	NAC
Bra003483	1595	66.0319	4.49063	-3.87818	bHLH
Bra014169	1144	84.0774	5.67366	-3.88937	MYB
Bra012827	1926	61.9533	4.12268	-3.90953	C3H
Bra019239	1721	521.664	34.1915	-3.93141	WRKY
Bra008033	1111	9.12158	0.595523	-3.93705	Tify
Bra006449	1474	57.7799	3.733	-3.95216	NAC
Bra031041	1613	21.4514	1.37561	-3.96293	MYB
Bra039395	1256	27.9363	1.77313	-3.97777	MYB
Bra011626	1451	52.8723	3.31781	-3.99421	RWP-RK
Bra007324	1016	78.4378	4.92111	-3.99449	MADS
Bra012475	1448	54.0849	3.32148	-4.02533	C2C2-CO-like
Bra009246	1019	16.1152	0.983873	-4.03381	NAC
BGI_novel_G001133	1209	48.3271	2.94371	-4.03712	OFP
Bra027455	864	213.263	12.6804	-4.07196	zf-HD
Bra024695	1885	83.5262	4.87568	-4.09855	ABI3VP1
Bra011552	901	78.2544	4.50959	-4.1171	C2C2-GATA
Bra019247	1650	71.5949	4.1033	-4.125	C2C2-Dof
Bra012133	817	24.1803	1.38403	-4.12689	bHLH
Bra013277	2326	277.821	15.8143	-4.13486	ARR-B
Bra024763	1967	17.483	0.988606	-4.14441	TUB
Bra024306	1402	45.9717	2.56533	-4.16353	NAC
Bra010220	1844	18.2853	1.01723	-4.16797	WRKY
Bra012891	1417	145.943	8.05542	-4.17931	BES1
BGI_novel_G001589	656	3.79711	0.208377	-4.18763	ABI3VP1
Bra000154	3826	46.6778	2.54373	-4.19772	LIM
Bra039279	1380	25.8333	1.40115	-4.20454	bHLH
Bra014552	1274	62.5247	3.36041	-4.21772	MADS
Bra016749	1932	47.6079	2.54718	-4.22423	bHLH
Bra006956	1800	91.3634	4.88229	-4.22599	GRF
Bra002504	905	18.8298	0.999141	-4.23619	C2C2-Dof
Bra016903	3890	216.902	11.5063	-4.23655	C3H
Bra021708	1371	19.0141	0.988975	-4.26499	MYB
Bra026830	1219	96.6114	4.89306	-4.30338	zf-HD
Bra017809	1667	58.758	2.93866	-4.32155	AP2-EREBP
Bra004338	1374	35.6418	1.77663	-4.32635	bHLH
Bra019162	645	12.9241	0.641415	-4.33266	AP2-EREBP
Bra001532	1593	59.6925	2.93866	-4.34432	GRF
Bra031621	1761	28.2487	1.38553	-4.34967	C2H2
Bra015481	1167	60.766	2.97334	-4.35311	MYB
Bra003311	1521	134.779	6.45511	-4.38401	GRAS
Bra007066	2011	535.95	25.6292	-4.38623	AP2-EREBP
Bra025490	702	4.64433	0.219011	-4.40639	WRKY
Bra012882	3365	37.7879	1.77981	-4.40813	zf-HD
Bra039763	1804	54.81	2.57213	-4.4134	MYB
Bra007972	2710	13.0822	0.609464	-4.42392	MADS
Bra037320	1236	240.737	11.2062	-4.42509	C2C2-YABBY
Bra004015	1425	21.7468	0.99888	-4.44434	bHLH
Bra019477	513	4.87672	0.217432	-4.48727	C2H2
Bra035957	555	13.7167	0.609177	-4.49292	bZIP
Bra026081	1278	22.4895	0.993808	-4.50014	TUB
Bra039340	1332	50.5135	2.20365	-4.51871	G2-like
Bra032953	1887	790.673	34.2683	-4.52813	ABI3VP1
Bra009862	675	5.139	0.219089	-4.5519	AP2-EREBP
Bra025007	1422	290.193	12.3018	-4.56007	bHLH
Bra001586	994	23.8916	1.00526	-4.57087	NAC
BGI_novel_G000227	1179	14.5569	0.610662	-4.57519	ABI3VP1
Bra015376	2019	74.8732	2.95267	-4.66436	C3H
Bra011285	5990	65.7566	2.56778	-4.67854	ABI3VP1
Bra013492	726	5.63729	0.217087	-4.69865	C2C2-Dof
Bra001480	1042	36.7574	1.39293	-4.72183	NAC
Bra025652	928	26.5145	1.00044	-4.72808	MYB
Bra006229	1093	69.3615	2.57711	-4.75031	NAC
Bra023669	1399	48.0699	1.78583	-4.75047	NAC
Bra008513	2249	101.6	3.74221	-4.76287	Sigma70-like
Bra014483	768	6.02926	0.220689	-4.7719	C2H2
Bra037630	708	6.18262	0.225852	-4.77477	AP2-EREBP
Bra003759	885	16.7999	0.613681	-4.77482	zf-HD
Bra029365	943	17.068	0.613116	-4.79899	MADS
Bra016604	1215	29.3034	1.01054	-4.85788	Tify
Bra014822	849	6.59493	0.226232	-4.86548	MADS
Bra020552	342	880.186	30.0262	-4.87351	MADS
Bra033726	1224	18.563	0.622022	-4.89932	G2-like
Bra033572	1007	42.3386	1.4028	-4.91559	MYB
Bra022832	702	6.97947	0.231026	-4.91699	AP2-EREBP
Bra023652	1029	31.9079	1.01557	-4.97355	ABI3VP1
Bra040322	1258	289.156	9.19904	-4.97422	C2C2-YABBY
Bra014479	549	7.11444	0.225717	-4.97816	GRAS
BGI_novel_G001572	706	19.7365	0.62451	-4.982	MYB
Bra032028	1755	44.6707	1.40912	-4.98646	MYB
Bra010246	1145	106.365	3.34399	-4.99132	Trihelix
Bra007069	1385	56.7922	1.78539	-4.99138	Trihelix
Bra011299	1614	57.8143	1.81427	-4.99396	WRKY
Bra000378	1124	44.7753	1.3976	-5.00168	C2C2-YABBY
Bra016377	1490	96.4612	2.96257	-5.02503	bHLH
Bra010848	528	7.52874	0.230791	-5.02775	C2C2-Dof
Bra026506	651	7.48659	0.227976	-5.03735	TCP
Bra005302	813	7.43771	0.225729	-5.0422	OFP
Bra033465	2386	323.102	9.63117	-5.06813	C3H
Bra002107	1242	34.5141	1.00947	-5.09552	MYB
Bra007836	4772	168.348	4.90764	-5.10027	ABI3VP1
Bra005303	561	35.8064	1.01371	-5.1425	OFP
Bra005003	895	78.2114	2.18143	-5.16403	LIM
Bra011800	729	50.4017	1.4022	-5.16771	C2C2-Dof
Bra028685	1314	291.932	8.032	-5.18373	NAC
Bra006465	1279	24.2237	0.631262	-5.26204	C3H
Bra039604	948	8.92488	0.232127	-5.26485	OFP
Bra000256	4071	56.8853	1.41296	-5.33127	bZIP
Bra008286	1598	25.4222	0.630378	-5.33373	MYB
Bra028443	487	9.48626	0.234174	-5.34019	bHLH
Bra027796	3687	26.287	0.636792	-5.36738	bHLH
Bra004315	1123	1231.27	29.7658	-5.37035	LOB
Bra036436	1339	93.0706	2.1934	-5.40708	LOB
Bra019821	1026	10.1023	0.237876	-5.40832	AP2-EREBP
Bra014419	2422	360.482	8.45137	-5.4146	ARF
Bra017851	1679	60.5021	1.41687	-5.41621	GRF
Bra030087	1285	11.3962	0.25677	-5.47194	ABI3VP1
Bra036900	2411	135.234	2.96927	-5.5092	CPP
Bra011970	867	47.2761	1.02669	-5.52503	C2H2
Bra026276	1412	65.8982	1.41258	-5.54383	ULT
Bra040260	1458	11.3044	0.239628	-5.55994	bZIP
Bra024219	1532	48.9147	1.03502	-5.56254	ULT
Bra027722	1113	11.4364	0.240314	-5.57257	C2C2-Dof
Bra037887	2176	199.517	4.1492	-5.58753	bHLH
Bra016056	982	11.7234	0.241535	-5.60101	Tify
Bra008788	1001	12.1909	0.246083	-5.63051	NAC
Bra009428	789	12.1701	0.243036	-5.64603	OFP
Bra008802	1252	130.35	2.58636	-5.65532	MADS
Bra020471	1052	113.497	2.19457	-5.69257	bZIP
Bra012960	1812	94.6728	1.81728	-5.70309	NAC
Bra003309	2154	33.6929	0.635746	-5.72785	C2C2-YABBY
Bra003619	977	33.846	0.635965	-5.73389	MYB
Bra021029	1231	139.068	2.59976	-5.74127	PLATZ
Bra032061	943	56.3214	1.03613	-5.76441	C2C2-CO-like
Bra035097	1062	155.35	2.59285	-5.90484	MYB
Bra024696	1824	64.6214	1.04253	-5.95386	ABI3VP1
Bra017266	561	15.7032	0.25121	-5.96602	OFP
Bra030032	2008	67.5721	1.03797	-6.02459	MADS
Bra008203	1482	17.4909	0.256479	-6.09162	SRS
Bra030986	1132	72.4025	1.05739	-6.09746	Tify
Bra001885	1375	44.8438	0.647677	-6.11349	HSF
Bra028892	1221	18.5542	0.262281	-6.14449	MYB
Bra021382	1241	18.7353	0.260951	-6.16583	MYB
Bra029313	1352	19.9146	0.264368	-6.23513	NAC
Bra014191	909	108.443	1.43574	-6.239	ABI3VP1
Bra035873	1862	19.6598	0.259837	-6.24149	C2C2-Dof
Bra020016	1569	79.8182	1.04532	-6.2547	MYB
Bra019956	931	140.581	1.82284	-6.26906	LIM
Bra012623	2349	296.305	3.78945	-6.28895	ARR-B
Bra011741	2014	186.912	2.22331	-6.39351	AP2-EREBP
Bra017879	783	22.5257	0.267812	-6.39421	AP2-EREBP
Bra018624	1086	23.9547	0.26791	-6.48242	C2C2-YABBY
Bra013364	3990	60.0786	0.658109	-6.51238	MADS
Bra024404	1570	167.529	1.82934	-6.51694	bHLH
Bra025362	596	25.3569	0.269818	-6.55425	zf-HD
Bra008169	1178	25.9672	0.274095	-6.56587	MYB
Bra030099	1397	26.2615	0.273257	-6.58654	NAC
Bra024961	2637	65.2045	0.668327	-6.60827	C2C2-GATA
Bra015890	1177	106.537	1.05792	-6.65398	MYB
Bra024521	489	27.9682	0.276297	-6.66142	MADS
Bra038107	603	30.9144	0.281197	-6.78056	AP2-EREBP
Bra021856	1128	31.6502	0.280738	-6.81684	NAC
Bra040176	1275	35.2599	0.283019	-6.96098	MYB
Bra004530	2095	182.026	1.45583	-6.96616	ARF
Bra004716	1090	346.435	2.64598	-7.03264	MADS
Bra006322	2181	88.4122	0.674198	-7.03493	MADS
Bra005492	1004	37.661	0.286432	-7.03873	NAC
Bra017842	1599	93.2748	0.684261	-7.0908	GRAS
Bra032814	1344	43.231	0.290434	-7.21771	MADS
Bra003178	2537	509.898	3.41403	-7.22259	AP2-EREBP
Bra037132	1394	45.8622	0.292539	-7.29253	ABI3VP1
Bra003356	5460	107.634	0.683666	-7.29863	MADS
Bra033027	1798	112.044	0.690574	-7.34206	MYB
Bra025229	1736	177.459	1.08215	-7.35744	ABI3VP1
Bra022374	944	308.268	1.85763	-7.37458	ABI3VP1
Bra025299	1657	50.6528	0.296654	-7.41571	MYB
Bra030728	1391	52.7748	0.298703	-7.465	C2C2-YABBY
Bra027237	1665	194.215	1.08056	-7.48973	NAC
Bra021114	1754	1252.89	6.93462	-7.49723	NAC
Bra002509	1251	61.1086	0.304408	-7.64922	ABI3VP1
Bra026720	1019	148.635	0.698569	-7.73316	MYB
Bra016164	977	68.0211	0.311589	-7.77019	MYB
Bra004689	1559	68.8058	0.310925	-7.78982	bZIP
Bra031669	1475	83.8159	0.320314	-8.03159	MYB
Bra027006	1267	191.746	0.711081	-8.07497	HB
Bra010736	1363	90.2629	0.32571	-8.1144	MYB
Bra039170	1458	97.6475	0.325442	-8.22904	MADS
Bra008674	1590	251.74	0.726516	-8.43672	MADS
Bra001690	1102	120.588	0.334565	-8.49359	ABI3VP1
Bra021470	1531	143.059	0.341854	-8.70902	MADS
Bra037895	2294	825.671	1.9101	-8.75578	MADS
Bra009257	741	2497.44	4.31592	-9.17656	C3H
Bra030783	1574	213.388	0.360346	-9.20988	MYB
Bra036636	1365	463.68	0.752629	-9.26697	HB
